# Supplementary material for: Cobalt-based metallo-mesoionic carbene gold complexes with antiproliferative effects
Source: Dalton Trans. 2025 Dec 17;55(8):3259–65. doi: 10.1039/d5dt02549d (PMC12871041; doi:10.1039/d5dt02549d)
Supplement: DT-055-D5DT02549D-s002 [file DT-055-D5DT02549D-s002.cif]

# Supplementary Information (SI) for Dalton Transactions.
# This journal is © The Royal Society of Chemistry 2026

####################################################################### 
# 
# This file contains crystal structure data downloaded from the 
# Cambridge Structural Database (CSD) hosted by the Cambridge 
# Crystallographic Data Centre (CCDC).
# 
# Full information about CCDC data access policies and citation 
# guidelines are available at http://www.ccdc.cam.ac.uk/access/V1 
# 
# Audit and citation data items may have been added by the CCDC. 
# Please retain this information to preserve the provenance of 
# this file and to allow appropriate attribution of the data. 
# 
#######################################################################

data_bi313
_database_code_depnum_ccdc_archive 'CCDC 2314979'
loop_
_audit_author_name
_audit_author_address
'Stephan Hohloch'
;University of Innsbruck
Austria
;
_audit_update_record             
;
2025-11-26 deposited with the CCDC.	2025-12-02 downloaded from the CCDC.
;
_audit_creation_date             2025-11-25
_audit_creation_method           
;
Olex2 1.5-alpha
(compiled 2025.07.13 svn.rb7424aed for OlexSys, GUI svn.r7317)
;
_chemical_formula_moiety         'C46 H38 Au2 Co P2, F6 P'
_chemical_formula_sum            'C46 H38 Au2 Co F6 P3'
_chemical_formula_weight         1250.592
_chemical_absolute_configuration unk
loop_
_atom_type_symbol
_atom_type_scat_dispersion_real
_atom_type_scat_dispersion_imag
_atom_type_scat_Cromer_Mann_a1
_atom_type_scat_Cromer_Mann_a2
_atom_type_scat_Cromer_Mann_a3
_atom_type_scat_Cromer_Mann_a4
_atom_type_scat_Cromer_Mann_b1
_atom_type_scat_Cromer_Mann_b2
_atom_type_scat_Cromer_Mann_b3
_atom_type_scat_Cromer_Mann_b4
_atom_type_scat_Cromer_Mann_c
_atom_type_scat_source
_atom_type_scat_dispersion_source
Au -1.91220 8.83481 16.88190 18.59130 25.55820 5.86000 0.46110 8.62160 1.48260
36.39560 12.06580 'International Tables Volume C Table 6.1.1.4 (pp. 500-502)'
'Brennan, Cowan, Rev. Sci. Instrum., 1992, 63, 850'
C 0.00313 0.00162 2.31000 1.02000 1.58860 0.86500 20.84390 10.20750 0.56870
51.65120 0.21560 'International Tables Volume C Table 6.1.1.4 (pp. 500-502)'
'Brennan, Cowan, Rev. Sci. Instrum., 1992, 63, 850'
Co 0.35001 0.97719 12.28410 7.34090 4.00340 2.34880 4.27910 0.27840 13.53590
71.16920 1.01180 'International Tables Volume C Table 6.1.1.4 (pp. 500-502)'
'Brennan, Cowan, Rev. Sci. Instrum., 1992, 63, 850'
F 0.01756 0.01033 3.53920 2.64120 1.51700 1.02430 10.28250 4.29440 0.26150
26.14760 0.27760 'International Tables Volume C Table 6.1.1.4 (pp. 500-502)'
'Brennan, Cowan, Rev. Sci. Instrum., 1992, 63, 850'
H 0.00000 0.00000 0.49300 0.32291 0.14019 0.04081 10.51090 26.12570 3.14236
57.79970 0.00304 'International Tables Volume C Table 6.1.1.4 (pp. 500-502)'
'Brennan, Cowan, Rev. Sci. Instrum., 1992, 63, 850'
P 0.10265 0.09519 6.43450 4.17910 1.78000 1.49080 1.90670 27.15700 0.52600
68.16450 1.11490 'International Tables Volume C Table 6.1.1.4 (pp. 500-502)'
'Brennan, Cowan, Rev. Sci. Instrum., 1992, 63, 850'

_space_group_crystal_system      monoclinic
_space_group_IT_number           4
_space_group_name_H-M_alt        'P 1 21 1'
_space_group_name_Hall           ' P 2yb'
loop_
_space_group_symop_id
_space_group_symop_operation_xyz
1 x,y,z
2 -x,y+1/2,-z

_symmetry_Int_Tables_number      4
_cell_length_a                   10.2471(3)
_cell_length_b                   10.8285(3)
_cell_length_c                   19.6984(6)
_cell_angle_alpha                90
_cell_angle_beta                 100.565(2)
_cell_angle_gamma                90
_cell_volume                     2148.69(11)
_cell_formula_units_Z            2
_cell_measurement_reflns_used    9599
_cell_measurement_temperature    173.00
_cell_measurement_theta_max      27.122
_cell_measurement_theta_min      2.637
_exptl_absorpt_coefficient_mu    7.387
_exptl_absorpt_correction_T_max  0.5628
_exptl_absorpt_correction_T_min  0.3215
_exptl_absorpt_correction_type   multi-scan
_exptl_absorpt_process_details   
;
SADABS-2016/2 (Bruker,2016/2) was used for absorption correction.
wR2(int) was 0.0998 before and 0.0531 after correction.
The Ratio of minimum to maximum transmission is 0.5713.
The \l/2 correction factor is Not present.
;
_exptl_crystal_colour            yellow
_exptl_crystal_colour_primary    yellow
_exptl_crystal_density_diffrn    1.933
_exptl_crystal_description       prism
_exptl_crystal_F_000             1192.560
_exptl_crystal_size_max          0.18
_exptl_crystal_size_mid          0.12
_exptl_crystal_size_min          0.08
_diffrn_reflns_av_R_equivalents  0.0379
_diffrn_reflns_av_unetI/netI     0.0434
_diffrn_reflns_Laue_measured_fraction_full 0.9946
_diffrn_reflns_Laue_measured_fraction_max 0.9950
_diffrn_reflns_limit_h_max       13
_diffrn_reflns_limit_h_min       -13
_diffrn_reflns_limit_k_max       13
_diffrn_reflns_limit_k_min       -13
_diffrn_reflns_limit_l_max       25
_diffrn_reflns_limit_l_min       -25
_diffrn_reflns_number            48770
_diffrn_reflns_point_group_measured_fraction_full 0.9805
_diffrn_reflns_point_group_measured_fraction_max 0.9830
_diffrn_reflns_theta_full        25.2417
_diffrn_reflns_theta_max         27.14
_diffrn_reflns_theta_min         2.10
_diffrn_ambient_temperature      173.00
_diffrn_detector_area_resol_mean 7.41
_diffrn_measured_fraction_theta_full 0.9946
_diffrn_measured_fraction_theta_max 0.9950
_diffrn_measurement_device_type  'Bruker D8 QUEST PHOTON III C14'
_diffrn_measurement_method       '\f and \w shutterless scans'
_diffrn_radiation_type           'Mo K\a'
_diffrn_radiation_wavelength     0.71073
_reflns_Friedel_coverage         0.970
_reflns_limit_h_max              13
_reflns_limit_h_min              -13
_reflns_limit_k_max              13
_reflns_limit_k_min              -13
_reflns_limit_l_max              25
_reflns_limit_l_min              -25
_reflns_number_gt                9167
_reflns_number_total             9343
_reflns_threshold_expression     I>=2u(I)
_computing_cell_refinement       'SAINT V8.40A (Bruker, 2019)'
_computing_data_collection       'Bruker Apex 4 v2021.4-0'
_computing_data_reduction        'SAINT V8.40A (Bruker, 2019)'
_computing_molecular_graphics    'Olex2 1.5-alpha (Dolomanov et al., 2009)'
_computing_publication_material  'Olex2 1.5-alpha (Dolomanov et al., 2009)'
_computing_structure_refinement  'olex2.refine 1.5-alpha (Bourhis et al., 2015)'
_computing_structure_solution    'SHELXT 2014/5 (Sheldrick, 2014)'
_refine_diff_density_max         0.4383
_refine_diff_density_min         -0.5611
_refine_diff_density_rms         0.0661
_refine_ls_abs_structure_details 
'Hooft, R.W.W., Straver, L.H., Spek, A.L. (2010). J. Appl. Cryst., 43, 665-668.'
_refine_ls_abs_structure_Flack   0.009(3)
_refine_ls_d_res_high            0.7792
_refine_ls_d_res_low             9.6822
_refine_ls_extinction_coef       0.00084(9)
_refine_ls_extinction_expression Fc^*^=kFc[1+0.001xFc^2^\l^3^/sin(2\q)]^-1/4^
_refine_ls_goodness_of_fit_ref   0.8168
_refine_ls_hydrogen_treatment    constr
_refine_ls_matrix_type           full
_refine_ls_number_constraints    76
_refine_ls_number_parameters     524
_refine_ls_number_reflns         9343
_refine_ls_number_restraints     1
_refine_ls_R_factor_all          0.0146
_refine_ls_R_factor_gt           0.0142
_refine_ls_restrained_S_all      0.8168
_refine_ls_shift/su_max          -0.0010
_refine_ls_shift/su_mean         0.0000
_refine_ls_structure_factor_coef Fsqd
_refine_ls_weighting_details     
'w=1/[\s^2^(Fo^2^)+(0.0000P)^2^] where P=(Fo^2^+2Fc^2^)/3'
_refine_ls_weighting_scheme      calc
_refine_ls_wR_factor_gt          0.0328
_refine_ls_wR_factor_ref         0.0330
_olex2_refinement_description    
;
1. Fixed Uiso
 At 1.2 times of:
  All C(H) groups
2.a Aromatic/amide H refined with riding coordinates:
 C2(H2), C3(H3), C4(H4), C5(H5), C6(H6), C7(H7), C8(H8), C9(H9), C12(H12),
 C13(H13), C14(H14), C15(H15), C16(H16), C18(H18), C19(H19), C20(H20), C21(H21),
  C22(H22), C24(H24), C25(H25), C26(H26), C27(H27), C28(H28), C30(H30),
 C31(H31), C32(H32), C33(H33), C34(H34), C36(H36), C37(H37), C38(H38), C39(H39),
  C40(H40), C42(H42), C43(H43), C44(H44), C45(H45), C46(H46)
;
loop_
_atom_site_label
_atom_site_type_symbol
_atom_site_fract_x
_atom_site_fract_y
_atom_site_fract_z
_atom_site_U_iso_or_equiv
_atom_site_adp_type
_atom_site_occupancy
_atom_site_refinement_flags_posn
Au1 Au 0.653766(8) 0.023918(2) 0.383692(4) 0.01835(3) Uani 1.000000 .
Au2 Au 0.296570(9) 0.042360(2) 0.256101(4) 0.02210(3) Uani 1.000000 .
Co1 Co 0.34725(3) -0.068490(15) 0.427654(18) 0.01657(7) Uani 1.000000 .
P1 P 0.77513(6) 0.18508(4) 0.35179(3) 0.01863(13) Uani 1.000000 .
P2 P 0.36023(6) 0.04180(4) 0.15094(3) 0.02550(13) Uani 1.000000 .
C1 C 0.5405(2) -0.10899(19) 0.41820(14) 0.0205(5) Uani 1.000000 .
C2 C 0.5199(2) -0.1242(2) 0.48801(14) 0.0242(5) Uani 1.000000 .
H2 H 0.5670(2) -0.0816(2) 0.52713(14) 0.0290(7) Uiso 1.000000 R
C3 C 0.4174(3) -0.2132(2) 0.48935(15) 0.0267(6) Uani 1.000000 .
H3 H 0.3853(3) -0.2400(2) 0.52917(15) 0.0320(7) Uiso 1.000000 R
C4 C 0.3723(3) -0.2541(2) 0.42114(16) 0.0269(6) Uani 1.000000 .
H4 H 0.3045(3) -0.3133(2) 0.40678(16) 0.0323(7) Uiso 1.000000 R
C5 C 0.4471(3) -0.19059(19) 0.37752(14) 0.0219(5) Uani 1.000000 .
H5 H 0.4366(3) -0.20082(19) 0.32893(14) 0.0262(6) Uiso 1.000000 R
C6 C 0.3226(3) 0.11614(19) 0.40968(14) 0.0211(5) Uani 1.000000 .
H6 H 0.3904(3) 0.17472(19) 0.40686(14) 0.0253(6) Uiso 1.000000 R
C7 C 0.2781(3) 0.0821(2) 0.47146(14) 0.0246(5) Uani 1.000000 .
H7 H 0.3111(3) 0.1130(2) 0.51646(14) 0.0295(6) Uiso 1.000000 R
C8 C 0.1755(2) -0.0066(2) 0.45353(14) 0.0263(6) Uani 1.000000 .
H8 H 0.1268(2) -0.0449(2) 0.48445(14) 0.0315(7) Uiso 1.000000 R
C9 C 0.1583(2) -0.0282(2) 0.38127(14) 0.0242(5) Uani 1.000000 .
H9 H 0.0964(2) -0.0844(2) 0.35612(14) 0.0290(7) Uiso 1.000000 R
C10 C 0.2491(2) 0.04820(19) 0.35190(12) 0.0193(5) Uani 1.000000 .
C11 C 0.8450(3) 0.1633(2) 0.27483(14) 0.0228(5) Uani 1.000000 .
C12 C 0.8739(2) 0.0436(2) 0.25629(13) 0.0267(5) Uani 1.000000 .
H12 H 0.8569(2) -0.0242(2) 0.28405(13) 0.0320(6) Uiso 1.000000 R
C13 C 0.9275(3) 0.0227(2) 0.19718(15) 0.0360(6) Uani 1.000000 .
H13 H 0.9485(3) -0.0588(2) 0.18487(15) 0.0432(7) Uiso 1.000000 R
C14 C 0.9501(3) 0.1230(2) 0.15633(18) 0.0391(7) Uani 1.000000 .
H14 H 0.9835(3) 0.1095(2) 0.11503(18) 0.0470(9) Uiso 1.000000 R
C15 C 0.9240(3) 0.2412(2) 0.17570(18) 0.0413(8) Uani 1.000000 .
H15 H 0.9431(3) 0.3091(2) 0.14856(18) 0.0496(9) Uiso 1.000000 R
C16 C 0.8704(3) 0.2625(2) 0.23435(17) 0.0353(7) Uani 1.000000 .
H16 H 0.8511(3) 0.3443(2) 0.24679(17) 0.0423(8) Uiso 1.000000 R
C17 C 0.6695(3) 0.32093(19) 0.33613(13) 0.0202(5) Uani 1.000000 .
C18 C 0.5347(3) 0.3011(2) 0.31116(14) 0.0250(5) Uani 1.000000 .
H18 H 0.5026(3) 0.2191(2) 0.30306(14) 0.0300(7) Uiso 1.000000 R
C19 C 0.4468(3) 0.3997(2) 0.29797(16) 0.0330(6) Uani 1.000000 .
H19 H 0.3551(3) 0.3849(2) 0.28153(16) 0.0396(8) Uiso 1.000000 R
C20 C 0.4931(3) 0.5193(2) 0.30879(15) 0.0370(6) Uani 1.000000 .
H20 H 0.4336(3) 0.5870(2) 0.29928(15) 0.0445(8) Uiso 1.000000 R
C21 C 0.6270(3) 0.5397(2) 0.33364(14) 0.0361(6) Uani 1.000000 .
H21 H 0.6587(3) 0.6219(2) 0.34133(14) 0.0433(7) Uiso 1.000000 R
C22 C 0.7151(3) 0.4420(2) 0.34741(15) 0.0292(6) Uani 1.000000 .
H22 H 0.8065(3) 0.4574(2) 0.36451(15) 0.0351(7) Uiso 1.000000 R
C23 C 0.9108(2) 0.22664(19) 0.42086(14) 0.0218(5) Uani 1.000000 .
C24 C 0.9103(3) 0.1811(2) 0.48697(14) 0.0256(6) Uani 1.000000 .
H24 H 0.8423(3) 0.1255(2) 0.49400(14) 0.0307(7) Uiso 1.000000 R
C25 C 1.0066(3) 0.2148(2) 0.54246(16) 0.0314(6) Uani 1.000000 .
H25 H 1.0049(3) 0.1827(2) 0.58718(16) 0.0377(8) Uiso 1.000000 R
C26 C 1.1060(3) 0.2963(2) 0.53220(18) 0.0370(7) Uani 1.000000 .
H26 H 1.1717(3) 0.3212(2) 0.57029(18) 0.0445(9) Uiso 1.000000 R
C27 C 1.1101(3) 0.3410(2) 0.46765(19) 0.0361(7) Uani 1.000000 .
H27 H 1.1790(3) 0.3961(2) 0.46136(19) 0.0433(9) Uiso 1.000000 R
C28 C 1.0137(3) 0.3064(2) 0.41053(16) 0.0277(6) Uani 1.000000 .
H28 H 1.0179(3) 0.3365(2) 0.36568(16) 0.0333(7) Uiso 1.000000 R
C29 C 0.4931(3) -0.0639(2) 0.14272(16) 0.0317(6) Uani 1.000000 .
C30 C 0.5665(3) -0.1210(2) 0.20042(17) 0.0365(7) Uani 1.000000 .
H30 H 0.5491(3) -0.1020(2) 0.24498(17) 0.0438(8) Uiso 1.000000 R
C31 C 0.6656(3) -0.2060(2) 0.19372(19) 0.0433(8) Uani 1.000000 .
H31 H 0.7147(3) -0.2451(2) 0.23351(19) 0.0520(10) Uiso 1.000000 R
C32 C 0.6920(4) -0.2330(3) 0.1295(2) 0.0521(9) Uani 1.000000 .
H32 H 0.7587(4) -0.2916(3) 0.1247(2) 0.0625(11) Uiso 1.000000 R
C33 C 0.6211(5) -0.1749(3) 0.0719(2) 0.0768(15) Uani 1.000000 .
H33 H 0.6400(5) -0.1932(3) 0.0276(2) 0.0921(18) Uiso 1.000000 R
C34 C 0.5232(4) -0.0905(3) 0.07808(19) 0.0637(12) Uani 1.000000 .
H34 H 0.4762(4) -0.0503(3) 0.03813(19) 0.0765(14) Uiso 1.000000 R
C35 C 0.4124(3) 0.1957(2) 0.13046(14) 0.0295(6) Uani 1.000000 .
C36 C 0.3222(3) 0.2924(2) 0.13176(16) 0.0371(7) Uani 1.000000 .
H36 H 0.2355(3) 0.2749(2) 0.13988(16) 0.0445(8) Uiso 1.000000 R
C37 C 0.3577(4) 0.4136(2) 0.12134(19) 0.0477(9) Uani 1.000000 .
H37 H 0.2955(4) 0.4786(2) 0.12150(19) 0.0573(10) Uiso 1.000000 R
C38 C 0.4860(4) 0.4391(2) 0.11060(19) 0.0536(10) Uani 1.000000 .
H38 H 0.5113(4) 0.5218(2) 0.10360(19) 0.0644(11) Uiso 1.000000 R
C39 C 0.5748(4) 0.3460(3) 0.1101(2) 0.0576(11) Uani 1.000000 .
H39 H 0.6620(4) 0.3644(3) 0.1031(2) 0.0691(13) Uiso 1.000000 R
C40 C 0.5393(3) 0.2232(3) 0.11992(19) 0.0461(8) Uani 1.000000 .
H40 H 0.6021(3) 0.1589(3) 0.11934(19) 0.0553(10) Uiso 1.000000 R
C41 C 0.2265(3) -0.0028(2) 0.08095(14) 0.0254(5) Uani 1.000000 .
C42 C 0.1520(3) -0.1056(2) 0.09287(16) 0.0347(7) Uani 1.000000 .
H42 H 0.1731(3) -0.1492(2) 0.13532(16) 0.0417(8) Uiso 1.000000 R
C43 C 0.0475(4) -0.1438(2) 0.04270(18) 0.0444(8) Uani 1.000000 .
H43 H -0.0045(4) -0.2128(2) 0.05108(18) 0.0532(10) Uiso 1.000000 R
C44 C 0.0183(3) -0.0822(2) -0.01956(18) 0.0431(8) Uani 1.000000 .
H44 H -0.0534(3) -0.1094(2) -0.05395(18) 0.0517(9) Uiso 1.000000 R
C45 C 0.0920(3) 0.0183(2) -0.03209(15) 0.0431(7) Uani 1.000000 .
H45 H 0.0712(3) 0.0606(2) -0.07499(15) 0.0518(8) Uiso 1.000000 R
C46 C 0.1975(3) 0.0584(2) 0.01817(15) 0.0381(7) Uani 1.000000 .
H46 H 0.2494(3) 0.1273(2) 0.00941(15) 0.0457(8) Uiso 1.000000 R
P3 P 1.06362(8) -0.37695(4) 0.24980(4) 0.03351(17) Uani 1.000000 .
F1 F 1.0188(2) -0.30796(13) 0.17770(10) 0.0564(6) Uani 1.000000 .
F2 F 1.1088(3) -0.44165(14) 0.32250(13) 0.0956(9) Uani 1.000000 .
F3 F 1.0015(3) -0.26501(13) 0.28606(13) 0.0736(7) Uani 1.000000 .
F4 F 1.1216(3) -0.48817(14) 0.21350(14) 0.0806(8) Uani 1.000000 .
F5 F 1.2012(2) -0.30796(14) 0.26027(17) 0.0876(9) Uani 1.000000 .
F6 F 0.9239(2) -0.44173(13) 0.23889(17) 0.0877(9) Uani 1.000000 .

loop_
_atom_site_aniso_label
_atom_site_aniso_U_11
_atom_site_aniso_U_22
_atom_site_aniso_U_33
_atom_site_aniso_U_12
_atom_site_aniso_U_13
_atom_site_aniso_U_23
Au1 0.01713(4) 0.01748(5) 0.02129(5) -0.00053(3) 0.00576(3) 0.00167(3)
Au2 0.02633(5) 0.02460(5) 0.01508(5) -0.00020(4) 0.00300(3) 0.00085(4)
Co1 0.01657(16) 0.01785(15) 0.01574(17) 0.00045(12) 0.00413(13) 0.00097(12)
P1 0.0189(3) 0.0171(3) 0.0209(3) -0.0016(2) 0.0063(3) 0.0002(2)
P2 0.0285(3) 0.0317(4) 0.0162(3) 0.0010(3) 0.0039(2) 0.0010(3)
C1 0.0154(11) 0.0203(12) 0.0263(14) 0.0048(9) 0.0051(10) 0.0026(10)
C2 0.0176(12) 0.0306(14) 0.0231(14) 0.0018(10) 0.0003(10) 0.0052(11)
C3 0.0245(13) 0.0287(14) 0.0282(15) 0.0054(11) 0.0082(11) 0.0123(11)
C4 0.0262(13) 0.0198(13) 0.0363(17) -0.0012(10) 0.0100(12) 0.0049(11)
C5 0.0243(12) 0.0179(12) 0.0250(14) 0.0028(9) 0.0089(11) 0.0006(10)
C6 0.0243(13) 0.0183(12) 0.0212(14) 0.0019(9) 0.0057(11) -0.0007(9)
C7 0.0285(13) 0.0266(13) 0.0195(13) 0.0072(10) 0.0065(11) -0.0036(10)
C8 0.0232(12) 0.0310(14) 0.0280(15) 0.0066(10) 0.0135(11) 0.0046(10)
C9 0.0171(12) 0.0252(13) 0.0290(15) 0.0031(9) 0.0008(11) 0.0011(10)
C10 0.0192(10) 0.0206(12) 0.0168(11) 0.0032(9) -0.0000(8) 0.0007(10)
C11 0.0206(12) 0.0248(13) 0.0243(14) -0.0032(10) 0.0077(11) -0.0012(10)
C12 0.0296(12) 0.0247(13) 0.0274(13) -0.0004(11) 0.0094(10) 0.0007(11)
C13 0.0388(14) 0.0325(15) 0.0408(16) 0.0030(14) 0.0186(12) -0.0066(14)
C14 0.0410(17) 0.0464(18) 0.0361(18) 0.0052(14) 0.0231(15) -0.0017(14)
C15 0.053(2) 0.0388(17) 0.0388(19) 0.0001(14) 0.0263(16) 0.0065(14)
C16 0.0481(18) 0.0249(14) 0.0381(18) 0.0014(12) 0.0219(15) 0.0041(12)
C17 0.0266(13) 0.0174(11) 0.0178(13) 0.0006(9) 0.0069(10) 0.0002(9)
C18 0.0287(14) 0.0229(13) 0.0226(14) 0.0002(10) 0.0026(11) 0.0002(10)
C19 0.0298(14) 0.0385(16) 0.0284(16) 0.0102(12) -0.0003(12) -0.0024(12)
C20 0.0438(15) 0.0311(16) 0.0340(16) 0.0148(14) 0.0013(12) -0.0033(13)
C21 0.0528(16) 0.0174(13) 0.0364(15) 0.0036(13) 0.0037(13) -0.0034(12)
C22 0.0332(15) 0.0251(13) 0.0290(16) -0.0040(11) 0.0047(12) -0.0024(11)
C23 0.0175(12) 0.0200(12) 0.0276(15) 0.0008(9) 0.0036(10) -0.0036(10)
C24 0.0242(13) 0.0272(13) 0.0261(15) 0.0014(10) 0.0067(11) -0.0033(11)
C25 0.0342(15) 0.0335(15) 0.0250(15) 0.0097(12) 0.0013(12) -0.0071(11)
C26 0.0245(14) 0.0350(16) 0.047(2) 0.0047(12) -0.0060(14) -0.0187(14)
C27 0.0185(13) 0.0269(15) 0.062(2) -0.0037(10) 0.0049(14) -0.0126(14)
C28 0.0203(13) 0.0250(13) 0.0395(17) -0.0016(10) 0.0096(12) -0.0011(11)
C29 0.0280(14) 0.0402(16) 0.0275(16) 0.0042(12) 0.0066(12) 0.0007(12)
C30 0.0355(16) 0.0491(19) 0.0248(16) -0.0011(14) 0.0053(13) 0.0033(13)
C31 0.0325(17) 0.050(2) 0.044(2) 0.0059(14) -0.0015(15) 0.0107(16)
C32 0.0419(19) 0.060(2) 0.052(2) 0.0181(17) 0.0031(17) -0.0112(18)
C33 0.084(3) 0.110(4) 0.035(2) 0.057(3) 0.008(2) -0.011(2)
C34 0.070(3) 0.093(3) 0.0283(19) 0.046(2) 0.0093(18) 0.0021(19)
C35 0.0341(15) 0.0371(16) 0.0164(14) -0.0043(12) 0.0026(12) 0.0015(11)
C36 0.0449(18) 0.0377(17) 0.0285(17) -0.0048(13) 0.0065(14) -0.0016(13)
C37 0.064(2) 0.0353(18) 0.042(2) -0.0046(15) 0.0050(18) 0.0011(14)
C38 0.072(3) 0.0410(19) 0.044(2) -0.0204(18) -0.0011(19) 0.0092(15)
C39 0.047(2) 0.071(3) 0.054(2) -0.0259(19) 0.0067(18) 0.017(2)
C40 0.0370(18) 0.056(2) 0.044(2) -0.0022(15) 0.0050(15) 0.0156(16)
C41 0.0273(12) 0.0309(14) 0.0183(13) 0.0039(10) 0.0051(10) -0.0026(10)
C42 0.0415(17) 0.0367(16) 0.0259(16) -0.0072(13) 0.0057(13) -0.0003(12)
C43 0.050(2) 0.0447(19) 0.040(2) -0.0171(15) 0.0123(16) -0.0099(15)
C44 0.0379(17) 0.052(2) 0.0367(19) -0.0044(14) -0.0007(14) -0.0177(15)
C45 0.0568(18) 0.0434(18) 0.0240(14) 0.0033(17) -0.0063(13) -0.0017(14)
C46 0.0459(17) 0.0415(18) 0.0244(15) -0.0063(14) -0.0002(13) 0.0021(13)
P3 0.0412(4) 0.0294(4) 0.0292(4) -0.0055(3) 0.0044(3) 0.0004(3)
F1 0.0620(15) 0.0732(16) 0.0302(12) -0.0061(11) -0.0020(10) 0.0084(9)
F2 0.157(3) 0.0735(19) 0.0541(15) 0.0298(18) 0.0132(16) 0.0365(14)
F3 0.126(2) 0.0468(13) 0.0469(14) 0.0219(14) 0.0140(14) -0.0081(10)
F4 0.0851(16) 0.0714(17) 0.0870(18) 0.0269(14) 0.0204(14) -0.0252(15)
F5 0.0476(13) 0.092(2) 0.109(2) -0.0284(13) -0.0221(14) 0.0209(17)
F6 0.0588(14) 0.0457(14) 0.166(3) -0.0196(11) 0.0406(16) 0.0054(15)

loop_
_geom_bond_atom_site_label_1
_geom_bond_atom_site_label_2
_geom_bond_distance
_geom_bond_site_symmetry_2
_geom_bond_publ_flag
Au1 P1 2.2964(5) . ?
Au1 C1 2.042(2) . ?
Au2 P2 2.2831(6) . ?
Au2 C10 2.034(2) . ?
Co1 C1 2.070(2) . ?
Co1 C2 2.033(3) . ?
Co1 C3 2.032(2) . ?
Co1 C4 2.034(2) . ?
Co1 C5 2.035(2) . ?
Co1 C6 2.038(2) . ?
Co1 C7 2.032(2) . ?
Co1 C8 2.033(2) . ?
Co1 C9 2.031(2) . ?
Co1 C10 2.070(2) . ?
P1 C11 1.807(3) . ?
P1 C17 1.819(2) . ?
P1 C23 1.815(3) . ?
P2 C29 1.809(3) . ?
P2 C35 1.817(2) . ?
P2 C41 1.822(3) . ?
C1 C2 1.439(4) . ?
C1 C5 1.434(3) . ?
C2 H2 0.9500 . ?
C2 C3 1.429(3) . ?
C3 H3 0.9500 . ?
C3 C4 1.410(4) . ?
C4 H4 0.9500 . ?
C4 C5 1.428(4) . ?
C5 H5 0.9500 . ?
C6 H6 0.9500 . ?
C6 C7 1.424(4) . ?
C6 C10 1.446(3) . ?
C7 H7 0.9500 . ?
C7 C8 1.420(3) . ?
C8 H8 0.9500 . ?
C8 C9 1.421(4) . ?
C9 H9 0.9500 . ?
C9 C10 1.443(3) . ?
C11 C12 1.393(3) . ?
C11 C16 1.391(3) . ?
C12 H12 0.9500 . ?
C12 C13 1.394(4) . ?
C13 H13 0.9500 . ?
C13 C14 1.395(4) . ?
C14 H14 0.9500 . ?
C14 C15 1.376(4) . ?
C15 H15 0.9500 . ?
C15 C16 1.387(4) . ?
C16 H16 0.9500 . ?
C17 C18 1.395(4) . ?
C17 C22 1.396(3) . ?
C18 H18 0.9500 . ?
C18 C19 1.390(3) . ?
C19 H19 0.9500 . ?
C19 C20 1.382(4) . ?
C20 H20 0.9500 . ?
C20 C21 1.387(4) . ?
C21 H21 0.9500 . ?
C21 C22 1.386(3) . ?
C22 H22 0.9500 . ?
C23 C24 1.393(4) . ?
C23 C28 1.406(3) . ?
C24 H24 0.9500 . ?
C24 C25 1.381(4) . ?
C25 H25 0.9500 . ?
C25 C26 1.391(4) . ?
C26 H26 0.9500 . ?
C26 C27 1.368(5) . ?
C27 H27 0.9500 . ?
C27 C28 1.405(4) . ?
C28 H28 0.9500 . ?
C29 C30 1.388(4) . ?
C29 C34 1.394(5) . ?
C30 H30 0.9500 . ?
C30 C31 1.394(4) . ?
C31 H31 0.9500 . ?
C31 C32 1.372(5) . ?
C32 H32 0.9500 . ?
C32 C33 1.382(5) . ?
C33 H33 0.9500 . ?
C33 C34 1.378(5) . ?
C34 H34 0.9500 . ?
C35 C36 1.401(4) . ?
C35 C40 1.387(4) . ?
C36 H36 0.9500 . ?
C36 C37 1.387(4) . ?
C37 H37 0.9500 . ?
C37 C38 1.397(5) . ?
C38 H38 0.9500 . ?
C38 C39 1.359(5) . ?
C39 H39 0.9500 . ?
C39 C40 1.401(4) . ?
C40 H40 0.9500 . ?
C41 C42 1.393(3) . ?
C41 C46 1.386(4) . ?
C42 H42 0.9500 . ?
C42 C43 1.381(4) . ?
C43 H43 0.9500 . ?
C43 C44 1.380(5) . ?
C44 H44 0.9500 . ?
C44 C45 1.373(4) . ?
C45 H45 0.9500 . ?
C45 C46 1.395(4) . ?
C46 H46 0.9500 . ?
P3 F1 1.5960(19) . ?
P3 F2 1.585(2) . ?
P3 F3 1.597(2) . ?
P3 F4 1.5718(19) . ?
P3 F5 1.575(2) . ?
P3 F6 1.574(2) . ?

loop_
_geom_angle_atom_site_label_1
_geom_angle_atom_site_label_2
_geom_angle_atom_site_label_3
_geom_angle
_geom_angle_site_symmetry_1
_geom_angle_site_symmetry_3
_geom_angle_publ_flag
C1 Au1 P1 174.92(7) . . ?
C10 Au2 P2 176.85(6) . . ?
C2 Co1 C1 41.04(10) . . ?
C3 Co1 C1 69.58(10) . . ?
C3 Co1 C2 41.17(10) . . ?
C4 Co1 C1 69.56(9) . . ?
C4 Co1 C2 68.74(11) . . ?
C4 Co1 C3 40.58(12) . . ?
C5 Co1 C1 40.90(10) . . ?
C5 Co1 C2 68.30(11) . . ?
C5 Co1 C3 68.60(11) . . ?
C5 Co1 C4 41.11(10) . . ?
C6 Co1 C1 106.40(10) . . ?
C6 Co1 C2 117.34(10) . . ?
C6 Co1 C3 151.57(11) . . ?
C6 Co1 C4 166.37(11) . . ?
C6 Co1 C5 127.62(10) . . ?
C7 Co1 C1 128.46(10) . . ?
C7 Co1 C2 108.85(11) . . ?
C7 Co1 C3 118.51(11) . . ?
C7 Co1 C4 151.39(11) . . ?
C7 Co1 C5 166.63(10) . . ?
C7 Co1 C6 40.97(10) . . ?
C8 Co1 C1 168.16(11) . . ?
C8 Co1 C2 130.63(11) . . ?
C8 Co1 C3 109.36(10) . . ?
C8 Co1 C4 117.81(10) . . ?
C8 Co1 C5 150.57(10) . . ?
C8 Co1 C6 68.60(10) . . ?
C8 Co1 C7 40.90(10) . . ?
C9 Co1 C1 148.64(11) . . ?
C9 Co1 C2 169.12(10) . . ?
C9 Co1 C3 129.65(10) . . ?
C9 Co1 C4 107.76(10) . . ?
C9 Co1 C5 116.35(11) . . ?
C9 Co1 C6 68.51(10) . . ?
C9 Co1 C7 68.96(10) . . ?
C9 Co1 C8 40.93(11) . . ?
C10 Co1 C1 114.27(9) . . ?
C10 Co1 C2 149.12(9) . . ?
C10 Co1 C3 166.85(10) . . ?
C10 Co1 C4 127.46(11) . . ?
C10 Co1 C5 105.54(10) . . ?
C10 Co1 C6 41.20(10) . . ?
C10 Co1 C7 69.83(10) . . ?
C10 Co1 C8 69.58(10) . . ?
C10 Co1 C9 41.18(9) . . ?
C11 P1 Au1 116.62(8) . . ?
C17 P1 Au1 109.03(8) . . ?
C17 P1 C11 106.16(11) . . ?
C23 P1 Au1 111.23(8) . . ?
C23 P1 C11 107.11(12) . . ?
C23 P1 C17 106.07(11) . . ?
C29 P2 Au2 115.33(10) . . ?
C35 P2 Au2 110.09(9) . . ?
C35 P2 C29 107.68(13) . . ?
C41 P2 Au2 112.76(8) . . ?
C41 P2 C29 103.80(12) . . ?
C41 P2 C35 106.62(12) . . ?
Co1 C1 Au1 119.49(10) . . ?
C2 C1 Au1 126.22(18) . . ?
C2 C1 Co1 68.12(13) . . ?
C5 C1 Au1 127.59(19) . . ?
C5 C1 Co1 68.24(13) . . ?
C5 C1 C2 105.3(2) . . ?
C1 C2 Co1 70.84(14) . . ?
H2 C2 Co1 126.09(7) . . ?
H2 C2 C1 125.30(13) . . ?
C3 C2 Co1 69.35(14) . . ?
C3 C2 C1 109.4(2) . . ?
C3 C2 H2 125.30(16) . . ?
C2 C3 Co1 69.48(14) . . ?
H3 C3 Co1 126.28(8) . . ?
H3 C3 C2 126.04(16) . . ?
C4 C3 Co1 69.78(14) . . ?
C4 C3 C2 107.9(2) . . ?
C4 C3 H3 126.04(14) . . ?
C3 C4 Co1 69.63(13) . . ?
H4 C4 Co1 126.29(8) . . ?
H4 C4 C3 126.16(14) . . ?
C5 C4 Co1 69.49(12) . . ?
C5 C4 C3 107.7(2) . . ?
C5 C4 H4 126.16(16) . . ?
C1 C5 Co1 70.86(13) . . ?
C4 C5 Co1 69.40(14) . . ?
C4 C5 C1 109.7(2) . . ?
H5 C5 Co1 126.19(8) . . ?
H5 C5 C1 125.14(14) . . ?
H5 C5 C4 125.14(16) . . ?
H6 C6 Co1 126.62(8) . . ?
C7 C6 Co1 69.28(12) . . ?
C7 C6 H6 125.11(15) . . ?
C10 C6 Co1 70.59(12) . . ?
C10 C6 H6 125.11(14) . . ?
C10 C6 C7 109.8(2) . . ?
C6 C7 Co1 69.76(12) . . ?
H7 C7 Co1 125.97(8) . . ?
H7 C7 C6 126.23(15) . . ?
C8 C7 Co1 69.62(13) . . ?
C8 C7 C6 107.5(2) . . ?
C8 C7 H7 126.23(15) . . ?
C7 C8 Co1 69.48(13) . . ?
H8 C8 Co1 126.68(7) . . ?
H8 C8 C7 125.96(15) . . ?
C9 C8 Co1 69.44(13) . . ?
C9 C8 C7 108.1(2) . . ?
C9 C8 H8 125.96(14) . . ?
C8 C9 Co1 69.62(14) . . ?
H9 C9 Co1 125.94(7) . . ?
H9 C9 C8 125.16(14) . . ?
C10 C9 Co1 70.86(13) . . ?
C10 C9 C8 109.7(2) . . ?
C10 C9 H9 125.16(14) . . ?
Co1 C10 Au2 118.84(10) . . ?
C6 C10 Au2 124.56(17) . . ?
C6 C10 Co1 68.21(12) . . ?
C9 C10 Au2 129.46(17) . . ?
C9 C10 Co1 67.96(13) . . ?
C9 C10 C6 104.9(2) . . ?
C12 C11 P1 118.51(18) . . ?
C16 C11 P1 121.64(19) . . ?
C16 C11 C12 119.9(2) . . ?
H12 C12 C11 119.84(15) . . ?
C13 C12 C11 120.3(2) . . ?
C13 C12 H12 119.84(14) . . ?
H13 C13 C12 120.40(14) . . ?
C14 C13 C12 119.2(2) . . ?
C14 C13 H13 120.40(15) . . ?
H14 C14 C13 119.90(15) . . ?
C15 C14 C13 120.2(3) . . ?
C15 C14 H14 119.90(18) . . ?
H15 C15 C14 119.58(18) . . ?
C16 C15 C14 120.8(3) . . ?
C16 C15 H15 119.58(14) . . ?
C15 C16 C11 119.6(2) . . ?
H16 C16 C11 120.22(15) . . ?
H16 C16 C15 120.22(14) . . ?
C18 C17 P1 117.07(16) . . ?
C22 C17 P1 124.2(2) . . ?
C22 C17 C18 118.8(2) . . ?
H18 C18 C17 119.56(12) . . ?
C19 C18 C17 120.9(2) . . ?
C19 C18 H18 119.56(16) . . ?
H19 C19 C18 120.05(16) . . ?
C20 C19 C18 119.9(3) . . ?
C20 C19 H19 120.05(16) . . ?
H20 C20 C19 120.22(16) . . ?
C21 C20 C19 119.6(2) . . ?
C21 C20 H20 120.22(14) . . ?
H21 C21 C20 119.54(14) . . ?
C22 C21 C20 120.9(2) . . ?
C22 C21 H21 119.54(15) . . ?
C21 C22 C17 120.0(3) . . ?
H22 C22 C17 120.02(16) . . ?
H22 C22 C21 120.02(15) . . ?
C24 C23 P1 118.64(18) . . ?
C28 C23 P1 122.4(2) . . ?
C28 C23 C24 119.0(2) . . ?
H24 C24 C23 119.28(15) . . ?
C25 C24 C23 121.4(2) . . ?
C25 C24 H24 119.28(17) . . ?
H25 C25 C24 120.36(17) . . ?
C26 C25 C24 119.3(3) . . ?
C26 C25 H25 120.36(19) . . ?
H26 C26 C25 119.76(19) . . ?
C27 C26 C25 120.5(3) . . ?
C27 C26 H26 119.76(16) . . ?
H27 C27 C26 119.55(16) . . ?
C28 C27 C26 120.9(3) . . ?
C28 C27 H27 119.55(17) . . ?
C27 C28 C23 118.9(3) . . ?
H28 C28 C23 120.55(17) . . ?
H28 C28 C27 120.55(17) . . ?
C30 C29 P2 120.8(2) . . ?
C34 C29 P2 120.6(2) . . ?
C34 C29 C30 118.6(3) . . ?
H30 C30 C29 119.62(17) . . ?
C31 C30 C29 120.8(3) . . ?
C31 C30 H30 119.6(2) . . ?
H31 C31 C30 120.1(2) . . ?
C32 C31 C30 119.9(3) . . ?
C32 C31 H31 120.07(18) . . ?
H32 C32 C31 120.11(18) . . ?
C33 C32 C31 119.8(3) . . ?
C33 C32 H32 120.1(2) . . ?
H33 C33 C32 119.6(2) . . ?
C34 C33 C32 120.8(4) . . ?
C34 C33 H33 119.6(2) . . ?
C33 C34 C29 120.2(3) . . ?
H34 C34 C29 119.88(18) . . ?
H34 C34 C33 119.9(2) . . ?
C36 C35 P2 117.4(2) . . ?
C40 C35 P2 123.5(2) . . ?
C40 C35 C36 118.8(2) . . ?
H36 C36 C35 119.58(16) . . ?
C37 C36 C35 120.8(3) . . ?
C37 C36 H36 119.6(2) . . ?
H37 C37 C36 120.3(2) . . ?
C38 C37 C36 119.3(3) . . ?
C38 C37 H37 120.34(16) . . ?
H38 C38 C37 119.86(16) . . ?
C39 C38 C37 120.3(3) . . ?
C39 C38 H38 119.86(19) . . ?
H39 C39 C38 119.61(19) . . ?
C40 C39 C38 120.8(3) . . ?
C40 C39 H39 119.6(2) . . ?
C39 C40 C35 119.9(3) . . ?
H40 C40 C35 120.03(15) . . ?
H40 C40 C39 120.0(2) . . ?
C42 C41 P2 116.3(2) . . ?
C46 C41 P2 123.81(19) . . ?
C46 C41 C42 119.9(3) . . ?
H42 C42 C41 120.14(17) . . ?
C43 C42 C41 119.7(3) . . ?
C43 C42 H42 120.14(17) . . ?
H43 C43 C42 119.86(17) . . ?
C44 C43 C42 120.3(3) . . ?
C44 C43 H43 119.86(18) . . ?
H44 C44 C43 119.79(18) . . ?
C45 C44 C43 120.4(3) . . ?
C45 C44 H44 119.79(19) . . ?
H45 C45 C44 120.02(19) . . ?
C46 C45 C44 120.0(3) . . ?
C46 C45 H45 120.02(16) . . ?
C45 C46 C41 119.7(3) . . ?
H46 C46 C41 120.13(16) . . ?
H46 C46 C45 120.13(16) . . ?
F2 P3 F1 178.32(10) . . ?
F3 P3 F1 88.24(11) . . ?
F3 P3 F2 90.33(12) . . ?
F4 P3 F1 91.44(12) . . ?
F4 P3 F2 90.01(13) . . ?
F4 P3 F3 178.76(15) . . ?
F5 P3 F1 89.96(13) . . ?
F5 P3 F2 89.15(16) . . ?
F5 P3 F3 90.12(14) . . ?
F5 P3 F4 91.08(13) . . ?
F6 P3 F1 88.89(14) . . ?
F6 P3 F2 91.96(16) . . ?
F6 P3 F3 88.40(13) . . ?
F6 P3 F4 90.39(12) . . ?
F6 P3 F5 178.15(10) . . ?

loop_
_geom_torsion_atom_site_label_1
_geom_torsion_atom_site_label_2
_geom_torsion_atom_site_label_3
_geom_torsion_atom_site_label_4
_geom_torsion
_geom_torsion_site_symmetry_1
_geom_torsion_site_symmetry_2
_geom_torsion_site_symmetry_3
_geom_torsion_site_symmetry_4
_geom_torsion_publ_flag
Au1 P1 C11 C12 -27.33(13) . . . . ?
Au1 P1 C11 C16 152.7(2) . . . . ?
Au1 P1 C17 C18 -31.26(14) . . . . ?
Au1 P1 C17 C22 148.84(17) . . . . ?
Au1 P1 C23 C24 -14.12(12) . . . . ?
Au1 P1 C23 C28 168.15(14) . . . . ?
Au1 C1 C2 Co1 111.3(2) . . . . ?
Au1 C1 C2 C3 170.1(2) . . . . ?
Au1 C1 C5 Co1 -111.2(2) . . . . ?
Au1 C1 C5 C4 -169.9(2) . . . . ?
Au2 P2 C29 C30 -12.06(14) . . . . ?
Au2 P2 C29 C34 167.5(2) . . . . ?
Au2 P2 C35 C36 -55.21(16) . . . . ?
Au2 P2 C35 C40 118.8(2) . . . . ?
Au2 P2 C41 C42 -45.56(15) . . . . ?
Au2 P2 C41 C46 135.13(17) . . . . ?
Au2 C10 C6 Co1 -110.8(2) . . . . ?
Au2 C10 C6 C7 -169.12(19) . . . . ?
Au2 C10 C9 Co1 109.9(2) . . . . ?
Au2 C10 C9 C8 168.9(2) . . . . ?
Co1 C1 C2 C3 58.80(14) . . . . ?
Co1 C1 C5 C4 -58.67(15) . . . . ?
Co1 C2 C1 C5 -58.41(13) . . . . ?
Co1 C2 C3 C4 59.41(15) . . . . ?
Co1 C3 C2 C1 -59.71(14) . . . . ?
Co1 C3 C4 C5 59.30(15) . . . . ?
Co1 C4 C3 C2 -59.22(15) . . . . ?
Co1 C4 C5 C1 59.55(15) . . . . ?
Co1 C5 C1 C2 58.33(14) . . . . ?
Co1 C5 C4 C3 -59.39(16) . . . . ?
Co1 C6 C7 C8 -59.61(15) . . . . ?
Co1 C6 C10 C9 58.35(14) . . . . ?
Co1 C7 C6 C10 59.09(15) . . . . ?
Co1 C7 C8 C9 -58.90(15) . . . . ?
Co1 C8 C7 C6 59.70(15) . . . . ?
Co1 C8 C9 C10 -59.72(13) . . . . ?
Co1 C9 C8 C7 58.92(14) . . . . ?
Co1 C9 C10 C6 -58.51(14) . . . . ?
Co1 C10 C6 C7 -58.30(14) . . . . ?
Co1 C10 C9 C8 58.97(14) . . . . ?
P1 C11 C12 C13 179.8(2) . . . . ?
P1 C11 C16 C15 -180.0(3) . . . . ?
P1 C17 C18 C19 179.8(2) . . . . ?
P1 C17 C22 C21 179.7(2) . . . . ?
P1 C23 C24 C25 -176.29(18) . . . . ?
P1 C23 C28 C27 175.55(19) . . . . ?
P2 C29 C30 C31 177.6(2) . . . . ?
P2 C29 C34 C33 -177.4(3) . . . . ?
P2 C35 C36 C37 175.6(2) . . . . ?
P2 C35 C40 C39 -174.6(3) . . . . ?
P2 C41 C42 C43 178.9(2) . . . . ?
P2 C41 C46 C45 -179.2(2) . . . . ?
C1 C2 C3 C4 -0.3(2) . . . . ?
C1 C5 C4 C3 0.2(2) . . . . ?
C2 C1 C5 C4 -0.3(2) . . . . ?
C2 C3 C4 C5 0.1(2) . . . . ?
C3 C2 C1 C5 0.4(2) . . . . ?
C6 C7 C8 C9 0.8(2) . . . . ?
C6 C10 C9 C8 0.5(2) . . . . ?
C7 C6 C10 C9 0.0(2) . . . . ?
C7 C8 C9 C10 -0.8(2) . . . . ?
C8 C7 C6 C10 -0.5(2) . . . . ?
C11 P1 C17 C18 95.14(17) . . . . ?
C11 P1 C17 C22 -84.76(18) . . . . ?
C11 P1 C23 C24 -142.63(16) . . . . ?
C11 P1 C23 C28 39.64(15) . . . . ?
C11 C12 C13 C14 -1.0(3) . . . . ?
C11 C16 C15 C14 1.3(4) . . . . ?
C12 C11 P1 C17 -149.0(2) . . . . ?
C12 C11 P1 C23 98.0(2) . . . . ?
C12 C11 C16 C15 0.1(3) . . . . ?
C12 C13 C14 C15 2.4(3) . . . . ?
C13 C12 C11 C16 -0.2(3) . . . . ?
C13 C14 C15 C16 -2.5(4) . . . . ?
C16 C11 P1 C17 31.1(3) . . . . ?
C16 C11 P1 C23 -81.9(3) . . . . ?
C17 P1 C23 C24 104.30(16) . . . . ?
C17 P1 C23 C28 -73.43(15) . . . . ?
C17 C18 C19 C20 0.8(3) . . . . ?
C17 C22 C21 C20 0.1(3) . . . . ?
C18 C17 P1 C23 -151.1(2) . . . . ?
C18 C17 C22 C21 -0.2(3) . . . . ?
C18 C19 C20 C21 -0.8(3) . . . . ?
C19 C18 C17 C22 -0.3(3) . . . . ?
C19 C20 C21 C22 0.4(3) . . . . ?
C22 C17 P1 C23 29.0(3) . . . . ?
C23 C24 C25 C26 0.1(3) . . . . ?
C23 C28 C27 C26 1.2(3) . . . . ?
C24 C23 C28 C27 -2.2(3) . . . . ?
C24 C25 C26 C27 -1.1(3) . . . . ?
C25 C24 C23 C28 1.5(3) . . . . ?
C25 C26 C27 C28 0.5(3) . . . . ?
C29 P2 C35 C36 178.3(2) . . . . ?
C29 P2 C35 C40 -7.7(2) . . . . ?
C29 P2 C41 C42 79.95(18) . . . . ?
C29 P2 C41 C46 -99.36(19) . . . . ?
C29 C30 C31 C32 0.5(3) . . . . ?
C29 C34 C33 C32 -0.9(4) . . . . ?
C30 C29 P2 C35 111.3(2) . . . . ?
C30 C29 P2 C41 -135.9(2) . . . . ?
C30 C29 C34 C33 2.1(4) . . . . ?
C30 C31 C32 C33 0.7(4) . . . . ?
C31 C30 C29 C34 -1.9(3) . . . . ?
C31 C32 C33 C34 -0.5(4) . . . . ?
C34 C29 P2 C35 -69.2(3) . . . . ?
C34 C29 P2 C41 43.6(3) . . . . ?
C35 P2 C41 C42 -166.49(19) . . . . ?
C35 P2 C41 C46 14.20(18) . . . . ?
C35 C36 C37 C38 -1.1(4) . . . . ?
C35 C40 C39 C38 -0.2(4) . . . . ?
C36 C35 P2 C41 67.4(2) . . . . ?
C36 C35 C40 C39 -0.6(4) . . . . ?
C36 C37 C38 C39 0.2(4) . . . . ?
C37 C36 C35 C40 1.3(4) . . . . ?
C37 C38 C39 C40 0.4(4) . . . . ?
C40 C35 P2 C41 -118.6(3) . . . . ?
C41 C42 C43 C44 1.3(3) . . . . ?
C41 C46 C45 C44 -0.7(3) . . . . ?
C42 C41 C46 C45 1.5(3) . . . . ?
C42 C43 C44 C45 -0.5(4) . . . . ?
C43 C42 C41 C46 -1.8(3) . . . . ?
C43 C44 C45 C46 0.2(4) . . . . ?

loop_
_diffrn_refln_index_h
_diffrn_refln_index_k
_diffrn_refln_index_l
_diffrn_refln_intensity_net
_diffrn_refln_intensity_u
-2 0 0 581.64 53.69
3 0 0 7955.7 498.35
-3 0 0 7560.64 497.45
4 0 0 930.31 60.59
4 0 0 860.51 59.59
-4 0 0 927.51 59.19
-4 0 0 938.21 60.69
-5 0 0 2291.37 186.38
5 0 0 2184.78 182.38
-6 0 0 2351.26 198.78
6 0 0 2210.98 194.08
-7 0 0 443.26 34
-7 0 0 430.36 35.6
-7 0 0 445.76 36.8
7 0 0 445.76 33.7
-7 0 0 429.46 35.7
8 0 0 127.39 16.1
-8 0 0 146.69 16.9
-8 0 0 149.88 19.9
8 0 0 137.09 16.3
8 0 0 150.68 19.6
-8 0 0 160.88 19.3
9 0 0 362.86 32
9 0 0 384.16 32.3
-9 0 0 389.86 35.5
9 0 0 398.16 36.2
-9 0 0 398.66 37.2
-9 0 0 380.76 32.9
-9 0 0 367.96 34.5
-10 0 0 128.39 17.7
-10 0 0 117.09 22.2
10 0 0 117.39 17.4
10 0 0 146.59 22.2
10 0 0 135.59 20.3
-10 0 0 130.29 19.8
-11 0 0 54.19 14.1
11 0 0 88.89 19.4
11 0 0 85.89 15.9
11 0 0 92.09 16.4
-11 0 0 100.39 21.7
-11 0 0 96.89 20.3
12 0 0 2.8 8.5
-12 0 0 0.4 2.2
-12 0 0 -0.2 8.8
12 0 0 0.7 6.2
-12 0 0 -0.2 10.4
12 0 0 -3.7 6.9
-12 0 0 -4.4 5.8
0 -1 0 0.1 0.2
0 -1 0 0.2 0.2
0 -1 0 -0.1 0.2
1 -1 0 1127.59 71.79
-1 -1 0 1079.99 78.69
-1 1 0 1041.1 71.59
1 1 0 1065.49 78.89
-2 -1 0 944.01 76.29
2 -1 0 937.81 69.49
-2 1 0 839.72 68.59
2 1 0 757.42 72.29
-3 -1 0 3223.38 234.38
3 1 0 3398.26 236.08
-3 1 0 3376.06 228.98
4 -1 0 393.36 26.4
4 -1 0 375.06 26.3
-4 -1 0 388.16 28.5
-4 -1 0 375.16 28.4
4 -1 0 360.56 27.5
-4 -1 0 359.96 28.5
-4 1 0 387.56 27.6
-4 1 0 387.66 27.9
4 1 0 356.66 27.9
4 1 0 376.16 28.7
-4 1 0 383.56 26.7
-4 1 0 401.96 27.9
4 1 0 375.26 28.2
5 -1 0 509.65 30.9
-5 -1 0 461.85 33.3
5 -1 0 492.35 30.9
5 -1 0 470.25 32.6
-5 -1 0 481.75 31.9
-5 -1 0 506.65 33.9
5 1 0 398.76 32.7
-5 1 0 399.16 31.8
-5 1 0 373.96 31.2
-5 1 0 339.47 35.5
5 1 0 385.36 31.8
5 1 0 386.66 30.9
5 1 0 378.86 31.7
-5 1 0 396.66 30.3
6 -1 0 1514.25 95.29
-6 -1 0 1477.05 95.59
6 -1 0 1393.86 92.19
-6 -1 0 1394.66 94.99
-6 -1 0 1441.66 96.09
7 -1 0 3.8 4.5
-7 -1 0 5 5.4
-7 -1 0 1.9 4.4
7 -1 0 2.5 4.3
7 -1 0 3.3 4.3
-7 -1 0 2.4 4.6
-7 -1 0 -0.4 5.5
-7 1 0 2 5.6
-7 1 0 2.6 4.1
-7 1 0 2.4 4
7 1 0 -0.6 4.4
7 1 0 4.2 5.5
7 1 0 4.3 4.5
-7 1 0 1.9 4.1
8 -1 0 1934.21 123.69
8 -1 0 1931.41 133.29
-8 -1 0 1847.52 127.39
8 -1 0 1818.92 123.59
-8 -1 0 1961.7 129.69
-8 -1 0 1880.61 128.09
-8 -1 0 1807.22 125.09
-8 1 0 2055.79 129.39
8 1 0 2087.59 126.29
8 1 0 1963.8 129.49
-8 1 0 2026.8 125.39
-8 1 0 1940.41 127.09
8 1 0 1920.71 125.29
-8 1 0 1960.9 127.59
9 -1 0 969.1 64.39
9 -1 0 876.51 63.69
-9 -1 0 874.41 68.19
-9 -1 0 898.01 67.89
9 -1 0 913.71 68.39
-9 -1 0 875.31 65.39
-9 -1 0 874.61 69.39
9 1 0 916.71 65.39
-9 1 0 942.51 67.79
9 1 0 1031.1 66.79
9 1 0 934.11 69.79
-9 1 0 952.2 68.19
-9 1 0 930.11 69.39
-9 1 0 908.11 65.09
-10 -1 0 95.19 22.8
10 -1 0 142.39 20.4
-10 -1 0 95.99 15.8
10 -1 0 114.49 15.7
-10 -1 0 121.99 33.2
10 -1 0 102.49 15
-10 1 0 114.39 21.2
-10 1 0 120.79 16.5
-10 1 0 84.39 11.1
10 1 0 104.49 19.6
-10 1 0 123.19 18.2
-10 1 0 105.49 32.7
10 1 0 109.69 16.1
10 1 0 95.89 16.7
11 -1 0 842.42 60.99
11 -1 0 781.52 60.59
-11 -1 0 879.61 69.99
-11 -1 0 834.22 67.69
11 -1 0 809.12 66.59
-11 1 0 892.11 68.99
11 1 0 893.81 63.59
-11 1 0 709.63 57.69
-11 1 0 722.33 63.59
11 1 0 976 70.69
11 1 0 970.2 78.89
-11 1 0 932.91 68.19
12 -1 0 146.99 22
12 -1 0 187.08 26.2
-12 -1 0 182.78 27
-12 -1 0 196.78 29.2
-12 -1 0 164.88 15.5
12 -1 0 161.28 20.5
-12 -1 0 155.38 23.5
-12 1 0 140.29 24.1
-12 1 0 121.09 20.5
-12 1 0 137.99 27.3
-12 1 0 124.99 13.9
12 1 0 144.29 21.8
12 1 0 145.99 29.7
0 -2 0 9194.38 547.75
0 2 0 8807.32 547.55
-1 -2 0 3925.41 224.18
1 2 0 2870.51 219.28
2 -2 0 5096.79 333.87
-2 -2 0 5411.16 350.66
2 2 0 5323.87 350.56
-2 2 0 5567.14 335.47
-3 -2 0 4111.79 295.27
3 -2 0 4210.68 280.27
3 2 0 4244.68 296.37
-3 2 0 4530.65 283.47
-4 -2 0 977.3 62.69
-4 -2 0 979.3 61.09
-4 -2 0 908.41 62.19
4 -2 0 923.71 58.79
4 -2 0 896.61 60.29
-4 2 0 930.41 60.39
-4 2 0 940.01 60.49
-4 2 0 979.2 60.29
4 2 0 923.11 62.19
4 2 0 881.41 61.79
-4 2 0 912.21 60.39
5 -2 0 2322.17 173.88
5 2 0 2079.09 184.08
-5 2 0 2038.8 171.38
-6 2 0 1484.65 97.69
6 2 0 1459.95 107.29
-6 2 0 1512.35 95.69
6 2 0 1558.54 100.69
-6 2 0 1496.25 96.19
6 2 0 1525.45 99.49
-6 2 0 1503.85 97.79
-7 -2 0 198.48 23.6
7 -2 0 213.68 19.4
-7 -2 0 203.38 21.3
-7 -2 0 195.08 22.6
-7 -2 0 213.48 23.4
7 -2 0 197.18 21.8
7 -2 0 208.88 19.5
-7 2 0 274.87 23.6
-7 2 0 278.37 21.9
-7 2 0 287.57 24.5
-7 2 0 269.27 23.2
7 2 0 271.37 25.9
-7 2 0 265.67 20.3
7 2 0 275.47 23.4
7 2 0 275.37 24.5
-8 -2 0 116.09 20.2
-8 -2 0 119.89 15.8
8 -2 0 107.59 16.4
-8 -2 0 120.39 18.1
8 -2 0 105.29 13.5
8 -2 0 115.99 13.7
-8 -2 0 108.69 16.8
-8 2 0 131.69 17.1
-8 2 0 144.39 13.8
-8 2 0 142.09 17.1
-8 2 0 131.59 15.5
8 2 0 129.59 16.8
8 2 0 136.29 19.4
-8 2 0 151.88 19
9 -2 0 80.69 16.4
9 -2 0 66.59 11.5
9 -2 0 67.29 12
-9 -2 0 70.39 17.3
-9 -2 0 89.89 17.9
-9 -2 0 66.79 13.9
-9 -2 0 70.09 14.5
-10 -2 0 224.78 20.2
-10 -2 0 186.18 24.9
10 -2 0 206.78 21
-10 -2 0 202.88 23.9
10 -2 0 219.68 21.7
-10 -2 0 223.38 28.9
10 -2 0 200.58 25.3
-10 2 0 229.58 25.4
-10 2 0 218.28 27.1
-10 2 0 231.08 27.5
-10 2 0 208.68 31.6
10 2 0 213.68 24.3
10 2 0 230.18 25
10 2 0 228.68 28.8
-11 -2 0 100.49 22.2
-11 -2 0 88.69 18.4
11 -2 0 95.79 14.5
11 -2 0 95.89 18.7
-11 -2 0 96.99 12.6
-11 -2 0 88.59 19.5
11 -2 0 96.89 14.6
-11 2 0 68.59 10.4
-11 2 0 107.09 20.3
11 2 0 81.59 19.2
11 2 0 61.49 14.9
-11 2 0 94.29 19.6
11 2 0 83.39 16.9
-11 2 0 86.49 20.1
12 -2 0 19 13.1
-12 -2 0 28.8 7.7
-12 -2 0 20.7 13.9
12 -2 0 20.3 9.1
-12 -2 0 31.1 14.3
12 2 0 17.3 11.3
12 2 0 28.7 13.3
-12 2 0 13.9 12.3
-12 2 0 28.9 13.5
-12 2 0 26.1 13.2
0 -3 0 0.5 1.8
0 -3 0 1.9 1.1
0 -3 0 2.3 2.2
0 3 0 1.1 1.1
0 3 0 2.6 1.3
0 3 0 3 0.9
0 3 0 1.6 2.3
0 3 0 1.5 0.9
0 3 0 1.8 2.2
-1 -3 0 1285.47 95.89
1 3 0 1175.88 96.19
2 3 0 833.32 54.59
-2 3 0 864.71 56.09
-2 3 0 865.21 55.29
2 3 0 802.42 54.49
3 3 0 1185.38 77.89
-3 3 0 1223.88 77.29
-4 3 0 46.3 6.2
4 3 0 33.5 6.8
-4 3 0 48.5 7.2
4 3 0 41 7.4
4 3 0 35.3 7.8
-4 3 0 47.4 7.4
-4 3 0 42.5 5.7
-4 3 0 35.6 5.1
4 3 0 45 8.7
5 -3 0 2135.89 177.18
-5 -3 0 2373.36 201.98
5 3 0 2490.15 203.58
-5 3 0 2419.16 184.08
-6 -3 0 1271.97 91.29
-6 -3 0 1217.18 90.19
-6 -3 0 1255.37 87.29
-6 -3 0 1252.27 88.59
-6 -3 0 1185.28 90.09
6 -3 0 1183.18 84.99
6 -3 0 1199.08 87.79
6 -3 0 1207.28 84.39
-6 3 0 1526.65 88.69
-6 3 0 1598.34 90.19
-6 3 0 1542.85 89.29
6 3 0 1588.14 93.79
-6 3 0 1496.55 89.19
6 3 0 1473.65 91.79
6 3 0 1475.15 90.19
-7 -3 0 3.8 5.8
-7 -3 0 10.1 5.3
7 -3 0 11 4.3
7 -3 0 10.7 4.5
7 -3 0 11.9 6.1
-7 -3 0 9.4 7.6
-7 -3 0 6.9 5.4
-7 -3 0 5.8 5.1
-7 3 0 19.8 6.9
-7 3 0 20.6 6.7
7 3 0 10.6 6.5
-7 3 0 23.5 6.5
7 3 0 13 6.8
7 3 0 22.6 8.5
-7 3 0 16.9 7.1
-8 -3 0 1170.28 73.89
-8 -3 0 1040.3 77.79
8 -3 0 1027.8 71.49
8 -3 0 1093.49 76.19
8 -3 0 1118.99 71.19
-8 -3 0 1077.09 78.69
-8 -3 0 1161.28 80.49
-8 3 0 1105.09 76.09
-8 3 0 1098.59 76.19
8 3 0 1034.6 80.99
8 3 0 1133.29 80.59
8 3 0 1139.29 77.09
-8 3 0 1093.79 74.09
-8 3 0 1120.29 77.49
-9 -3 0 1013 75.09
9 -3 0 916.41 66.49
-9 -3 0 949.11 73.39
-9 -3 0 1005.7 68.09
-9 -3 0 1031.9 83.29
9 -3 0 960 71.69
-9 -3 0 1004.9 76.09
9 -3 0 1010.2 66.49
9 3 0 980.7 71.69
-9 3 0 1088.09 74.39
-9 3 0 1008 69.69
-9 3 0 1052.09 72.59
-9 3 0 1047.3 71.99
9 3 0 1029.8 76.39
9 3 0 1013.4 72.39
10 -3 0 153.48 16.7
10 -3 0 155.28 16.2
-10 -3 0 135.39 39
-10 -3 0 162.98 24.9
10 -3 0 161.78 21.8
-10 -3 0 152.18 20.2
-10 -3 0 136.29 16.6
-10 -3 0 164.88 24.5
10 3 0 166.78 20.8
10 3 0 178.78 22.9
-10 3 0 160.48 20.2
-10 3 0 185.68 23.7
10 3 0 189.88 26.2
-10 3 0 127.49 15.3
-10 3 0 194.38 23.1
-10 3 0 146.59 21.3
-11 -3 0 1192.28 79.19
-11 -3 0 1100.59 87.49
-11 -3 0 1210.18 91.39
11 -3 0 1170.08 78.09
-11 -3 0 1172.68 89.29
11 -3 0 1199.98 82.79
11 3 0 1263.97 86.49
-11 3 0 1013.7 77.99
-11 3 0 1071.39 84.29
-11 3 0 1329.77 87.89
-11 3 0 1260.57 89.39
11 3 0 1206.68 90.99
-11 3 0 1217.48 95.79
-12 -3 0 331.57 27.6
12 -3 0 336.77 27.8
12 -3 0 306.87 27.8
-12 -3 0 325.17 39.6
-12 -3 0 360.86 39.3
-12 3 0 320.57 27
-12 3 0 303.37 36.9
-12 3 0 274.67 32.4
12 3 0 341.77 35.2
-12 3 0 385.26 37.4
12 3 0 333.47 39.6
0 -4 0 7571.34 455.55
0 4 0 7082.59 454.55
-1 -4 0 631.14 41
-1 -4 0 641.64 42.5
1 -4 0 626.34 45.2
1 -4 0 588.64 44.7
-1 -4 0 615.94 45
-1 -4 0 620.44 42.5
-1 -4 0 651.43 45.2
-1 -4 0 606.64 41.1
1 4 0 717.93 45.4
1 4 0 699.63 44.6
1 4 0 728.43 43.5
1 4 0 739.13 43.1
-1 4 0 678.93 45.6
-1 4 0 683.13 45.5
-2 -4 0 2422.86 179.28
2 4 0 2339.27 178.78
-3 -4 0 4009.4 297.97
-3 4 0 4292.57 268.27
3 4 0 4283.57 301.37
-4 -4 0 665.23 51.69
-4 -4 0 662.83 51.19
-4 -4 0 668.23 50.29
-4 -4 0 698.43 52.09
-4 -4 0 679.63 51.99
-4 4 0 821.22 49.2
-4 4 0 799.12 49
-4 4 0 814.72 48.1
4 4 0 793.92 52.99
4 4 0 787.02 53.19
4 4 0 750.52 51.99
-4 4 0 816.32 48.6
4 4 0 794.02 53.69
-4 4 0 812.42 52.59
-5 -4 0 1768.42 120.89
-5 4 0 1953 119.89
5 4 0 1896.21 121.99
-6 -4 0 831.72 57.39
6 -4 0 848.32 52.89
-6 -4 0 877.71 54.39
-6 -4 0 800.22 56.29
-6 -4 0 873.01 54.79
-6 -4 0 860.41 57.29
-6 4 0 634.44 54.19
6 4 0 724.63 54.19
-6 4 0 699.83 50.69
6 4 0 728.93 55.69
-6 4 0 740.13 52.79
-6 4 0 704.93 51.89
6 4 0 730.03 56.79
-6 4 0 716.33 51.99
-7 -4 0 249.18 25.5
7 -4 0 233.38 21
-7 -4 0 246.58 21.5
-7 -4 0 260.47 22.9
-7 -4 0 226.58 23.7
-7 -4 0 239.98 24.6
7 4 0 192.38 23.9
-7 4 0 186.48 20.7
-7 4 0 229.08 21.1
7 4 0 214.88 23.5
-7 4 0 212.68 20.4
-7 4 0 209.98 19.4
7 4 0 213.98 22.1
8 -4 0 135.69 12.2
-8 -4 0 122.09 20.3
-8 -4 0 132.99 16.3
-8 -4 0 140.19 18
8 -4 0 139.09 11.4
-8 -4 0 171.88 30.9
-8 -4 0 131.69 20.1
8 -4 0 140.99 17.1
8 4 0 192.38 21.8
8 4 0 195.38 23.7
-8 4 0 163.68 16.4
-9 -4 0 134.39 19.6
9 -4 0 122.89 11.1
-9 -4 0 158.08 16.9
9 -4 0 123.19 12
-9 -4 0 132.79 20.9
-9 -4 0 129.89 17.8
9 -4 0 128.99 17.2
-9 -4 0 132.79 23.6
-9 4 0 113.99 16.4
-9 4 0 117.69 16.6
-9 4 0 122.39 17.2
-9 4 0 116.69 18.6
9 4 0 114.99 18.7
9 4 0 123.29 22.5
-9 4 0 105.59 15.1
-10 -4 0 93.19 19.1
-10 -4 0 73.89 13.2
10 -4 0 71.79 9.1
10 -4 0 68.49 8.2
-10 -4 0 65.09 18.8
-10 -4 0 63.09 17.7
-10 4 0 59.59 11.8
-10 4 0 51.99 13.5
10 4 0 37.2 13.1
-10 4 0 50.19 12.6
-10 4 0 44.5 10.9
-10 4 0 39.5 13.4
11 -4 0 59.39 9
-11 -4 0 72.39 19.9
11 -4 0 52.39 8.2
-11 -4 0 51.39 18.7
-11 -4 0 78.09 13.7
11 4 0 46.8 15
11 4 0 78.89 21.1
-11 4 0 69.89 18
-11 4 0 60.79 15.6
-11 4 0 57.69 16.9
-11 4 0 69.99 12.4
-11 4 0 62.59 14
12 -4 0 64.79 8.4
12 -4 0 70.29 8.9
-12 -4 0 78.39 20.6
-12 -4 0 70.69 13.1
-12 -4 0 71.39 21.6
-12 4 0 72.69 16.7
12 4 0 52.49 16.3
-12 4 0 60.99 17.9
12 4 0 83.39 21.3
-12 4 0 73.29 17.4
-12 4 0 78.59 15.3
0 -5 0 3.8 3.9
0 -5 0 3.3 1.7
0 -5 0 2 1.6
0 -5 0 7.6 4.3
0 5 0 7.9 2.3
0 5 0 3.4 1.7
0 5 0 2.4 1.7
0 5 0 3.7 3.6
-1 -5 0 1000.1 68.29
-1 -5 0 997.8 68.49
1 -5 0 1016.5 68.49
-1 -5 0 1019.7 64.69
-1 -5 0 1034.8 64.69
1 -5 0 940.81 68.09
-1 5 0 974 68.29
1 5 0 1105.09 65.59
1 5 0 1057.39 64.99
-2 -5 0 230.78 17.7
-2 -5 0 206.78 21
-2 -5 0 227.18 19.5
-2 -5 0 221.38 19.3
-2 -5 0 230.18 18.3
-2 -5 0 226.98 21.6
2 -5 0 247.08 21.9
-2 5 0 290.37 23
2 5 0 263.87 20.4
2 5 0 271.57 22
2 5 0 270.27 20.3
2 5 0 268.37 20.9
-2 5 0 280.37 23
2 5 0 290.37 19.7
-3 -5 0 1039.5 74.69
-3 -5 0 1024.7 73.69
3 -5 0 1058.29 75.79
-3 -5 0 1016.4 74.39
-3 -5 0 1008.9 75.79
3 5 0 1290.87 76.19
-3 5 0 1226.18 77.19
-3 5 0 1309.97 79.09
3 5 0 1215.28 75.99
-3 5 0 1287.47 70.29
-4 -5 0 652.43 50.19
-4 -5 0 711.63 53.99
-4 -5 0 689.83 54.99
-4 -5 0 668.43 52.39
-4 -5 0 697.63 52.29
-4 5 0 812.62 53.89
4 5 0 791.22 52.19
4 5 0 717.33 53.59
-4 5 0 799.22 48.3
-4 5 0 810.62 56.19
-4 5 0 777.82 47.4
-4 5 0 800.92 48.3
4 5 0 777.22 53.69
-4 5 0 784.32 47.9
4 5 0 782.22 53.19
-5 -5 0 2339.17 159.38
5 5 0 2587.94 160.78
-5 5 0 2613.14 159.78
-6 -5 0 1188.18 73.49
-6 -5 0 1203.68 72.59
-6 -5 0 1170.48 75.39
-6 -5 0 1057.99 74.19
-6 -5 0 1149.58 75.19
6 5 0 1024.1 75.39
-6 5 0 1058.49 68.49
-6 5 0 974.4 69.39
6 5 0 1004.3 74.09
-6 5 0 1047.6 69.29
6 5 0 961.9 72.09
-6 5 0 969.8 71.89
6 5 0 1041.7 77.99
-6 5 0 1025.1 69.99
-7 -5 0 15.3 7.2
-7 -5 0 14.1 8.7
-7 -5 0 22.8 7.9
-7 -5 0 36.5 11.4
-7 -5 0 22.4 8.2
-7 5 0 17 5.8
-7 5 0 22.9 6.8
7 5 0 21 8.8
-7 5 0 23.4 6.9
-7 5 0 18 7
7 5 0 19 9.4
-7 5 0 24.8 7.7
-8 -5 0 1741.33 121.59
-8 -5 0 1837.72 119.29
-8 -5 0 1877.11 123.39
-8 -5 0 1917.21 118.99
-8 -5 0 1855.41 123.09
8 5 0 1697.03 121.69
-8 5 0 1731.63 118.49
-8 5 0 1829.02 117.39
8 5 0 1815.02 124.39
-8 5 0 1907.01 117.89
-8 5 0 1758.82 115.89
8 5 0 1814.42 120.49
-8 5 0 1700.73 117.89
-9 -5 0 1014.3 73.09
-9 -5 0 1002.6 71.49
-9 -5 0 952.7 75.19
-9 -5 0 1064.59 78.99
-9 -5 0 1032.7 77.29
-9 5 0 967.7 70.99
-9 5 0 1039.1 71.69
9 5 0 975.9 75.69
-9 5 0 1004.8 70.09
9 5 0 1037.7 79.19
9 5 0 1101.69 76.09
-9 5 0 1036.5 73.99
-9 5 0 1050.09 72.09
-10 -5 0 132.59 24
-10 -5 0 138.39 23.2
-10 -5 0 133.99 17.3
10 5 0 88.59 18.5
-10 5 0 120.29 15.4
-10 5 0 104.69 14.9
10 5 0 131.99 20.7
-10 5 0 101.49 15.6
-10 5 0 119.49 17.7
-10 5 0 116.29 20.8
-11 -5 0 793.02 65.89
-11 -5 0 766.92 57.19
-11 -5 0 787.42 67.19
-11 5 0 755.92 58.29
-11 5 0 820.82 60.89
-11 5 0 808.02 64.09
11 5 0 767.32 67.19
-11 5 0 644.94 57.69
11 5 0 847.82 64.09
-12 -5 0 411.56 34.6
-12 -5 0 432.36 46
-12 -5 0 406.66 44.1
-12 5 0 410.46 42.2
-12 5 0 409.56 39.3
12 5 0 423.96 46.3
12 5 0 407.26 41.2
-12 5 0 324.97 39.9
0 -6 0 5180.78 341.67
0 6 0 5520.65 344.27
1 -6 0 344.77 31.9
-1 -6 0 350.76 31.9
-1 -6 0 364.96 28
1 -6 0 361.46 32.2
-1 -6 0 371.96 28
-1 -6 0 374.76 32.7
-1 6 0 443.46 33.5
1 6 0 417.26 32.7
1 6 0 458.25 28.4
1 6 0 437.06 29.5
-1 6 0 436.76 33.6
1 6 0 471.85 29.4
1 6 0 451.15 29.3
-2 -6 0 1233.28 82.09
2 -6 0 1257.37 82.09
-2 -6 0 1265.37 78.29
-2 -6 0 1274.77 75.59
-2 -6 0 1222.88 82.09
-2 -6 0 1221.58 75.79
-2 -6 0 1213.28 78.19
2 6 0 1190.18 79.09
2 6 0 1191.98 78.49
-2 6 0 1134.59 81.89
2 6 0 1136.19 78.59
-3 -6 0 1486.95 100.99
-3 -6 0 1453.35 103.49
-3 -6 0 1499.85 99.69
-3 -6 0 1479.95 103.79
3 -6 0 1445.86 103.09
-3 6 0 1648.64 108.29
3 6 0 1721.33 102.89
-3 6 0 1660.53 105.69
3 6 0 1828.02 102.89
-4 -6 0 109.39 13.7
-4 -6 0 112.19 11.9
-4 -6 0 108.09 13.5
4 -6 0 101.59 14.1
-4 -6 0 108.09 14.8
-4 6 0 100.59 8.8
4 6 0 98.29 13
-4 6 0 110.59 14.2
-4 6 0 101.09 15.5
4 6 0 108.69 16.5
-4 6 0 108.79 8.5
-4 6 0 108.39 9
4 6 0 108.29 14.6
-4 6 0 108.79 8.2
4 6 0 105.39 13.7
-5 -6 0 442.96 39.9
-5 -6 0 462.55 40.7
-5 -6 0 452.65 40.8
-5 -6 0 441.06 40.7
-5 -6 0 479.05 41.5
-5 6 0 597.64 36.7
-5 6 0 583.74 35.9
5 6 0 556.44 41.3
5 6 0 553.74 42.2
-5 6 0 590.84 46.7
5 6 0 593.84 43.4
-5 6 0 607.14 36.5
-5 6 0 582.74 36.5
-5 6 0 562.34 42.4
5 6 0 588.24 44.1
-6 -6 0 314.17 30.9
-6 -6 0 329.77 29.5
-6 -6 0 335.47 32.1
-6 -6 0 345.57 32.1
-6 -6 0 324.77 31.4
-6 6 0 386.76 27.3
6 6 0 377.26 31.8
6 6 0 367.16 33
6 6 0 384.16 32.9
-6 6 0 400.06 27.4
6 6 0 361.26 34
-6 6 0 377.96 35.3
-6 6 0 378.46 31.9
-6 6 0 400.86 26.9
-7 -6 0 133.09 19.7
-7 -6 0 120.89 19.5
-7 -6 0 138.49 17.2
-7 -6 0 118.19 17.8
-7 -6 0 115.19 18
-7 6 0 159.58 15.4
-7 6 0 163.08 15.4
7 6 0 153.88 20.1
-7 6 0 163.08 18.2
7 6 0 164.98 19.8
7 6 0 150.38 21.4
-7 6 0 142.09 17.7
-7 6 0 151.98 14.7
-8 -6 0 27.9 10
-8 -6 0 23.3 11.7
-8 -6 0 25.7 10.2
-8 -6 0 21.7 10.2
-8 -6 0 17.9 8.9
-8 6 0 27.1 7.7
-8 6 0 20.9 8.6
-8 6 0 24.6 7.9
8 6 0 19.9 10.5
-8 6 0 30 7.8
8 6 0 15.4 9.8
8 6 0 9.2 8.5
-9 -6 0 135.49 18.7
-9 -6 0 130.19 24
-9 -6 0 135.19 22.1
-9 -6 0 125.59 18.4
-9 -6 0 140.29 28.9
9 6 0 146.09 21.1
-9 6 0 126.99 16.2
-9 6 0 112.39 14.7
-9 6 0 132.89 18.6
-9 6 0 135.09 16.9
9 6 0 103.19 20.1
-10 -6 0 59.69 17.6
-10 -6 0 73.59 15.1
-10 -6 0 66.59 17.5
-10 6 0 50.99 14.1
10 6 0 38.1 13.9
10 6 0 51.79 18.1
-10 6 0 49.99 11.2
-10 6 0 49.8 11.6
-10 6 0 63.59 13.5
-11 -6 0 19.1 13.7
-11 -6 0 24.9 10.3
-11 -6 0 26.1 14.3
-11 6 0 47.1 12.3
11 6 0 41.7 15.1
-11 6 0 53.29 13.8
-11 6 0 50.79 12.5
-11 6 0 44.7 15
11 6 0 36.7 14.6
0 -7 0 12.6 3
0 -7 0 9.3 5.7
0 -7 0 4.3 2.3
0 -7 0 1.7 5.5
0 7 0 3.2 4.6
0 7 0 5 3
-1 -7 0 822.62 61.89
1 -7 0 803.82 61.39
-1 -7 0 787.92 55.29
1 -7 0 779.12 61.09
-1 -7 0 818.02 61.49
1 7 0 891.61 56.49
-1 7 0 871.21 62.09
-1 7 0 876.51 53.19
-1 7 0 861.11 61.69
1 7 0 896.01 56.99
-1 7 0 895.71 52.79
1 7 0 917.11 55.89
1 7 0 908.71 61.79
-2 -7 0 925.61 61.19
-2 -7 0 955.2 65.89
-2 -7 0 954.3 60.89
2 -7 0 953 65.79
-2 -7 0 961.2 66.39
2 7 0 859.91 61.39
-2 7 0 884.01 65.09
2 7 0 911.51 61.99
2 7 0 914.01 61.19
2 7 0 853.51 64.19
2 7 0 903.31 60.29
-2 7 0 928.41 66.19
-3 -7 0 302.47 26.3
-3 -7 0 285.97 20.2
-3 -7 0 291.27 19.5
-3 -7 0 301.97 22.8
-3 -7 0 317.97 26.9
3 -7 0 283.77 25.8
-3 -7 0 296.17 22.6
3 7 0 212.88 20.6
-3 7 0 198.48 23
3 7 0 201.18 21.1
3 7 0 191.08 21.7
-3 7 0 184.48 23.5
3 7 0 192.48 21.4
-4 -7 0 920.91 64.29
-4 -7 0 878.51 60.69
-4 -7 0 881.91 57.59
4 -7 0 941.91 63.39
-4 -7 0 891.31 60.69
-4 -7 0 903.91 59.49
-4 -7 0 873.21 63.39
-4 7 0 833.62 64.39
4 7 0 814.12 60.49
4 7 0 818.62 59.59
4 7 0 823.82 61.89
4 7 0 839.42 61.49
-5 -7 0 858.21 56.79
-5 -7 0 850.61 57.99
-5 -7 0 818.62 59.29
-5 -7 0 752.72 56.89
-5 -7 0 803.42 56.19
-5 -7 0 862.51 60.59
5 7 0 789.92 59.29
-5 7 0 771.42 61.19
-5 7 0 760.42 50.99
-5 7 0 776.02 50.09
5 7 0 780.12 56.49
-5 7 0 760.82 50.59
5 7 0 739.93 57.79
-5 7 0 795.12 50.79
5 7 0 742.33 56.99
-6 -7 0 629.84 49.6
-6 -7 0 617.44 48.9
-6 -7 0 614.44 48
-6 -7 0 624.14 45.7
-6 -7 0 625.24 48.8
-6 7 0 644.34 41.9
-6 7 0 625.34 52.79
-6 7 0 621.94 41.9
-6 7 0 615.84 42.1
6 7 0 635.04 48.1
6 7 0 638.94 51.29
-7 -7 0 96.69 16.9
-7 -7 0 104.79 15.3
-7 -7 0 101.59 18.6
-7 -7 0 92.09 17.7
-7 -7 0 109.49 18.4
7 7 0 145.89 19.3
7 7 0 126.79 19.5
7 7 0 133.49 20.9
-7 7 0 152.18 13.9
-7 7 0 139.69 13.6
-7 7 0 155.98 18
-7 7 0 144.59 21.8
-7 7 0 141.19 13.7
-8 -7 0 1246.68 88.09
-8 -7 0 1245.88 86.89
-8 -7 0 1198.88 84.09
-8 -7 0 1255.97 88.49
-8 -7 0 1276.57 89.29
-8 7 0 1276.37 81.19
8 7 0 1157.98 88.29
-8 7 0 995.6 94.59
-8 7 0 1263.87 80.89
8 7 0 1253.17 87.39
8 7 0 1193.28 90.59
-8 7 0 1223.68 83.19
-8 7 0 1259.17 80.99
-9 -7 0 714.33 54.09
-9 -7 0 647.14 51.89
-9 -7 0 648.04 49.2
-9 -7 0 597.24 46.9
-9 7 0 529.45 45.8
-9 7 0 554.24 43.5
9 7 0 576.54 53.09
9 7 0 610.34 50.19
-9 7 0 458.85 41.6
-10 -7 0 111.39 22.8
-10 -7 0 114.89 20.1
-10 -7 0 85.89 20.3
-10 7 0 116.69 24.2
-10 7 0 138.59 17.7
-10 7 0 128.59 19.7
-10 7 0 119.39 15.5
10 7 0 115.59 22.2
-10 7 0 111.59 15.1
10 7 0 120.69 25.2
-11 -7 0 681.23 57.79
-11 -7 0 753.82 60.29
11 7 0 606.24 54.59
-11 7 0 617.44 56.79
-11 7 0 498.25 46.3
-11 7 0 653.13 49.7
-11 7 0 576.44 48.4
11 7 0 620.14 59.39
1 -8 0 910.11 70.29
-1 -8 0 957.8 70.79
-1 -8 0 893.01 62.99
-1 -8 0 899.81 70.69
1 -8 0 929.41 70.79
-1 8 0 1018.8 61.69
1 8 0 1057.39 64.09
1 8 0 1066.79 65.49
-1 8 0 1039 71.49
-1 8 0 1026.3 61.09
-2 -8 0 1053.59 78.79
-2 -8 0 1064.19 78.49
2 -8 0 1066.49 78.49
-2 -8 0 1048 72.29
-2 -8 0 1004.1 71.99
2 8 0 1261.57 77.79
-2 8 0 1243.28 80.69
2 8 0 1187.98 74.59
-3 -8 0 1814.62 117.49
3 -8 0 1848.72 126.69
-3 -8 0 1825.92 121.99
-3 -8 0 1916.21 127.89
-3 -8 0 1814.02 126.99
-3 -8 0 1776.92 117.69
-3 -8 0 1904.11 122.29
3 8 0 2084.99 122.69
-3 8 0 1987.1 128.79
3 8 0 2076.69 124.99
3 8 0 2002.9 124.19
-4 -8 0 346.17 30.4
-4 -8 0 373.66 34.7
-4 -8 0 332.07 26.9
-4 -8 0 369.86 30.7
-4 -8 0 341.77 27.9
4 -8 0 357.66 33.4
-4 -8 0 344.67 33.9
4 8 0 402.76 31.2
4 8 0 420.46 33.6
-4 8 0 407.46 36.3
4 8 0 379.66 32.4
-5 -8 0 599.84 47.2
-5 -8 0 566.04 43.2
-5 -8 0 558.54 42.9
-5 -8 0 552.24 39.2
-5 -8 0 585.94 46.2
-5 -8 0 576.24 41.2
-5 8 0 515.05 35.5
5 8 0 529.55 44.5
5 8 0 495.95 43.2
5 8 0 540.15 42.3
-5 8 0 500.65 46.2
-5 8 0 504.35 34.9
-6 -8 0 610.34 51.89
-6 -8 0 583.14 45.3
-6 -8 0 563.34 48.8
-6 -8 0 615.94 50.99
-6 -8 0 623.44 48
-6 8 0 666.83 42.1
6 8 0 649.93 49.2
-6 8 0 675.93 55.09
6 8 0 690.33 52.89
6 8 0 624.34 50.69
-7 -8 0 137.49 20.6
-7 -8 0 139.39 21.9
-7 -8 0 136.99 20.4
-7 -8 0 144.49 18.3
-7 -8 0 155.18 22.1
7 8 0 188.58 23.6
-7 8 0 179.48 25.7
-7 8 0 157.38 15.2
-7 8 0 195.38 16
7 8 0 187.48 24.8
-7 8 0 198.28 15.3
7 8 0 192.28 23
-7 8 0 210.58 18.5
-8 -8 0 36.4 13.2
-8 -8 0 26.7 9.5
-8 -8 0 18.8 10.7
-8 8 0 20.2 10.7
8 8 0 8.9 9
-8 8 0 21.9 6.5
-8 8 0 17.8 7.6
-8 8 0 20.5 6.5
8 8 0 13.9 11.1
-8 8 0 21.4 6.2
-9 -8 0 55.29 15.5
-9 -8 0 54.49 13.8
-9 -8 0 67.99 18.8
-9 -8 0 55.79 16.3
-9 8 0 78.59 12.1
-9 8 0 95.79 21.4
9 8 0 96.39 19.9
-9 8 0 95.79 12.3
-9 8 0 104.89 13
9 8 0 80.99 18.9
-9 8 0 119.89 17
-10 -8 0 163.88 27
-10 -8 0 159.68 24
-10 -8 0 152.28 25.3
-10 8 0 167.18 18.9
-10 8 0 168.18 18.5
-10 8 0 189.58 23.4
-10 8 0 190.98 19.5
10 8 0 193.58 29.9
10 8 0 167.38 26.2
0 -9 0 6.5 7.8
0 -9 0 -3.5 5.8
0 9 0 -2 3
0 9 0 -0.9 3.2
1 -9 0 823.22 64.09
-1 -9 0 855.11 63.89
1 -9 0 874.31 64.39
-1 -9 0 900.21 65.39
-1 -9 0 859.91 54.69
-1 -9 0 860.61 54.79
-1 9 0 813.02 52.99
-1 9 0 789.82 63.19
-1 9 0 789.82 53.69
1 9 0 835.72 55.79
1 9 0 852.41 57.29
-2 -9 0 792.62 57.69
2 -9 0 807.82 57.99
-2 -9 0 798.72 49.5
-2 -9 0 748.43 57.69
-2 -9 0 771.92 49.4
2 9 0 619.84 48.7
2 9 0 606.14 49.9
-2 9 0 594.54 54.59
-3 -9 0 477.55 33.8
-3 -9 0 460.55 33.5
-3 -9 0 421.96 39
-3 -9 0 476.15 40.8
3 -9 0 505.95 40.6
3 9 0 334.47 33.5
-3 9 0 368.16 37.9
3 9 0 378.06 32.9
-4 -9 0 784.52 60.59
-4 -9 0 725.43 50.09
-4 -9 0 730.33 54.39
-4 -9 0 768.22 55.09
-4 -9 0 704.93 61.49
-4 -9 0 708.33 49.6
4 -9 0 730.13 58.79
4 9 0 811.92 55.49
4 9 0 784.52 57.19
-4 9 0 823.72 61.99
4 9 0 798.62 57.79
-5 -9 0 432.06 33.2
-5 -9 0 429.66 39.7
-5 -9 0 417.06 36.2
-5 -9 0 438.26 40.5
-5 -9 0 404.86 42.9
-5 -9 0 397.36 31.5
-5 9 0 430.16 28.6
-5 9 0 430.66 42.1
5 9 0 416.86 38.2
5 9 0 440.16 36.5
-5 9 0 440.36 28
5 9 0 399.26 37.1
-6 -9 0 384.66 35.7
-6 -9 0 395.46 32.1
-6 -9 0 463.95 41.4
-6 -9 0 441.66 40.4
-6 -9 0 410.36 34.2
-6 -9 0 435.26 37.5
-6 9 0 395.26 40.6
6 9 0 416.06 39.3
6 9 0 373.56 35.7
-6 9 0 399.96 28.3
6 9 0 408.26 40.1
-7 -9 0 152.68 21.8
-7 -9 0 151.38 19.7
-7 -9 0 138.69 22.7
-7 -9 0 135.49 16.9
-7 -9 0 145.29 23.7
7 9 0 141.79 22.8
7 9 0 141.79 20.6
-7 9 0 137.99 15.1
-7 9 0 115.29 12.6
-7 9 0 156.98 28
7 9 0 135.09 22.2
-8 -9 0 306.77 31.8
-8 -9 0 281.07 28.5
-8 -9 0 272.87 24.7
8 9 0 221.48 30.2
-8 9 0 221.88 30.3
-8 9 0 178.68 18.6
-8 9 0 216.68 17.1
-8 9 0 195.38 18.1
-8 9 0 238.48 22.4
8 9 0 233.98 27.8
-9 -9 0 260.77 32.8
-9 -9 0 273.67 30.3
-9 -9 0 250.47 30.5
-9 -9 0 260.27 31.9
-9 -9 0 256.47 25.9
-9 9 0 234.88 25
9 9 0 246.48 30.2
-9 9 0 216.58 21.6
9 9 0 241.88 32.8
-9 9 0 227.48 20.7
-9 9 0 228.58 20
0 -10 0 2279.77 154.68
0 -10 0 2377.66 154.68
0 10 0 2326.67 143.39
0 10 0 2260.07 144.59
1 -10 0 337.47 35.5
-1 -10 0 374.16 36.7
-1 -10 0 354.66 25.4
-1 -10 0 379.16 36.2
-1 -10 0 351.06 25.4
1 -10 0 378.16 36.1
-1 10 0 336.57 25.7
-1 10 0 346.47 35.6
-1 10 0 357.16 25
1 10 0 357.96 28.9
1 10 0 357.96 34.2
-2 -10 0 305.37 36.5
-2 -10 0 301.77 35.7
2 -10 0 311.17 36.5
-2 10 0 443.26 26.2
2 10 0 394.46 32.7
-2 10 0 434.36 26.8
-2 10 0 426.16 46.7
2 10 0 420.26 31.5
-3 -10 0 2058.09 135.49
3 -10 0 2071.29 143.09
-3 -10 0 2053.19 143.39
-3 -10 0 2170.98 135.59
-3 -10 0 2144.59 144.69
-3 10 0 2010 144.19
3 10 0 2261.37 136.89
3 10 0 2194.88 138.89
-4 -10 0 337.37 35.7
-4 -10 0 293.57 28
4 -10 0 313.27 33.8
-4 -10 0 314.37 34.5
-4 -10 0 308.17 28.5
-4 10 0 411.16 37.7
4 10 0 369.56 43.3
-5 -10 0 522.05 48.2
-5 -10 0 547.95 37.5
-5 -10 0 525.15 48.3
-5 -10 0 520.75 36.6
-5 -10 0 558.24 43.3
-5 -10 0 536.75 42.4
5 10 0 521.15 42.6
-5 10 0 533.25 48.9
5 10 0 436.26 42.7
-6 -10 0 594.34 43
-6 -10 0 605.24 47.7
-6 -10 0 623.84 52.79
-6 -10 0 554.74 50.89
6 10 0 570.94 48.9
-6 10 0 632.84 54.89
-6 10 0 478.85 37.1
-7 -10 0 327.47 31.8
-7 -10 0 360.56 36
-7 -10 0 334.97 29.8
-7 -10 0 351.26 38.8
-7 -10 0 314.57 37.3
-7 10 0 421.46 29.2
-7 10 0 403.26 41.7
7 10 0 405.36 37
-7 10 0 341.27 26.4
-8 -10 0 17.4 10
-8 -10 0 16.8 12.3
-8 -10 0 25.5 12.4
-8 -10 0 24.3 8.6
-8 -10 0 36 14.7
-8 10 0 24 6.1
8 10 0 15.5 11.2
-8 10 0 28.2 8.2
0 -11 0 -1.9 8.5
0 -11 0 1.3 8
0 11 0 0.9 3.9
0 11 0 0.4 4.1
-1 -11 0 483.25 45.5
-1 -11 0 512.65 32.9
1 -11 0 548.15 46.7
1 -11 0 535.15 47.2
-1 -11 0 503.15 32.9
-1 -11 0 526.05 47.1
1 11 0 426.46 41.7
-1 11 0 447.46 33.3
1 11 0 449.26 35.8
-2 -11 0 172.88 23.9
-2 -11 0 182.98 25.5
2 -11 0 179.68 25.4
-2 11 0 114.09 11.2
-2 11 0 120.79 10.6
2 11 0 94.79 15
2 11 0 101.39 14.8
-2 11 0 153.38 26.1
-3 -11 0 217.78 29.6
-3 -11 0 204.88 20.3
-3 -11 0 236.18 29.6
-3 -11 0 197.78 20
3 -11 0 246.18 30.2
3 11 0 232.88 23.1
3 11 0 211.58 23.3
4 -11 0 198.08 27
-4 -11 0 181.78 19.3
-4 -11 0 180.98 19.7
-4 -11 0 172.88 26.9
-4 -11 0 185.98 26.4
4 11 0 143.29 20.1
-4 11 0 168.58 25.6
4 11 0 160.28 20.3
-5 -11 0 105.39 22.6
-5 -11 0 141.59 26.6
-5 -11 0 115.59 17.2
5 11 0 124.79 19.7
-5 11 0 153.18 23.8
5 11 0 107.49 18.7
-6 -11 0 232.88 30.4
-6 -11 0 223.88 18.4
-6 -11 0 255.77 32
-6 -11 0 242.08 25.4
-6 11 0 176.18 27.9
6 11 0 195.58 25.4
-6 11 0 164.88 14.9
-7 -11 0 22.2 10.8
-7 -11 0 19.1 14.4
-7 -11 0 30.1 8.2
-7 -11 0 14.4 8.1
7 11 0 20.4 11.9
-7 11 0 29.3 6.1
-7 11 0 32.4 7.3
0 -12 0 1118.69 85.89
0 -12 0 1094.29 84.89
0 12 0 1145.89 72.79
0 12 0 1045.3 73.79
1 -12 0 229.38 30.9
-1 -12 0 212.68 30.4
1 -12 0 227.68 28.9
-1 -12 0 208.88 28.7
1 12 0 206.58 21.1
-1 12 0 203.88 17.7
-1 12 0 174.88 17.8
1 12 0 215.58 20.2
2 -12 0 240.88 31.1
-2 -12 0 252.37 31.5
-2 -12 0 232.18 18.1
-2 -12 0 229.28 17.6
-2 -12 0 228.08 29.4
-2 12 0 185.08 15.6
-2 12 0 181.18 26.7
2 12 0 158.98 20.1
2 12 0 178.48 20.2
-2 12 0 149.49 15.5
-3 -12 0 633.04 45.9
-3 -12 0 729.73 59.79
-3 -12 0 684.43 57.99
3 -12 0 737.03 59.09
3 12 0 691.13 49.7
-3 12 0 732.73 59.49
3 12 0 544.15 49.2
-3 12 0 542.65 41.2
-4 -12 0 253.37 32.2
-4 -12 0 212.08 22.3
4 -12 0 245.88 31.3
-4 -12 0 229.48 32.2
4 12 0 214.58 24.9
4 12 0 216.38 25.8
-5 -12 0 197.18 22.5
-5 -12 0 196.08 30.4
-5 -12 0 218.48 31.5
5 12 0 194.18 24.6
-6 -12 0 253.97 33.5
-6 -12 0 233.38 26
-6 -12 0 215.28 32.3
-6 12 0 211.98 17.2
6 12 0 223.88 27.9
0 -13 0 0.1 8.4
0 -13 0 4.1 11.9
0 13 0 1.7 4.3
0 13 0 -1.4 4.8
1 -13 0 388.66 42.9
-1 -13 0 405.66 42
-1 -13 0 350.06 41.4
-1 13 0 325.77 28.1
1 13 0 323.57 30.8
1 13 0 410.26 31.2
-2 -13 0 208.88 15.5
2 -13 0 212.08 31.2
-2 -13 0 241.88 35.1
-2 -13 0 205.28 15.9
-2 -13 0 205.58 31.4
-2 13 0 144.19 15.3
-2 13 0 169.48 15.4
2 13 0 159.38 20
2 13 0 139.19 19.5
3 -13 0 51.29 18.4
-3 -13 0 62.79 11
-3 -13 0 61.99 21.9
-3 -13 0 80.59 21.5
-3 13 0 80.09 8.2
3 13 0 73.89 15.9
3 13 0 77.69 15.1
-3 13 0 75.19 8.3
-4 -13 0 148.79 27.7
-4 -13 0 144.69 17.2
-4 -13 0 156.38 30.2
4 13 0 158.88 21.7
-13 0 1 6.6 12.3
-13 0 1 19.2 12
-12 0 1 404.76 40.7
12 0 -1 380.26 34.7
-12 0 1 427.96 41.3
-12 0 1 386.06 42
-12 0 1 395.16 28
-12 0 1 327.47 26.2
12 0 -1 406.16 35.7
11 0 -1 222.28 23.4
-11 0 1 239.38 30
-11 0 1 196.58 25.3
-11 0 1 229.78 28.2
11 0 -1 236.88 24.5
11 0 -1 208.18 27.8
-11 0 1 183.38 16.7
-10 0 1 53.59 12.5
-10 0 1 48 15
10 0 -1 41.6 12.3
-10 0 1 78.69 17.1
10 0 -1 73.19 14.1
-10 0 1 64.19 16
-9 0 1 2293.97 151.98
-9 0 1 2388.36 152.88
-9 0 1 2379.26 153.98
9 0 -1 2359.36 153.38
-9 0 1 2248.28 149.39
9 0 -1 2208.98 148.49
9 0 -1 2385.06 148.89
-8 0 1 963.6 67.69
8 0 -1 947.81 66.99
-8 0 1 993.4 70.79
-8 0 1 940.01 69.69
8 0 -1 987 70.99
-8 0 1 1003.9 71.39
8 0 -1 1036.5 67.49
-7 0 1 862.01 59.59
-7 0 1 801.32 57.09
-7 0 1 821.22 59.19
7 0 -1 861.91 60.89
7 0 -1 854.01 57.09
7 0 -1 833.92 58.39
7 0 -1 752.92 59.19
-7 0 1 840.72 60.19
6 0 -1 3573.04 277.37
-6 0 1 3635.24 279.77
-5 0 1 819.62 55.39
5 0 -1 821.62 53.89
5 0 -1 806.42 54.79
-5 0 1 808.42 54.09
-5 0 1 818.22 55.49
5 0 -1 784.42 54.79
5 0 -1 814.82 55.89
-5 0 1 821.42 55.79
4 0 -1 2716.53 201.28
-4 0 1 2596.34 199.48
-3 0 1 4664.13 318.17
3 0 -1 4894.11 319.07
2 0 -1 600.44 53.39
-2 0 1 535.95 51.59
1 0 1 14.2 2.1
-1 0 -1 14.7 2
1 0 1 16.5 2.3
-2 0 -1 939.71 76.99
2 0 1 886.81 75.49
-3 0 -1 13.6 4
-3 0 -1 14.3 4.2
3 0 1 18.2 3.8
3 0 1 10.1 3
3 0 1 12 3.7
-3 0 -1 15.1 4
-3 0 -1 7.9 2.8
-4 0 -1 140.19 13.6
4 0 1 123.09 12.9
-4 0 -1 132.29 12.1
4 0 1 122.99 11.9
-4 0 -1 145.29 13.4
4 0 1 137.59 12.2
-5 0 -1 85.39 11
-5 0 -1 96.09 12
-5 0 -1 89.89 10.3
-5 0 -1 75.69 12.6
5 0 1 80.99 11.2
5 0 1 79.29 9.8
5 0 1 91.79 10.3
-6 0 -1 22.3 6.7
6 0 1 34.6 8.9
-6 0 -1 23.2 6.6
-6 0 -1 21.4 7.6
6 0 1 24.1 6.7
6 0 1 32.8 7.6
-7 0 -1 193.58 19.4
7 0 1 196.38 19.2
7 0 1 202.98 19.5
-7 0 -1 235.38 22.3
-7 0 -1 205.18 22.3
-7 0 -1 203.48 20.9
7 0 1 206.28 22.3
8 0 1 1567.24 104.89
-8 0 -1 1606.04 108.19
-8 0 -1 1620.04 108.29
-8 0 -1 1635.94 109.69
-8 0 -1 1570.04 105.29
8 0 1 1594.44 104.99
8 0 1 1643.74 109.09
9 0 1 23.9 8.6
-9 0 -1 10.1 6.8
-9 0 -1 12.6 7.1
9 0 1 20.5 8.5
-9 0 -1 7.6 8.8
9 0 1 19.3 9.3
-9 0 -1 17.3 7.7
-10 0 -1 750.22 57.59
10 0 1 797.92 57.29
-10 0 -1 742.73 59.79
-10 0 -1 751.92 63.39
10 0 1 816.12 62.69
10 0 1 721.23 56.39
-10 0 -1 813.12 62.99
-11 0 -1 1215.88 91.19
11 0 1 1174.48 83.79
-11 0 -1 1181.08 89.29
11 0 1 1243.28 90.69
-12 0 -1 -0.9 8.3
12 0 1 3.5 8
12 0 1 0.3 7.4
-12 0 -1 4.4 8.1
-12 0 -1 -0.6 10.1
12 0 1 4.1 6.5
12 -1 -1 166.08 20.5
-12 -1 1 170.68 26.5
-12 -1 1 145.99 13.4
12 -1 -1 179.08 21.4
-12 -1 1 172.58 24.7
-12 -1 1 169.98 27.8
-12 1 1 154.18 13.4
12 1 -1 186.28 23.4
-12 1 1 183.98 28.2
-12 1 1 187.38 26.2
-12 1 1 139.49 21.8
-11 -1 1 147.09 23.7
-11 -1 1 123.39 20.4
-11 -1 1 160.68 25.3
11 -1 -1 157.88 19.1
-11 -1 1 149.39 14.1
11 -1 -1 134.59 26.7
11 1 -1 142.49 19.6
-11 1 1 152.08 24.7
11 1 -1 181.68 25.6
-11 1 1 142.89 13.4
-11 1 1 190.78 24.8
-11 1 1 139.39 20.9
-10 -1 1 64.79 13.6
-10 -1 1 62.69 15.2
-10 -1 1 54.19 8.9
-10 -1 1 41.6 13.6
10 -1 -1 50.19 11.5
10 -1 -1 68.09 16
10 -1 -1 49 11.4
-10 -1 1 44.4 14.8
-10 1 1 50.79 7.4
-10 1 1 75.89 15.9
-10 1 1 92.39 23.6
10 1 -1 59.39 13.2
10 1 -1 67.99 13.6
-10 1 1 64.09 16.4
-10 1 1 56.49 14.9
10 1 -1 60.09 16.1
9 -1 -1 51.79 10.7
9 -1 -1 55.19 13.7
-9 -1 1 38.8 10.6
-9 -1 1 34.3 12.8
9 -1 -1 34.6 9.3
-9 -1 1 38.9 12.5
-9 -1 1 28.4 9.7
-9 1 1 24.4 5.7
-9 1 1 22.9 9.8
-9 1 1 18.5 10.1
9 1 -1 17.4 8.4
9 1 -1 11.1 8.8
9 1 -1 15.3 8.5
-9 1 1 16.7 9.1
-9 1 1 22.9 9.6
8 -1 -1 173.08 19
-8 -1 1 179.98 19.7
8 -1 -1 186.78 18.6
-8 -1 1 172.68 21.5
-8 -1 1 185.28 22.8
-8 -1 1 169.58 20.9
-8 1 1 198.18 19.7
8 1 -1 222.28 20.9
-8 1 1 196.68 22.6
-8 1 1 206.78 21.6
8 1 -1 212.18 23.6
-8 1 1 207.48 21.9
7 -1 -1 47.9 8.9
-7 -1 1 63.09 11
7 -1 -1 53.39 9.3
-7 -1 1 61.59 12.1
-7 -1 1 43.1 9.3
-7 -1 1 59.19 12.6
7 -1 -1 73.89 13.2
7 1 -1 39.2 9.5
7 1 -1 23 7.3
7 1 -1 43.9 11.2
-7 1 1 38.2 10.3
7 1 -1 35.4 9.3
-7 1 1 36.5 8.3
-7 1 1 46.3 10.2
-7 1 1 39.3 9.4
6 -1 -1 545.95 35.8
-6 -1 1 582.14 39.5
-6 -1 1 579.24 39.5
6 -1 -1 540.55 38.4
6 -1 -1 514.15 37.4
-6 -1 1 577.94 39.9
-6 -1 1 569.14 39.8
6 -1 -1 513.35 35.6
-6 1 1 421.46 36.5
-6 1 1 435.36 36.7
6 1 -1 484.95 38.7
6 1 -1 433.16 37.2
6 1 -1 467.85 36.3
-6 1 1 434.56 37.2
-6 1 1 443.86 35.5
6 1 -1 484.25 37.7
5 -1 -1 264.37 19.2
-5 -1 1 264.17 22.2
5 -1 -1 260.17 21
-5 -1 1 261.47 21.6
5 -1 -1 249.28 20
-5 -1 1 254.77 21.5
-5 -1 1 259.77 20.3
5 -1 -1 269.67 19.2
5 1 -1 216.48 20.3
-5 1 1 227.78 19
5 1 -1 224.38 19.7
5 1 -1 219.78 20.4
-5 1 1 208.08 19.8
-5 1 1 207.48 20.1
5 1 -1 249.38 21.8
-5 1 1 229.88 20.4
4 -1 -1 330.77 24.9
4 -1 -1 345.27 24.1
-4 -1 1 317.27 24.8
4 -1 -1 342.27 25.6
-4 -1 1 320.87 26
4 -1 -1 326.17 24
-4 -1 1 328.87 26
4 1 -1 348.67 26.1
4 1 -1 368.36 25.5
-4 1 1 355.26 25.7
-4 1 1 356.16 24.5
4 1 -1 370.46 26.4
-4 1 1 356.36 25.6
-4 1 1 349.77 25.4
-3 -1 1 2392.46 169.68
-3 1 1 2100.79 159.18
3 1 -1 2174.88 166.38
2 -1 -1 3452.15 228.18
-2 -1 1 3850.71 238.88
-2 1 1 3480.75 228.58
2 1 -1 3325.77 235.18
1 -1 -1 5372.86 353.16
-1 -1 1 5488.55 360.66
1 1 -1 6188.48 362.46
-1 1 1 6043.4 353.86
0 -1 1 0 0.1
1 -1 1 847.82 63.19
-1 -1 -1 887.61 68.69
1 1 1 944.41 69.79
-1 1 -1 884.61 63.89
-2 -1 -1 6360.36 451.15
-2 1 -1 7382.66 447.66
2 1 1 7596.04 455.05
-3 -1 -1 5752.92 362.46
3 1 1 4986.4 355.46
-3 1 -1 5339.47 352.06
-4 -1 -1 1.8 2.6
4 -1 1 3.1 2.6
4 -1 1 5.6 2.8
-4 -1 -1 5 3.4
-4 -1 -1 6.8 4.1
-4 -1 -1 3.2 2.6
4 -1 1 7.4 3.7
4 1 1 14.2 4.2
-4 1 -1 16.1 4.6
4 1 1 16.5 5
-4 1 -1 16.1 4
4 1 1 10.2 3.7
-4 1 -1 12.7 4.1
-4 1 -1 16 4.8
5 -1 1 2297.67 204.58
-5 -1 -1 2440.06 214.68
5 1 1 3019.3 222.88
-5 1 -1 3204.78 221.38
-6 1 -1 2100.99 134.89
7 -1 1 70.89 10
7 -1 1 54.99 11
-7 -1 -1 60.49 13.2
-7 -1 -1 60.79 12.4
-7 -1 -1 55.39 10.3
-7 -1 -1 51.89 12
7 -1 1 69.69 10.3
-7 1 -1 62.29 11.4
-7 1 -1 60.09 11.7
7 1 1 59.79 12.9
-7 1 -1 64.69 12.9
7 1 1 57.69 10.6
7 1 1 61.19 11.2
-7 1 -1 57.39 10.5
8 -1 1 1021.4 74.29
8 -1 1 1013.8 70.29
-8 -1 -1 1001.5 71.79
-8 -1 -1 994.4 75.59
-8 -1 -1 1006.6 73.99
-8 -1 -1 970.5 74.19
8 -1 1 988.5 70.39
-8 1 -1 1148.39 76.39
-8 1 -1 1148.29 74.59
8 1 1 1127.79 72.99
8 1 1 1067.59 75.89
8 1 1 1025.8 71.89
-8 1 -1 1032 71.39
-8 1 -1 1111.19 74.59
-9 -1 -1 263.67 29.3
9 -1 1 264.67 23.9
9 -1 1 233.28 23.2
-9 -1 -1 246.48 27.6
9 -1 1 246.78 27.2
-9 -1 -1 225.38 24.3
-9 -1 -1 250.37 26.9
9 1 1 260.17 25.5
-9 1 -1 241.78 27.8
9 1 1 275.07 29.3
-9 1 -1 250.07 24.4
-9 1 -1 245.98 26.7
-9 1 -1 264.97 26.6
9 1 1 239.08 27.4
-10 -1 -1 14.1 7.9
10 -1 1 9.1 7.1
-10 -1 -1 11.9 11.9
10 -1 1 13.4 7.4
10 -1 1 9.2 8.2
-10 -1 -1 4.6 7.6
-10 -1 -1 9.3 9.8
10 1 1 22.7 10.1
-10 1 -1 26 11.5
-10 1 -1 32.2 11.2
10 1 1 21.3 9
-10 1 -1 33.6 10.2
-10 1 -1 25.6 11.7
10 1 1 23 11.8
-11 -1 -1 58.49 18
11 -1 1 52.69 13.2
11 -1 1 79.69 19.4
-11 -1 -1 64.09 27.1
-11 -1 -1 52.89 15.6
11 -1 1 62.19 13.5
-11 1 -1 102.69 19.6
-11 1 -1 89.59 11.7
-11 1 -1 104.59 19.4
11 1 1 105.29 18
11 1 1 124.29 17.2
-11 1 -1 99.69 21.1
11 1 1 129.69 25
12 -1 1 23 11.4
-12 -1 -1 16.4 12.8
12 -1 1 11.7 8.5
-12 -1 -1 9.9 9.3
-12 -1 -1 12.1 6.3
-12 -1 -1 21 11.7
-12 1 -1 4.4 10.3
-12 1 -1 13 8.9
12 1 1 10.1 9.3
12 1 1 0.3 12.3
-12 1 -1 12 5.3
-12 1 -1 14.5 11.1
12 -2 -1 542.25 41.1
12 -2 -1 501.85 41.3
-12 -2 1 559.54 52.39
-12 -2 1 563.44 50.59
-12 -2 1 526.15 36.2
-12 2 1 432.96 34.9
12 2 -1 512.75 50.19
-12 2 1 527.85 49.99
-12 2 1 568.34 48.9
12 2 -1 552.84 46.6
-12 2 1 437.46 49.3
11 -2 -1 474.85 39.5
-11 -2 1 459.25 45.2
-11 -2 1 481.45 48.3
-11 -2 1 504.35 47.3
11 -2 -1 486.95 39.2
-11 -2 1 470.95 36.2
-11 2 1 572.24 48.6
11 2 -1 612.94 45.8
-11 2 1 576.24 46.9
-11 2 1 523.95 45.2
11 2 -1 549.15 44
-11 2 1 555.94 47.5
-11 2 1 453.55 35.7
11 2 -1 529.85 48.8
10 -2 -1 238.68 22.9
-10 -2 1 274.67 33.5
-10 -2 1 264.67 35.9
10 -2 -1 258.17 23.2
10 -2 -1 272.47 28.3
-10 -2 1 280.47 21.1
-10 -2 1 218.78 26.7
-10 -2 1 254.97 26.1
10 2 -1 227.68 28.8
-10 2 1 221.08 25.9
-10 2 1 223.78 28.2
10 2 -1 243.18 26.1
-10 2 1 199.98 19.2
-9 -2 1 1142.39 84.39
-9 -2 1 1161.28 75.09
-9 -2 1 1160.38 83.29
-9 -2 1 1056.99 81.69
-9 -2 1 1083.99 79.49
9 -2 -1 1115.59 76.29
-9 2 1 1212.98 83.19
-9 2 1 1233.58 81.99
-9 2 1 1136.59 81.79
9 2 -1 1167.38 84.29
-9 2 1 1098.89 74.79
9 2 -1 1246.68 80.99
-9 2 1 1194.88 81.39
-8 -2 1 982.6 71.49
8 -2 -1 961.9 65.49
-8 -2 1 994.7 68.99
8 -2 -1 923.51 65.59
-8 -2 1 979.7 64.79
-8 -2 1 1019.7 72.89
-8 -2 1 927.11 70.59
8 -2 -1 982.4 69.99
8 2 -1 968.3 70.49
-8 2 1 937.01 64.59
8 2 -1 1015.6 72.89
8 2 -1 1048.7 69.79
-8 2 1 1080.29 70.39
-8 2 1 1040.8 70.19
-8 2 1 978.5 67.49
8 2 -1 972.4 70.39
-8 2 1 1040 71.19
-7 -2 1 388.16 32.7
7 -2 -1 364.86 27.7
-7 -2 1 372.26 27.3
7 -2 -1 379.46 31.2
7 -2 -1 333.47 27.6
-7 -2 1 391.26 33.7
-7 -2 1 388.96 32.6
-7 -2 1 352.56 30
7 2 -1 351.76 32.8
-7 2 1 385.96 30.9
7 2 -1 365.96 31.8
7 2 -1 396.66 32.4
-7 2 1 371.86 27.4
-7 2 1 391.86 29.5
-7 2 1 359.56 31.4
-7 2 1 394.86 31.2
7 2 -1 374.46 30.8
6 -2 -1 4822.02 351.46
-6 -2 1 5284.77 375.16
-6 2 1 5041.7 357.86
6 2 -1 4827.22 367.86
5 -2 -1 779.32 58.49
5 -2 -1 817.72 56.49
5 -2 -1 782.42 57.59
-5 -2 1 800.42 59.99
-5 -2 1 776.52 59.89
-5 -2 1 856.51 56.89
5 -2 -1 830.32 56.29
-5 -2 1 838.82 60.69
-5 -2 1 876.71 59.09
5 2 -1 978 59.89
-5 2 1 907.61 57.69
5 2 -1 969.4 61.09
-5 2 1 971.4 57.49
-5 2 1 926.71 61.59
-5 2 1 949.6 59.49
5 2 -1 992.6 61.29
-5 2 1 926.31 59.19
5 2 -1 979 62.09
4 2 -1 1598.04 102.19
-3 -2 1 4912.21 344.37
3 -2 -1 5039.4 329.17
3 2 -1 5295.37 347.67
-3 2 1 5155.98 330.67
-2 -2 1 1097.19 89.99
2 -2 -1 1016.5 74.69
2 2 -1 1011 88.79
-2 2 1 1039.8 75.49
-1 -2 1 5610.34 347.17
1 -2 -1 5610.64 331.47
1 -2 -1 5519.65 332.77
1 2 -1 5071.49 345.67
0 -2 -1 748.43 55.19
0 -2 1 725.63 55.19
0 2 -1 798.22 55.99
0 2 1 774.92 55.69
1 -2 1 379.26 24.9
-1 -2 -1 383.76 24.1
-1 -2 -1 394.26 23.5
-1 -2 -1 367.66 24
-1 -2 -1 390.76 24.1
-1 -2 -1 382.26 24.9
1 2 1 326.67 23.8
1 2 1 336.57 23.5
-1 2 -1 331.07 22.8
-1 2 -1 334.87 24.8
1 2 1 334.57 24
-2 2 -1 986.6 62.89
-3 -2 -1 124.79 11.2
-3 -2 -1 119.39 11.9
3 -2 1 110.59 10.4
3 -2 1 107.89 9.1
-3 -2 -1 107.09 11.8
-3 -2 -1 106.39 11.5
3 -2 1 97.69 9.5
3 2 1 149.09 12.7
-3 2 -1 137.49 11
-3 2 -1 136.29 11.5
-3 2 -1 136.69 10.6
3 2 1 147.59 12.4
-3 2 -1 134.89 10.9
-3 2 -1 132.79 10.1
3 2 1 151.28 12
4 -2 1 476.75 32.1
-4 -2 -1 489.85 35.2
-4 -2 -1 496.05 35.5
-4 -2 -1 489.35 33.9
4 -2 1 503.95 31.8
4 -2 1 489.25 33.7
4 2 1 490.95 34.2
-4 2 -1 471.35 33.4
-4 2 -1 484.45 33
4 2 1 473.05 35.6
4 2 1 471.15 35
-4 2 -1 447.06 33.2
4 2 1 442.26 34.4
-4 2 -1 493.85 32.6
-5 -2 -1 241.68 20.1
-5 -2 -1 243.78 22.1
5 -2 1 218.78 18.1
5 -2 1 232.48 20
-5 -2 -1 229.98 21.1
5 -2 1 237.48 17.9
-6 -2 -1 377.36 32.8
-6 -2 -1 361.76 33.2
6 -2 1 377.56 28.7
6 -2 1 365.46 29.1
-6 -2 -1 381.36 31
6 -2 1 383.66 31.4
-6 -2 -1 405.26 32.9
-6 2 -1 402.26 30.1
6 2 1 434.66 34.4
6 2 1 444.06 32.3
-6 2 -1 463.45 33
-6 2 -1 422.16 31.7
-6 2 -1 439.26 32.2
7 -2 1 212.58 18.3
-7 -2 -1 224.38 23.5
7 -2 1 234.58 23.7
-7 -2 -1 221.68 22.1
-7 -2 -1 207.88 22.2
-7 -2 -1 218.48 20.4
7 -2 1 208.68 20.8
-7 2 -1 179.58 20.5
7 2 1 166.38 19.1
-7 2 -1 185.48 19.8
7 2 1 184.28 19.9
-7 2 -1 194.68 18.6
-7 2 -1 182.68 19.9
-8 -2 -1 687.83 57.79
8 -2 1 645.04 51.69
-8 -2 -1 641.44 55.59
8 -2 1 679.63 51.49
8 -2 1 723.63 55.99
-8 -2 -1 671.63 54.79
-8 -2 -1 626.04 56.09
-8 2 -1 859.91 56.79
8 2 1 871.01 60.39
8 2 1 813.92 55.69
8 2 1 869.91 56.79
-8 2 -1 877.31 58.69
-8 2 -1 868.51 57.49
-8 2 -1 821.62 54.29
9 -2 1 335.67 33.2
-9 -2 -1 352.46 34.2
-9 -2 -1 337.47 32
-9 -2 -1 342.17 35.8
9 -2 1 337.97 29
-9 -2 -1 328.97 34.6
9 -2 1 339.17 29.5
9 2 1 378.66 32.6
9 2 1 451.45 34.8
-9 2 -1 338.97 28.9
-9 2 -1 394.96 31.8
-9 2 -1 384.06 33.4
-9 2 -1 402.86 34.6
9 2 1 401.76 37.2
-9 2 -1 392.36 35.9
-10 -2 -1 680.83 57.29
-10 -2 -1 677.03 56.39
10 -2 1 718.73 54.89
-10 -2 -1 657.23 51.59
-10 -2 -1 570.54 52.19
10 -2 1 678.73 48.1
10 -2 1 629.94 48.1
-10 2 -1 624.34 54.49
-10 2 -1 639.64 52.99
10 2 1 586.24 50.29
-10 2 -1 678.73 52.89
10 2 1 645.64 56.09
10 2 1 709.93 52.69
-10 2 -1 678.13 50.59
-11 -2 -1 762.62 62.49
11 -2 1 808.72 63.09
-11 -2 -1 792.92 66.29
-11 -2 -1 787.12 55.09
11 -2 1 818.62 56.09
-11 -2 -1 840.42 65.59
11 -2 1 784.52 56.69
-11 2 -1 752.02 63.89
-11 2 -1 759.52 62.29
11 2 1 762.82 65.39
11 2 1 717.63 59.59
-11 2 -1 678.63 63.89
-12 -2 -1 46.5 16
12 -2 1 38.8 10.7
-12 -2 -1 47 10.3
-12 -2 -1 40.2 17.7
12 -2 1 48.1 15.6
12 2 1 30.4 12.9
12 2 1 48 17.1
-12 2 -1 49.7 15.8
-12 2 -1 38.3 12.3
-12 2 -1 46.2 16.5
-12 -3 1 431.66 45.1
-12 -3 1 396.26 45.1
12 -3 -1 394.96 33.8
12 -3 -1 416.66 33.4
-12 -3 1 432.06 32.4
-12 3 1 394.36 31.3
12 3 -1 506.85 42.9
-12 3 1 478.55 43.2
-12 3 1 478.85 45.5
-12 3 1 433.46 40.9
12 3 -1 478.25 47.2
11 -3 -1 490.85 36.7
-11 -3 1 455.85 45.7
-11 -3 1 505.05 48.4
-11 -3 1 451.25 44.5
-11 -3 1 485.35 36.3
11 3 -1 478.05 47.9
-11 3 1 524.15 46.3
11 3 -1 506.15 43.8
-11 3 1 481.75 42.9
-11 3 1 556.24 45.3
-11 3 1 457.75 40.4
-10 -3 1 88.29 20.6
10 -3 -1 77.39 11.7
10 -3 -1 80.39 11.9
-10 -3 1 92.69 12.2
-10 -3 1 87.39 16.5
-10 -3 1 97.69 25.7
10 3 -1 92.69 16.9
-10 3 1 111.79 20.3
-10 3 1 73.89 17.1
-10 3 1 92.99 14.9
10 3 -1 95.79 21.2
10 3 -1 98.59 26.5
-10 3 1 91.29 16.5
-10 3 1 84.29 12.7
-9 -3 1 220.38 20
-9 -3 1 198.78 23.3
-9 -3 1 226.88 27.7
9 -3 -1 192.38 19.1
-9 -3 1 197.88 24.8
-9 -3 1 222.58 26.5
-9 3 1 225.38 23.7
-9 3 1 247.58 24.8
-9 3 1 239.68 22.7
-9 3 1 206.08 19.1
-9 3 1 229.88 25.2
9 3 -1 247.88 25.3
9 3 -1 218.18 25
9 3 -1 237.68 27.6
-8 -3 1 89.99 17.3
8 -3 -1 83.89 14.4
-8 -3 1 117.69 19.9
-8 -3 1 103.39 19.4
8 -3 -1 87.19 11.6
-8 -3 1 89.59 15.9
8 -3 -1 100.09 11.7
-8 -3 1 109.09 12.9
8 3 -1 148.09 20.2
8 3 -1 123.59 17.5
-8 3 1 153.58 16.8
-8 3 1 143.09 16.8
8 3 -1 138.89 17.7
8 3 -1 149.39 17.6
-8 3 1 113.89 12.4
-8 3 1 155.38 18.3
-8 3 1 139.79 15.1
-7 -3 1 262.27 26.2
7 -3 -1 268.67 20.3
7 -3 -1 257.27 23.8
-7 -3 1 275.57 27.1
-7 -3 1 289.87 22.4
-7 -3 1 278.57 26.4
7 -3 -1 256.67 20.6
-7 -3 1 264.27 24.2
7 3 -1 264.87 25.8
-7 3 1 270.77 21.9
7 3 -1 263.07 25.8
-7 3 1 268.57 24.8
7 3 -1 274.27 25.1
7 3 -1 235.38 26.3
-7 3 1 281.67 25.3
-7 3 1 262.27 23.9
-7 3 1 296.97 24.5
6 -3 -1 261.37 21.8
-6 -3 1 268.87 22.5
6 -3 -1 250.27 18.1
-6 -3 1 239.18 23.6
6 -3 -1 226.68 18.3
-6 -3 1 261.57 24.6
-6 -3 1 258.57 20.5
-6 -3 1 252.27 23.9
-6 3 1 242.68 20.1
-6 3 1 264.77 22.3
6 3 -1 233.88 24.1
-6 3 1 259.67 21.6
-6 3 1 246.28 21.3
6 3 -1 234.68 23.3
-6 3 1 240.78 20.2
6 3 -1 244.58 22.4
5 -3 -1 126.49 10.2
5 -3 -1 126.79 13.1
-5 -3 1 128.39 15.5
-5 -3 1 159.88 16.2
-5 -3 1 156.78 13.7
-5 -3 1 143.99 14.2
-5 -3 1 147.39 15.8
5 -3 -1 143.29 10.9
-5 3 1 139.99 13.4
-5 3 1 130.89 13
-5 3 1 137.19 12.3
5 3 -1 137.89 14.6
5 3 -1 145.89 15.8
5 3 -1 130.39 15.1
-5 3 1 137.69 13.5
-4 -3 1 743.53 47.2
-4 -3 1 731.23 49.2
-4 -3 1 744.53 47.6
-4 -3 1 730.83 49.1
-4 -3 1 706.53 48.7
4 3 -1 683.33 48.8
-4 3 1 719.23 46.2
4 3 -1 659.23 49.1
-4 3 1 687.03 47
4 3 -1 677.83 47.5
-4 3 1 682.83 45.8
-4 3 1 688.13 45
-4 3 1 670.33 45.8
3 -3 -1 4419.16 292.37
-3 -3 1 4524.95 317.27
3 3 -1 4747.52 320.17
-3 3 1 4621.04 294.37
-2 -3 1 702.33 50.89
-2 -3 1 673.83 50.39
2 -3 -1 685.73 50.49
-2 -3 1 722.03 50.09
-2 -3 1 736.73 50.39
-2 3 1 882.11 51.59
2 3 -1 862.31 51.29
2 3 -1 906.91 51.49
-2 3 1 848.92 52.09
-1 -3 1 1752.22 139.59
1 3 -1 2272.97 146.89
0 -3 1 4983.4 307.67
0 -3 -1 5017.9 307.67
0 3 -1 4719.13 308.37
0 3 1 4895.51 308.97
1 -3 1 53.49 4.1
-1 -3 -1 43.7 5.2
-1 -3 -1 47.8 5
-1 -3 -1 52.79 5.8
-1 -3 -1 44.7 5.5
1 3 1 66.29 6.2
1 3 1 52.19 5.9
-1 3 -1 64.49 4.7
1 3 1 59.59 6
1 3 1 54.09 6.8
-1 3 -1 56.19 7.2
1 3 1 58.09 5.6
-2 -3 -1 8229.98 534.65
2 -3 1 8424.56 515.45
2 3 1 8291.77 534.35
-2 3 -1 8367.26 513.55
-3 -3 -1 6667.03 449.46
3 -3 1 6722.43 427.46
3 3 1 6633.44 448.76
-3 3 -1 6903.11 428.56
-4 -3 -1 721.63 48
-4 -3 -1 713.43 49.5
4 -3 1 685.93 43.7
-4 -3 -1 716.63 49.6
4 -3 1 685.73 46.8
-4 -3 -1 686.33 49.5
-4 -3 -1 702.23 48.2
4 3 1 756.92 48.8
-4 3 -1 698.13 46.9
-4 3 -1 743.93 48.9
4 3 1 717.43 49.6
-4 3 -1 723.73 47
-4 3 -1 718.83 45.9
4 3 1 724.83 49.4
4 3 1 663.23 49.7
-4 3 -1 714.43 46.5
5 -3 1 3733.93 271.47
-5 -3 -1 3976.1 297.17
5 3 1 3739.33 292.37
-5 3 -1 3811.52 273.67
6 -3 1 2078.89 134.49
6 3 1 2247.08 140.49
-6 3 -1 2204.98 137.59
-7 -3 -1 528.75 45.4
-7 -3 -1 627.84 47.6
-7 -3 -1 568.54 44.3
7 -3 1 560.94 40.8
-7 -3 -1 581.44 47.5
7 -3 1 572.04 40
7 -3 1 572.24 44.3
-7 3 -1 658.43 45.9
-7 3 -1 620.64 44.7
7 3 1 623.34 45.4
-7 3 -1 616.44 42.8
-7 3 -1 609.74 44.2
-7 3 -1 575.04 43.2
7 3 1 651.63 48.7
7 3 1 605.44 46.4
-8 -3 -1 1321.17 87.69
8 -3 1 1258.67 86.89
-8 -3 -1 1222.28 90.29
8 -3 1 1170.08 82.29
-8 -3 -1 1195.58 88.29
-8 -3 -1 1268.47 84.49
8 -3 1 1243.38 81.59
-8 -3 -1 1283.47 89.89
8 3 1 1323.97 91.39
-8 3 -1 1276.57 84.69
-8 3 -1 1331.67 86.79
-8 3 -1 1306.57 88.29
-8 3 -1 1368.66 87.79
8 3 1 1281.67 87.39
-9 -3 -1 223.78 26.1
-9 -3 -1 224.08 33.8
-9 -3 -1 222.98 22.1
-9 -3 -1 204.98 26.7
9 -3 1 227.28 20.1
9 -3 1 211.98 20.6
9 -3 1 225.18 24.9
-9 -3 -1 224.38 28.3
-9 3 -1 214.48 21.4
9 3 1 244.08 28.8
9 3 1 289.27 27.1
-9 3 -1 262.87 27.2
-9 3 -1 255.97 25.2
-9 3 -1 259.87 26
9 3 1 247.38 25.1
-10 -3 -1 103.99 20.3
-10 -3 -1 78.99 19.3
-10 -3 -1 77.99 18.2
10 -3 1 88.19 16.6
-10 -3 -1 79.19 17.2
-10 -3 -1 99.99 14.4
10 -3 1 98.39 13.1
10 -3 1 89.49 12.5
-10 3 -1 119.19 20.5
-10 3 -1 91.89 20.5
-10 3 -1 93.49 13.1
10 3 1 87.39 18.7
10 3 1 93.79 16.9
10 3 1 117.09 19.9
-10 3 -1 115.19 25.9
-10 3 -1 101.79 19.7
11 -3 1 64.69 12.2
-11 -3 -1 86.09 13.7
11 -3 1 75.49 12.5
11 -3 1 76.29 17.5
-11 -3 -1 79.49 20.2
-11 -3 -1 64.99 19.4
11 3 1 86.39 20.9
11 3 1 78.79 17.4
-11 3 -1 99.69 18.8
-11 3 -1 92.79 20.8
-11 3 -1 75.69 17
-11 3 -1 88.49 12.6
-12 -3 -1 57.79 12.1
12 -3 1 42.9 9.9
12 -3 1 43.4 10.2
-12 -3 -1 31.6 16.2
-12 -3 -1 50.79 17.4
12 3 1 43.9 14.9
12 3 1 76.19 20.6
-12 3 -1 58.79 11.5
-12 3 -1 64.29 15.8
-12 3 -1 64.59 17
-12 3 -1 53.59 17.7
-12 -4 1 361.56 30.1
-12 -4 1 398.26 42.5
12 -4 -1 372.06 26.2
12 -4 -1 388.66 27
-12 -4 1 365.26 42.8
-12 4 1 396.66 38.6
-12 4 1 422.26 41.9
-12 4 1 357.06 29.4
-12 4 1 342.67 35.8
12 4 -1 401.96 39.1
11 -4 -1 560.14 37.7
-11 -4 1 578.64 42.4
11 -4 -1 569.14 38.6
-11 -4 1 558.64 52.79
-11 -4 1 539.95 51.29
-11 4 1 560.94 45.4
-11 4 1 622.54 49
-11 4 1 475.25 45.2
11 4 -1 659.23 50.69
-11 4 1 586.64 51.29
11 4 -1 623.14 54.69
-11 4 1 492.25 40.7
-10 -4 1 77.99 17.2
10 -4 -1 68.39 8.2
-10 -4 1 87.19 19.3
-10 -4 1 94.49 18.9
-10 -4 1 74.39 12
10 -4 -1 77.19 9.1
-10 4 1 48.7 11.7
10 4 -1 70.09 20.2
-10 4 1 72.59 16.5
-10 4 1 63.59 11.4
-10 4 1 59.69 13.8
10 4 -1 41.2 13.3
-10 4 1 41.5 11.1
-9 -4 1 904.21 61.69
-9 -4 1 847.92 66.99
9 -4 -1 857.61 56.39
-9 -4 1 850.51 69.49
9 -4 -1 823.82 56.99
-9 -4 1 850.91 67.59
-9 -4 1 906.31 69.19
-9 4 1 732.93 59.99
-9 4 1 982.6 65.09
-9 4 1 957.7 64.79
9 4 -1 1006.1 67.29
-9 4 1 929.21 62.89
-9 4 1 912.91 66.09
9 4 -1 899.31 68.39
9 4 -1 956.7 70.49
8 -4 -1 952 62.29
8 -4 -1 995.2 61.79
-8 -4 1 1015.7 73.69
-8 -4 1 990.8 69.79
-8 -4 1 1012.9 73.09
-8 -4 1 1010.4 67.49
-8 4 1 1004.7 70.29
-8 4 1 994.3 67.19
8 4 -1 962.8 70.39
8 4 -1 993.7 72.49
-8 4 1 1069.79 69.49
8 4 -1 948.11 73.59
8 4 -1 956.8 71.69
-8 4 1 983.6 68.79
7 4 -1 37.8 10.7
-7 4 1 45.1 9.9
-7 4 1 44.7 8.5
7 4 -1 48.5 10.8
7 4 -1 63.59 13.4
-7 4 1 48.1 9.3
-7 4 1 39.8 8.7
7 4 -1 48.9 12
-6 4 1 2805.22 174.38
6 4 -1 2768.62 177.48
5 4 -1 1076.09 72.39
-5 4 1 1073.49 67.49
5 4 -1 1005.6 69.49
5 4 -1 981.7 70.59
-5 4 1 1026.6 69.09
-5 4 1 1063.89 67.49
-5 4 1 1074.79 69.89
-5 4 1 1022.2 66.09
-4 -4 1 228.88 18.9
-4 -4 1 210.38 20.1
-4 -4 1 211.38 20
4 -4 -1 232.88 19.3
-4 -4 1 213.18 19.4
-4 -4 1 206.48 20
4 4 -1 225.48 21
-4 4 1 249.18 17.4
4 4 -1 222.78 20.6
4 4 -1 252.27 22.4
-4 4 1 227.58 16.2
-4 4 1 237.58 19.8
-4 4 1 236.18 17.1
-3 -4 1 3731.83 277.57
3 4 -1 3964 282.27
-3 4 1 3921.81 246.88
-2 4 1 72.89 9.1
2 4 -1 72.99 9
2 4 -1 67.79 8.2
2 4 -1 62.19 8.1
2 4 -1 69.99 8.7
2 4 -1 68.29 7.7
-2 4 1 85.29 10
-1 -4 1 842.02 60.79
1 -4 -1 829.82 60.79
-1 -4 1 815.92 56.99
1 -4 -1 835.82 60.69
-1 -4 1 848.42 60.89
1 4 -1 1059.79 61.89
1 4 -1 946.21 61.19
-1 4 1 1009.6 61.49
-1 4 1 1038.1 61.79
1 4 -1 1036 58.99
0 -4 1 759.02 50.49
0 -4 -1 797.02 50.79
0 -4 1 748.23 50.39
0 -4 -1 815.42 50.69
0 4 1 738.33 46.1
0 4 -1 734.53 46.7
0 4 -1 682.13 49.99
0 4 1 742.93 49.99
0 4 -1 692.33 49.99
0 4 1 753.62 49.99
0 4 -1 713.33 46.2
1 -4 1 137.69 13.6
-1 -4 -1 140.99 11.5
1 -4 1 128.89 13.5
-1 -4 -1 141.59 13.8
-1 -4 -1 148.89 13.8
-1 -4 -1 143.89 11.5
-1 -4 -1 142.59 10.4
-1 -4 -1 145.19 10.2
1 4 1 132.79 11.7
-1 4 -1 134.69 13.6
1 4 1 136.59 10.9
-1 4 -1 132.69 13.8
1 4 1 140.19 11.6
1 4 1 139.49 13.3
-1 4 -1 132.49 9.5
-2 -4 -1 114.19 11.1
-2 -4 -1 113.19 12.7
-2 -4 -1 109.59 11.2
-2 -4 -1 119.49 10.4
2 -4 1 105.19 12.4
-2 -4 -1 115.39 11.5
2 4 1 130.59 11.2
-2 4 -1 134.99 9.6
2 4 1 135.19 11.9
2 4 1 124.99 11.9
-2 4 -1 128.79 13.2
-2 4 -1 118.19 13.5
2 4 1 129.39 12.3
-3 -4 -1 1080.29 62.59
-3 -4 -1 1037.8 64.19
-3 -4 -1 1027.2 64.69
-3 -4 -1 1063.19 64.19
-3 -4 -1 1014 63.99
-3 4 -1 957.6 60.39
-3 4 -1 873.21 60.09
3 4 1 909.51 63.69
-3 4 -1 926.21 60.19
3 4 1 874.41 63.89
-3 4 -1 924.51 59.29
3 4 1 924.01 63.49
-3 4 -1 940.81 64.39
-4 -4 -1 889.71 62.59
-4 -4 -1 906.41 62.19
-4 -4 -1 909.41 60.89
-4 -4 -1 904.21 62.59
-4 -4 -1 870.11 62.19
-4 4 -1 926.91 58.89
-4 4 -1 962.2 59.29
4 4 1 927.21 63.59
-4 4 -1 934.01 62.69
4 4 1 884.21 62.59
-4 4 -1 948.71 59.29
4 4 1 953 61.89
4 4 1 915.21 62.49
-4 4 -1 956.3 58.29
-5 -4 -1 693.23 52.19
5 -4 1 729.33 48.6
-5 -4 -1 708.23 55.39
-5 -4 -1 746.73 50.29
-5 -4 -1 752.42 51.19
-5 -4 -1 719.13 51.99
5 4 1 700.73 51.99
-5 4 -1 724.43 47.6
5 4 1 719.53 53.09
-5 4 -1 725.43 48.6
-5 4 -1 740.43 51.49
-5 4 -1 751.62 49
-5 4 -1 705.53 48.1
5 4 1 698.23 50.79
-6 -4 -1 656.23 47.1
-6 -4 -1 624.14 49.7
6 -4 1 642.54 45.9
-6 -4 -1 675.03 47.6
-6 -4 -1 632.64 48.8
-6 -4 -1 631.54 49.4
-6 4 -1 586.24 46.6
6 4 1 604.14 49.8
-6 4 -1 691.23 46.4
-6 4 -1 670.63 46.7
-6 4 -1 667.63 44.8
6 4 1 695.33 48.6
-6 4 -1 692.53 46.2
6 4 1 691.53 49.9
-7 -4 -1 247.78 21.6
7 -4 1 236.88 14.5
-7 -4 -1 226.48 21.3
-7 -4 -1 220.28 22.9
7 -4 1 229.88 15.1
-7 -4 -1 219.08 24.3
-7 -4 -1 221.28 23.7
7 -4 1 248.98 21
7 4 1 180.68 21.8
7 4 1 159.08 20.2
7 4 1 158.38 22.2
-7 4 -1 173.58 19.9
-7 4 -1 195.68 19.5
-7 4 -1 170.08 19.1
-7 4 -1 160.18 18.7
-8 -4 -1 1318.67 94.29
-8 -4 -1 1295.47 89.99
8 -4 1 1297.67 82.49
-8 -4 -1 1219.88 91.89
8 -4 1 1297.27 83.59
8 -4 1 1378.46 89.99
-8 -4 -1 1419.16 94.79
-8 -4 -1 1338.27 88.99
-8 4 -1 1332.17 87.69
-8 4 -1 1369.06 89.99
-8 4 -1 1280.77 90.49
-8 4 -1 1257.67 91.89
8 4 1 1371.46 91.79
8 4 1 1388.96 95.69
-8 4 -1 1382.66 89.69
9 -4 1 341.97 24.3
-9 -4 -1 336.87 34.8
9 -4 1 351.36 25.6
-9 -4 -1 379.06 36.8
-9 -4 -1 343.77 31.7
-9 -4 -1 372.96 30.7
9 -4 1 359.56 31.6
-9 -4 -1 311.27 37
-9 4 -1 314.47 29
9 4 1 339.87 35.9
9 4 1 369.96 33.5
-9 4 -1 361.66 32
-9 4 -1 320.87 29.4
9 4 1 309.17 31.3
-9 4 -1 327.87 32.5
-9 4 -1 341.07 30.9
10 -4 1 290.97 19.9
-10 -4 -1 266.87 31.5
-10 -4 -1 284.87 32.9
-10 -4 -1 267.17 25.4
-10 -4 -1 263.97 29.4
10 -4 1 292.37 28.1
10 -4 1 271.47 20.9
-10 4 -1 221.78 26.5
10 4 1 234.78 28.1
-10 4 -1 240.48 28.5
-10 4 -1 215.38 23.2
10 4 1 239.18 33.5
-10 4 -1 194.38 24.3
11 -4 1 854.11 56.29
-11 -4 -1 894.11 72.99
-11 -4 -1 958.9 72.89
11 -4 1 901.21 57.79
-11 -4 -1 917.71 63.19
-11 4 -1 927.91 67.99
-11 4 -1 707.83 64.39
11 4 1 890.81 73.09
-11 4 -1 775.72 62.19
11 4 1 892.01 68.19
-11 4 -1 853.91 69.29
-12 -4 -1 59.29 12.8
-12 -4 -1 54.99 19.6
12 -4 1 53.79 8
12 -4 1 54.19 8.2
-12 -4 -1 62.59 18.8
-12 4 -1 68.09 15.7
12 4 1 97.19 23.8
-12 4 -1 71.69 19
12 4 1 68.99 17.5
-12 4 -1 82.99 18
-12 -5 1 454.15 46.9
-12 -5 1 434.96 36
-12 -5 1 449.56 47.7
-12 5 1 446.96 44.6
-12 5 1 471.65 42.4
12 5 -1 501.55 45.1
-12 5 1 371.36 43.1
-11 -5 1 350.46 31.4
-11 -5 1 352.16 39.7
-11 -5 1 362.86 40.9
11 5 -1 387.56 38.1
-11 5 1 388.06 33.8
-11 5 1 386.56 31.3
11 5 -1 367.46 41.6
-11 5 1 340.77 33.7
-11 5 1 404.96 36.3
-10 -5 1 143.69 25.7
-10 -5 1 161.88 18.8
-10 -5 1 123.99 26
-10 5 1 160.98 22.6
-10 5 1 152.68 18.4
-10 5 1 185.88 21.2
-10 5 1 162.68 17.6
10 5 -1 173.08 26.4
10 5 -1 187.38 24.1
-10 5 1 144.59 18.7
-9 -5 1 245.58 27.9
-9 -5 1 252.27 24.2
-9 -5 1 254.47 29.7
-9 -5 1 262.17 29.4
-9 -5 1 225.28 25.2
9 5 -1 255.87 30.3
9 5 -1 255.47 31.7
-9 5 1 245.58 26.2
-9 5 1 236.58 23.1
-9 5 1 251.07 24.4
-9 5 1 254.27 24.8
-9 5 1 237.88 23
9 5 -1 253.37 28.5
-8 -5 1 227.98 28.2
-8 -5 1 258.27 26.2
-8 -5 1 260.97 25.3
-8 -5 1 247.88 28
-8 -5 1 267.37 29.1
8 5 -1 298.77 28.5
-8 5 1 289.57 24.1
-8 5 1 291.87 25.2
-8 5 1 302.97 25.3
8 5 -1 252.17 28.4
8 5 -1 291.17 29.1
8 5 -1 300.47 31.3
-8 5 1 292.47 26.7
-7 -5 1 103.59 15.2
-7 -5 1 110.69 15.2
-7 -5 1 84.69 17
-7 -5 1 99.59 17.2
-7 -5 1 104.89 16.6
-7 5 1 141.99 15.8
-7 5 1 125.09 14.9
-7 5 1 148.19 14.8
-7 5 1 155.08 14.3
7 5 -1 133.59 18.7
7 5 -1 129.89 18
-7 5 1 166.58 15.3
7 5 -1 145.69 20
7 5 -1 150.18 17.9
-6 -5 1 96.59 14
-6 -5 1 100.39 13.9
-6 -5 1 84.19 15.7
-6 -5 1 102.09 15.7
-6 -5 1 84.19 14.5
6 5 -1 138.99 16.1
-6 5 1 130.59 12.8
-6 5 1 138.69 13.6
-6 5 1 145.59 13.2
-6 5 1 132.79 14.6
6 5 -1 128.69 17.6
6 5 -1 129.39 16.9
-6 5 1 130.39 12
-5 -5 1 144.69 16.4
-5 -5 1 139.69 17.9
-5 -5 1 154.78 17.6
-5 -5 1 137.89 17.8
5 5 -1 182.88 20.1
-5 5 1 209.48 14.6
-5 5 1 203.18 15.3
-5 5 1 146.29 16.8
-5 5 1 191.38 20.5
5 5 -1 192.18 19.6
-5 5 1 201.38 16.8
5 5 -1 199.18 18.5
-5 5 1 203.18 15.5
5 5 -1 175.08 19.3
4 -5 -1 1534.15 99.19
-4 -5 1 1611.44 99.49
-4 -5 1 1581.14 99.49
-4 -5 1 1514.05 99.59
-4 5 1 1453.05 93.69
4 5 -1 1415.16 99.89
4 5 -1 1518.05 99.89
4 5 -1 1557.24 99.69
-4 5 1 1557.24 101.69
4 5 -1 1550.14 98.39
-4 5 1 1559.94 94.29
-4 5 1 1495.35 99.29
-3 -5 1 907.41 58.59
-3 -5 1 929.51 59.09
3 -5 -1 947.71 60.29
-3 -5 1 978.7 58.29
-3 -5 1 946.61 56.89
-3 -5 1 895.61 60.39
-3 -5 1 945.01 60.39
-3 5 1 780.12 59.89
3 5 -1 799.32 58.59
-3 5 1 807.52 59.49
3 5 -1 829.12 57.39
3 5 -1 780.52 58.39
3 5 -1 824.52 58.49
3 5 -1 820.22 59.19
-2 -5 1 110.29 9.2
2 -5 -1 100.99 12
-2 -5 1 121.69 13
-2 -5 1 103.59 8.4
-2 -5 1 96.89 9.9
-2 -5 1 98.99 10.2
-2 -5 1 100.39 12.2
2 5 -1 66.09 9.3
2 5 -1 61.89 8.4
-2 5 1 79.59 11.3
2 5 -1 68.49 9.6
2 5 -1 72.09 9.4
2 5 -1 68.99 11.3
-1 -5 1 4112.39 280.87
1 -5 -1 4178.38 254.77
-1 5 1 4193.88 257.57
1 5 -1 4242.58 282.97
0 -5 -1 3193.48 206.58
0 -5 1 3035.2 205.78
0 5 1 3168.28 207.38
0 5 -1 3036.5 206.38
1 -5 1 248.98 23
-1 -5 -1 231.18 19.5
-1 -5 -1 230.58 22.7
-1 -5 -1 226.18 19.5
1 -5 1 247.38 23
-1 -5 -1 233.38 22.6
1 5 1 299.17 20.7
-1 5 -1 319.07 18.2
-1 5 -1 313.67 24.6
-1 5 -1 304.57 24.2
1 5 1 305.77 19.9
1 5 1 292.97 21
1 5 1 322.67 24.1
-2 -5 -1 5109.69 351.46
2 5 1 5244.17 353.76
3 -5 1 3315.67 221.48
-3 -5 -1 3196.48 253.07
-3 5 -1 3688.03 218.98
3 5 1 3357.56 256.27
-4 -5 -1 488.55 34.8
4 -5 1 545.95 34.3
-4 -5 -1 506.95 37.8
-4 -5 -1 504.75 37.2
-4 -5 -1 494.35 36.9
-4 5 -1 464.85 37.4
-4 5 -1 486.05 32.8
4 5 1 484.25 36.1
-4 5 -1 490.85 32.9
-4 5 -1 495.65 32.7
-4 5 -1 489.25 31.9
4 5 1 449.36 37.4
4 5 1 447.96 36.9
-4 5 -1 466.15 39.6
-6 -5 -1 718.43 51.99
6 -5 1 602.64 48.8
-6 -5 -1 725.13 54.29
-6 -5 -1 722.83 54.89
-6 -5 -1 698.13 53.09
-6 -5 -1 712.13 54.79
6 5 1 726.93 53.39
-6 5 -1 806.32 51.19
-6 5 -1 768.12 50.49
-6 5 -1 772.92 54.09
6 5 1 737.63 54.89
-6 5 -1 767.22 49.4
6 5 1 807.82 56.99
-7 -5 -1 417.56 37.1
-7 -5 -1 377.26 39.2
-7 -5 -1 418.96 37.6
7 -5 1 396.86 34.9
-7 -5 -1 394.76 39.4
-7 5 -1 524.25 39.1
-7 5 -1 529.25 35.7
-7 5 -1 557.44 38.5
-7 5 -1 553.14 37.1
-7 5 -1 567.44 37.5
7 5 1 545.75 40.4
-8 -5 -1 1775.72 112.49
-8 -5 -1 1678.53 108.09
-8 -5 -1 1645.54 110.69
-8 -5 -1 1788.12 113.09
8 -5 1 1669.93 105.89
-8 -5 -1 1766.82 108.39
-8 5 -1 1438.06 106.39
-8 5 -1 1528.35 105.29
8 5 1 1614.34 109.09
8 5 1 1544.75 112.39
-8 5 -1 1536.85 104.09
-8 5 -1 1576.44 105.99
8 5 1 1483.05 110.49
-8 5 -1 1547.85 107.09
-9 -5 -1 211.08 26
-9 -5 -1 201.98 27.2
-9 -5 -1 221.78 24.4
-9 -5 -1 231.28 24.2
-9 -5 -1 201.28 44
9 5 1 231.98 26.4
-9 5 -1 233.88 23.2
-9 5 -1 242.58 24.1
-9 5 -1 208.28 21.6
-9 5 -1 235.68 25.6
9 5 1 222.38 29.1
-10 -5 -1 35.6 14.6
-10 -5 -1 53.99 13
-10 -5 -1 46.6 15.5
10 5 1 35.4 14.4
-10 5 -1 40.5 11.6
-10 5 -1 60.89 14.1
-10 5 -1 54.69 14.5
10 5 1 35.3 12.9
-10 5 -1 50.49 11.8
-11 -5 -1 119.59 24.7
-11 -5 -1 130.99 18.1
-11 -5 -1 116.89 24.9
-11 5 -1 95.19 16.6
11 5 1 135.89 27.8
-11 5 -1 94.49 18.7
11 5 1 113.39 22.3
-11 5 -1 110.39 22.3
-11 -6 1 601.24 52.39
-11 -6 1 555.44 51.19
-11 -6 1 566.94 43.3
-11 6 1 528.15 44.1
11 6 -1 518.55 51.99
-11 6 1 492.85 42
11 6 -1 507.65 47.3
-11 6 1 428.36 41.2
-10 -6 1 2.6 6.5
-10 -6 1 3.1 9.2
-10 -6 1 7.4 10.2
-10 6 1 -0.2 5.9
-10 6 1 2.9 4.7
-10 6 1 -6.8 6.3
10 6 -1 -1 8.8
10 6 -1 -2.1 8.2
-10 6 1 -1.4 4
-9 -6 1 1035.2 68.99
-9 -6 1 924.91 71.89
-9 -6 1 1020.3 73.89
-9 -6 1 888.11 90.89
-9 -6 1 993.8 69.49
9 6 -1 957.1 75.09
-9 6 1 834.72 64.59
-9 6 1 943.51 66.49
-9 6 1 961.2 66.39
9 6 -1 933.81 70.59
-9 6 1 935.51 68.59
-8 -6 1 827.32 63.89
-8 -6 1 909.91 65.29
-8 -6 1 888.11 61.49
-8 -6 1 863.21 64.69
-8 -6 1 894.81 61.49
8 6 -1 832.22 62.69
-8 6 1 840.92 58.19
-8 6 1 824.82 57.99
-8 6 1 791.72 59.89
-8 6 1 803.62 57.19
-8 6 1 838.72 59.99
8 6 -1 773.62 63.59
8 6 -1 786.52 65.29
-7 -6 1 243.68 26.2
-7 -6 1 235.68 25.6
-7 -6 1 228.88 25.6
-7 -6 1 223.78 22.9
-7 -6 1 235.88 24.2
7 6 -1 248.78 25.3
7 6 -1 228.98 25.7
-7 6 1 232.48 23.2
7 6 -1 246.48 27.4
-7 6 1 254.57 21
-7 6 1 250.47 27.5
7 6 -1 251.77 26.7
-7 6 1 247.28 20.4
-7 6 1 251.97 20.9
-6 -6 1 2313.37 139.49
-6 -6 1 2361.36 140.59
-6 -6 1 2210.48 140.19
-6 -6 1 2263.57 137.09
-6 -6 1 2204.68 139.39
-6 6 1 2082.59 132.69
6 6 -1 2062.89 141.09
-6 6 1 2106.29 134.19
6 6 -1 2057.99 141.39
-6 6 1 2158.58 133.39
6 6 -1 1964.7 139.49
-6 6 1 2004.2 137.79
-6 6 1 2053.89 141.79
-5 -6 1 665.03 46.1
-5 -6 1 654.23 43.8
-5 -6 1 654.13 45.4
-5 -6 1 621.94 45.7
-5 -6 1 682.53 46.6
-5 6 1 568.44 38.8
-5 6 1 560.04 47.2
5 6 -1 619.74 47.1
5 6 -1 557.04 45.6
5 6 -1 538.45 43.6
-5 6 1 592.54 39.4
5 6 -1 525.25 44.6
-5 6 1 580.64 44.9
-4 -6 1 238.18 24.6
-4 -6 1 230.48 23.3
-4 -6 1 217.88 24.4
-4 -6 1 216.38 24.4
4 -6 -1 222.18 23.9
-4 -6 1 226.98 21.4
-4 6 1 320.17 18.6
-4 6 1 314.17 26.2
4 6 -1 300.67 26
-4 6 1 302.07 18.6
-4 6 1 311.77 27.5
4 6 -1 320.47 25.6
-4 6 1 315.17 18.4
4 6 -1 311.07 24.4
3 -6 -1 1733.33 119.59
-3 -6 1 1786.22 120.19
-3 -6 1 1702.63 115.79
-3 -6 1 1714.73 119.89
-3 6 1 2110.79 122.39
3 6 -1 2089.09 119.59
-2 -6 1 676.23 43.8
-2 -6 1 667.93 44
-2 -6 1 664.93 47.6
2 -6 -1 715.83 47.8
-2 -6 1 687.33 41.5
-2 -6 1 684.93 41
2 -6 -1 707.33 47.8
-2 -6 1 683.53 47.7
-2 6 1 570.54 46.1
2 6 -1 599.94 43.7
2 6 -1 570.64 43.7
-2 6 1 588.54 46.6
2 6 -1 574.24 42.6
2 6 -1 592.74 48.4
2 6 -1 575.54 44
-1 -6 1 837.42 59.79
-1 -6 1 825.82 64.29
1 -6 -1 845.92 64.49
-1 -6 1 854.71 64.29
-1 -6 1 831.62 59.59
1 -6 -1 840.12 64.09
-1 6 1 992.6 65.19
-1 6 1 1005.6 65.39
1 6 -1 1054.49 61.09
1 6 -1 1090.09 61.29
1 6 -1 1037 59.99
1 6 -1 1002.6 65.49
0 -6 1 319.07 27.2
0 -6 1 332.07 27.4
0 -6 -1 342.17 21.1
0 -6 -1 328.07 27.7
0 -6 -1 358.96 27.8
0 -6 1 324.17 21.1
0 -6 1 318.47 21.1
0 -6 -1 342.47 21.2
0 6 -1 285.67 26.3
0 6 -1 288.97 21.6
0 6 -1 294.97 20.8
0 6 1 282.47 25.9
0 6 1 300.57 21.5
0 6 1 305.07 21
0 6 1 270.57 25.7
0 6 -1 274.77 26.1
0 6 -1 288.87 21.4
0 6 1 316.37 22
-1 -6 -1 467.95 32.3
-1 -6 -1 484.05 37.5
-1 -6 -1 476.35 32.4
1 -6 1 489.05 37.5
1 -6 1 501.05 37.6
-1 -6 -1 507.35 37.5
1 6 1 457.95 32.1
-1 6 -1 458.95 30.2
1 6 1 448.36 32.9
-1 6 -1 523.45 43.2
1 6 1 467.25 33.3
-1 6 -1 465.55 37.3
-2 -6 -1 530.15 36.3
-2 -6 -1 518.75 41.9
-2 -6 -1 534.45 38.4
-2 -6 -1 550.44 38.7
-2 -6 -1 537.85 41.9
-2 -6 -1 566.34 36.2
2 -6 1 554.14 42.2
2 6 1 562.54 39.4
2 6 1 562.74 39.7
2 6 1 535.05 43.5
-2 6 -1 567.14 43.2
2 6 1 590.04 38.5
-2 6 -1 601.24 46.4
-3 -6 -1 321.27 23.8
-3 -6 -1 343.87 27.3
3 -6 1 306.07 26.7
-3 -6 -1 328.17 25.1
-3 -6 -1 342.87 23.1
-3 -6 -1 304.07 27
-3 -6 -1 315.17 27.5
3 6 1 222.78 24.1
-3 6 -1 228.58 26.4
-4 -6 -1 307.37 30.6
-4 -6 -1 308.87 23.9
4 6 1 216.28 22.2
4 6 1 241.48 21.6
-4 6 -1 236.48 17.1
-4 6 -1 223.68 17.8
-4 6 -1 239.78 25.5
-4 6 -1 243.18 16.8
-4 6 -1 243.58 18.1
-4 6 -1 236.68 23.4
4 6 1 218.88 22.7
-5 6 -1 246.48 24.4
-5 6 -1 280.37 28.3
-5 6 -1 245.38 19.1
5 6 1 248.68 23.4
-5 6 -1 248.38 19.4
-5 6 -1 263.77 19.6
5 6 1 236.98 24.2
5 6 1 231.08 24.9
-5 6 -1 260.97 18.7
-6 -6 -1 546.05 42.3
-6 -6 -1 554.64 42.1
-6 -6 -1 494.35 40.9
-6 -6 -1 523.15 41.3
-6 -6 -1 533.45 38.7
-6 6 -1 518.05 36
-6 6 -1 518.95 35.3
-6 6 -1 452.25 39.9
-6 6 -1 515.95 36
-6 6 -1 493.85 35.9
6 6 1 446.66 40.6
6 6 1 466.45 39.7
6 6 1 510.45 43.1
-7 -6 -1 210.18 22.6
-7 -6 -1 248.48 25.3
-7 -6 -1 217.48 25.9
-7 -6 -1 215.38 25.8
-7 -6 -1 194.88 24.3
-7 6 -1 265.47 21.7
-7 6 -1 268.67 21
7 6 1 230.58 27.3
7 6 1 265.17 26
-7 6 -1 256.77 23.4
-7 6 -1 247.88 22.6
7 6 1 243.48 26.3
-8 -6 -1 1216.88 86.19
-8 -6 -1 1209.38 83.09
-8 -6 -1 1121.69 84.19
-8 -6 -1 1174.78 85.79
-8 -6 -1 1162.58 81.39
-8 6 -1 1210.08 79.29
8 6 1 1211.78 83.99
-8 6 -1 1146.29 77.99
8 6 1 1132.89 87.09
-8 6 -1 1230.68 79.69
-8 6 -1 1171.38 80.99
8 6 1 1118.09 84.69
-9 -6 -1 202.58 22.6
-9 -6 -1 185.98 21.3
-9 -6 -1 164.98 24.7
-9 -6 -1 178.28 25.1
-9 6 -1 159.98 19.1
9 6 1 166.18 25.5
-9 6 -1 154.38 18.1
-9 6 -1 144.29 20.1
-9 6 -1 116.89 16
9 6 1 162.68 22.6
-10 -6 -1 193.08 28.1
-10 -6 -1 198.68 28.4
-10 -6 -1 192.98 23.7
-10 6 -1 192.28 24.6
-10 6 -1 173.28 20.7
-10 6 -1 190.98 21.1
10 6 1 182.78 25.6
10 6 1 200.38 29.8
-10 6 -1 201.48 22.7
-11 -6 -1 702.23 61.19
-11 -6 -1 687.43 53.59
-11 -6 -1 722.53 61.29
-11 6 -1 533.45 50.19
-11 6 -1 692.13 57.29
-11 6 -1 679.63 53.59
11 6 1 694.03 57.89
11 6 1 694.83 62.59
-11 -7 1 298.07 35.5
-11 -7 1 237.28 33.1
-11 -7 1 274.77 28.3
11 7 -1 264.37 32.1
-11 7 1 211.58 24.1
-11 7 1 258.27 25.9
-11 7 1 244.48 26
-10 -7 1 79.59 19.8
-10 -7 1 101.99 20.5
-10 -7 1 82.79 16.8
-10 7 1 77.29 13.8
-10 7 1 116.69 18.7
10 7 -1 81.39 19.5
10 7 -1 94.69 20
-10 7 1 77.99 12.5
-10 7 1 98.79 14.9
-10 7 1 95.79 20.4
-9 -7 1 96.79 19.6
-9 -7 1 69.29 16.2
-9 -7 1 67.29 14.2
-9 -7 1 103.59 18
-9 7 1 61.19 13.7
-9 7 1 56.29 16.6
-9 7 1 49.9 10.8
-9 7 1 64.79 12.5
-9 7 1 72.49 12.5
9 7 -1 53.39 14.7
9 7 -1 71.79 19.9
-8 -7 1 314.27 30.8
-8 -7 1 342.07 35
-8 -7 1 295.97 33
-8 -7 1 350.36 34.7
-8 -7 1 305.67 31.9
-8 7 1 382.06 28.5
-8 7 1 368.96 30.6
-8 7 1 362.86 28.1
-8 7 1 374.26 37.1
8 7 -1 347.97 35
8 7 -1 378.86 35.2
8 7 -1 367.56 37.5
-8 7 1 366.86 28.2
-7 -7 1 247.88 26.8
-7 -7 1 233.38 34
7 7 -1 333.17 31.7
7 7 -1 309.67 30.1
-7 7 1 328.97 33.7
-7 7 1 341.37 26.7
7 7 -1 311.47 32.7
-7 7 1 339.47 24.7
-7 7 1 328.77 24.4
7 7 -1 326.57 32.1
-7 7 1 324.07 24.6
-6 -7 1 75.19 14.1
-6 -7 1 87.29 16
-6 -7 1 69.59 14.6
-6 -7 1 74.09 11.6
-6 -7 1 84.89 15.6
6 7 -1 58.99 14.3
6 7 -1 58.69 14.1
6 7 -1 47 11.6
-6 7 1 43.7 12.7
-6 7 1 51.39 7.1
-6 7 1 42.5 8.2
-6 7 1 49 7.1
-6 7 1 52.49 7.5
-5 -7 1 480.85 40.2
-5 -7 1 461.45 35.9
-5 -7 1 434.46 40.1
-5 -7 1 440.56 38.3
-5 -7 1 471.85 39
-5 -7 1 486.75 37.9
-5 7 1 492.15 32.4
-5 7 1 517.25 32.2
5 7 -1 510.55 39.9
5 7 -1 502.65 40.4
-5 7 1 486.25 42.1
-5 7 1 508.85 31.4
5 7 -1 521.65 41.3
5 7 -1 512.25 38.5
-4 -7 1 581.04 39.3
4 -7 -1 480.05 39.9
-4 -7 1 507.25 40.9
-4 -7 1 507.65 40.9
-4 -7 1 513.45 38.5
-4 -7 1 530.65 35.5
-4 -7 1 505.65 36.6
4 7 -1 452.05 38.4
4 7 -1 475.35 37.3
4 7 -1 477.35 38.4
-4 7 1 420.86 38.8
4 7 -1 486.55 39.5
-3 -7 1 1172.98 78.99
-3 -7 1 1240.28 85.79
-3 -7 1 1282.67 82.09
-3 -7 1 1214.18 78.39
-3 -7 1 1251.07 81.99
-3 -7 1 1199.08 85.39
3 -7 -1 1232.88 85.19
3 7 -1 1285.77 82.69
3 7 -1 1260.37 83.49
3 7 -1 1315.47 81.59
-3 7 1 1223.58 84.89
3 7 -1 1295.27 83.19
-3 7 1 1241.08 85.99
3 7 -1 1200.68 84.19
2 -7 -1 1053.09 73.89
-2 -7 1 1047.6 74.29
-2 -7 1 1020.7 69.69
2 -7 -1 1014.4 73.89
-2 -7 1 1036.1 74.39
-2 -7 1 1012.1 68.99
-2 7 1 1145.59 74.99
2 7 -1 1055.09 73.59
2 7 -1 1080.09 70.59
2 7 -1 1099.89 70.29
-2 7 1 1093.49 74.09
2 7 -1 1091.49 69.19
-1 -7 1 2281.87 151.68
1 7 -1 2252.37 150.98
-1 7 1 2427.76 151.68
1 7 -1 2438.46 146.49
0 7 -1 3014.8 193.48
0 7 1 3088.69 193.28
-1 -7 -1 468.25 41.4
1 -7 1 456.25 41.4
-1 -7 -1 468.65 42
-1 -7 -1 505.05 36.5
1 -7 1 525.55 42.5
-1 7 -1 590.24 34.7
1 7 1 548.95 37.9
1 7 1 572.34 38.3
1 7 1 580.74 37
-1 7 -1 581.24 34.2
-1 7 -1 550.64 42.8
-1 7 -1 587.04 43.8
-1 7 -1 561.64 34.8
1 7 1 519.35 41.6
-2 7 -1 2935.11 181.68
2 7 1 2742.53 179.88
-3 -7 -1 2270.17 143.89
-3 -7 -1 2137.39 136.69
-3 -7 -1 2263.77 139.59
3 -7 1 2181.68 142.59
-3 -7 -1 2174.48 139.09
3 7 1 2185.38 140.49
-4 -7 -1 130.99 15
-4 -7 -1 120.89 16.7
-4 -7 -1 114.19 12
-4 -7 -1 120.29 16.8
-4 -7 -1 114.29 13.9
4 7 1 87.99 14.2
4 7 1 83.59 13.7
-4 7 -1 83.39 16.1
4 7 1 82.89 12.5
-4 7 -1 94.09 7.9
-4 7 -1 79.39 8.8
-5 -7 -1 1597.44 111.39
-5 -7 -1 1602.24 109.69
-5 -7 -1 1559.94 109.19
-5 -7 -1 1622.84 108.29
5 7 1 1638.04 110.59
5 7 1 1724.13 112.39
-5 7 -1 1617.34 114.59
-5 7 -1 1706.63 102.39
-5 7 -1 1632.64 103.49
-5 7 -1 1745.63 104.09
5 7 1 1706.93 109.29
-5 7 -1 1701.23 102.69
-6 -7 -1 677.33 50.69
-6 -7 -1 698.63 50.29
-6 -7 -1 653.53 47
-6 -7 -1 637.64 51.09
-6 -7 -1 652.43 50.79
-6 7 -1 645.14 44.1
-6 7 -1 611.74 44
-6 7 -1 639.74 43.4
-6 7 -1 638.24 43.4
6 7 1 569.14 50.39
-6 7 -1 661.93 55.19
6 7 1 661.63 49.7
6 7 1 689.53 53.19
-7 -7 -1 204.38 22.1
-7 -7 -1 196.58 23
-7 7 -1 140.09 14.6
7 7 1 131.79 19.2
-7 7 -1 138.99 22.2
7 7 1 132.89 21.2
-7 7 -1 148.49 16.7
-7 7 -1 129.09 14
-7 7 -1 139.89 14.6
-8 -7 -1 899.31 62.99
-8 -7 -1 829.92 62.69
-8 -7 -1 828.82 57.89
-8 -7 -1 751.02 60.29
-8 -7 -1 850.91 61.09
-8 7 -1 737.03 53.59
-8 7 -1 743.33 56.09
-8 7 -1 758.82 53.89
8 7 1 753.62 59.79
-8 7 -1 654.13 62.09
8 7 1 712.83 60.49
8 7 1 757.02 63.39
-8 7 -1 779.12 53.79
-9 -7 -1 319.37 35.5
-9 -7 -1 334.87 31.9
-9 -7 -1 360.36 37.3
-9 -7 -1 392.56 35.5
-9 7 -1 277.17 27.6
-9 7 -1 349.96 29.7
9 7 1 396.56 36.3
9 7 1 370.96 39.4
-9 7 -1 337.77 32.2
-9 7 -1 344.07 29.4
-10 -7 -1 25.8 13.5
-10 -7 -1 35 14.6
-10 -7 -1 41.1 15.8
10 7 1 39.2 16.3
-10 7 -1 35.7 10.7
-10 7 -1 43.8 13
10 7 1 34.8 13.2
-10 7 -1 44.1 11.2
-10 7 -1 39.1 9.9
-11 -7 -1 130.79 22.3
-11 -7 -1 126.29 25.9
-11 -7 -1 135.39 26.4
-11 7 -1 125.19 18.5
-11 7 -1 100.59 20.8
11 7 1 132.69 28.1
-11 7 -1 95.89 15.5
11 7 1 121.49 23.5
-10 -8 1 74.59 19.3
-10 -8 1 62.49 16
-10 -8 1 55.09 16.8
-10 8 1 62.29 12.1
-10 8 1 75.59 12.7
10 8 -1 91.89 20.1
-10 8 1 76.59 16.1
-10 8 1 60.59 17.1
-10 8 1 78.39 12.1
-9 -8 1 705.53 57.09
-9 -8 1 739.43 62.59
-9 -8 1 731.93 61.29
-9 8 1 829.72 66.39
-9 8 1 787.52 53.49
9 8 -1 801.12 61.89
-9 8 1 664.63 53.09
-9 8 1 824.42 57.89
-9 8 1 811.52 53.59
-8 -8 1 387.16 37.1
-8 -8 1 408.06 34.5
-8 -8 1 404.46 37.8
-8 -8 1 385.76 38.5
8 8 -1 404.36 41
-8 8 1 406.66 33.1
-8 8 1 362.06 39.3
-8 8 1 413.16 30.9
-8 8 1 415.76 30.1
8 8 -1 375.36 37.1
-8 8 1 398.06 29.7
-7 -8 1 250.47 27.4
-7 -8 1 242.08 28.4
-7 -8 1 251.37 24.9
-7 -8 1 261.67 28.9
-7 -8 1 272.47 30.5
-7 -8 1 262.37 28.2
7 8 -1 287.77 31.4
7 8 -1 261.87 29.3
-7 8 1 255.07 21.3
-7 8 1 292.67 21.1
-7 8 1 285.17 20.5
-7 8 1 271.37 23.3
-7 8 1 309.17 33.6
7 8 -1 283.67 28.6
-6 -8 1 1194.78 83.09
-6 -8 1 1161.48 79.39
-6 -8 1 1190.78 77.29
-6 -8 1 1155.98 81.19
-6 -8 1 1183.48 84.29
6 8 -1 1197.68 83.99
-6 8 1 1117.69 73.89
-6 8 1 1168.98 85.29
-6 8 1 1120.99 72.69
6 8 -1 1100.29 81.89
6 8 -1 1108.79 79.89
6 8 -1 1114.19 81.09
-5 -8 1 372.16 34.9
-5 -8 1 394.96 29
-5 -8 1 447.96 36.5
-5 -8 1 368.96 32.1
-5 -8 1 398.46 33
-5 -8 1 395.16 30.7
5 -8 -1 409.66 34.2
5 8 -1 318.87 31.6
-5 8 1 364.96 24.5
5 8 -1 335.07 33.2
5 8 -1 344.47 33.1
5 8 -1 346.27 31.2
-5 8 1 350.46 35.1
-5 8 1 346.77 24.6
-4 -8 1 628.04 50.99
-4 -8 1 650.03 43.6
-4 -8 1 613.74 47
4 -8 -1 683.83 51.09
-4 -8 1 659.03 47.5
-4 -8 1 610.84 50.59
-4 -8 1 640.14 44.4
-4 8 1 646.54 51.69
4 8 -1 627.54 47.8
4 8 -1 617.94 48.4
4 8 -1 641.94 46.8
-3 -8 1 1269.77 85.99
-3 -8 1 1283.87 82.09
-3 -8 1 1294.87 91.29
-3 -8 1 1309.57 91.59
-3 -8 1 1295.77 81.79
-3 -8 1 1258.37 86.09
3 -8 -1 1310.67 91.09
3 8 -1 1395.56 87.59
3 8 -1 1319.37 88.39
-3 8 1 1355.76 91.99
3 8 -1 1362.46 86.19
-2 -8 1 442.36 36
-2 -8 1 424.76 35.1
-2 -8 1 425.26 29.1
-2 -8 1 418.06 29
2 -8 -1 405.16 34.9
2 -8 -1 435.56 34.9
2 8 -1 317.47 28.4
2 8 -1 312.47 29
2 8 -1 302.57 29.2
-2 8 1 334.97 32.9
1 -8 -1 828.52 57.39
-1 -8 1 839.12 57.89
1 -8 -1 808.62 57.59
-1 -8 1 824.12 49.4
-1 -8 1 830.02 57.39
-1 8 1 677.63 46.4
1 8 -1 681.33 48.9
-1 8 1 685.93 46.9
1 8 -1 704.03 49.7
1 8 -1 688.63 50.19
-1 8 1 718.13 55.69
0 -8 -1 326.77 23.9
0 -8 1 334.47 32.5
0 -8 -1 338.37 32.2
0 -8 -1 323.07 23.9
0 -8 1 318.27 24
0 -8 1 309.07 24
0 -8 1 291.17 31.6
0 -8 -1 333.17 32.9
0 8 -1 435.86 26.3
0 8 -1 437.56 27
0 8 -1 441.76 34.7
0 8 1 413.96 26.8
0 8 -1 435.46 25.9
1 -8 1 698.83 54.69
-1 -8 -1 656.83 54.69
-1 -8 -1 659.43 54.09
1 -8 1 680.13 54.39
-1 -8 -1 676.63 47.2
1 8 1 779.52 48.3
-1 8 -1 749.03 45.4
-1 8 -1 717.43 46
1 8 1 793.52 49.8
-1 8 -1 741.33 55.59
1 8 1 699.43 48.9
-2 -8 -1 687.73 48.4
-2 -8 -1 722.43 54.69
-2 -8 -1 669.63 48.2
2 -8 1 702.03 54.49
-2 -8 -1 693.43 54.99
2 8 1 733.43 50.59
2 8 1 715.93 50.19
-2 8 -1 753.02 55.89
-3 -8 -1 39.6 6.3
3 -8 1 50.29 12.6
-3 -8 -1 39.9 11.5
-3 -8 -1 49.99 13.3
-3 -8 -1 38.2 8.2
-3 -8 -1 42.6 8.8
-3 -8 -1 40.4 6.3
3 8 1 27.3 8.5
3 8 1 26.8 7.7
3 8 1 34.9 9.5
-3 8 -1 24.6 10.1
-4 -8 -1 359.16 33.5
-4 -8 -1 378.06 29.7
-4 -8 -1 359.46 33.2
-4 -8 -1 355.96 27
-4 -8 -1 357.96 29.6
-4 -8 -1 362.96 26.2
-4 8 -1 318.57 23.2
4 8 1 345.07 31.1
4 8 1 303.97 29.5
-4 8 -1 325.57 22.1
4 8 1 331.37 28.8
-4 8 -1 309.47 33.2
-5 -8 -1 349.87 30.7
-5 -8 -1 376.66 31.7
-5 -8 -1 377.26 38.2
-5 -8 -1 349.07 27.5
-5 -8 -1 335.07 29
-5 -8 -1 374.66 34.5
5 8 1 333.27 30.3
-5 8 -1 337.17 23.7
-5 8 -1 342.87 35.4
5 8 1 316.67 31.4
5 8 1 323.57 32.2
-5 8 -1 335.47 24.8
-6 -8 -1 357.06 32.8
-6 -8 -1 319.47 32.8
-6 -8 -1 342.17 30.9
-6 -8 -1 343.57 28.7
-6 -8 -1 339.57 34.6
-6 -8 -1 351.06 34.4
-6 8 -1 336.27 25.9
-6 8 -1 320.77 35.9
6 8 1 344.17 34.3
-6 8 -1 318.07 25.4
-6 8 -1 356.26 23.9
-6 8 -1 368.66 25.3
6 8 1 356.96 32
6 8 1 353.06 33.2
-7 -8 -1 246.18 24.5
-7 -8 -1 225.58 26.6
-7 -8 -1 259.77 28.9
-7 -8 -1 260.57 27.7
-7 -8 -1 237.68 31.3
7 8 1 243.88 28.5
-7 8 -1 245.98 31.4
-7 8 -1 304.97 21.4
-7 8 -1 250.17 21.2
7 8 1 307.87 32.4
7 8 1 253.67 30.8
-7 8 -1 290.87 22.4
-8 -8 -1 366.66 37.4
-8 -8 -1 401.36 34.3
-8 -8 -1 355.26 36.4
-8 -8 -1 384.16 38.5
-8 8 -1 385.76 30.5
-8 8 -1 371.56 30.2
8 8 1 414.66 41.5
-8 8 -1 414.36 30.4
-8 8 -1 406.56 59.79
8 8 1 416.56 38.3
-8 8 -1 398.56 33.2
-9 -8 -1 60.29 15.8
-9 -8 -1 66.79 18.3
-9 -8 -1 61.49 16.4
-9 8 -1 28.1 7.9
9 8 1 25.2 13
-9 8 -1 26.5 9.9
-9 8 -1 30.4 8.7
-9 8 -1 35.4 14.7
9 8 1 16.3 10.3
-9 8 -1 24 7.4
-10 -8 -1 259.27 31.3
-10 -8 -1 246.48 32.8
-10 -8 -1 273.77 34.8
-10 8 -1 301.27 30.7
10 8 1 306.27 37.5
10 8 1 275.37 33.1
-10 8 -1 305.37 29.6
-10 8 -1 301.37 26.7
-10 8 -1 251.87 25.2
-9 -9 1 14.7 11.4
-9 -9 1 8.6 10.1
-9 -9 1 15.2 8.1
-9 -9 1 7.4 9.8
-9 -9 1 27.8 13
9 9 -1 5 10.3
-9 9 1 6 9
-9 9 1 0.8 6.7
-9 9 1 5.7 4.1
-9 9 1 0.3 4.2
-9 9 1 5 4.2
-8 -9 1 146.99 22.6
-8 -9 1 129.49 16.9
-8 -9 1 154.58 21.1
-8 -9 1 161.88 27.6
-8 -9 1 149.88 22.4
-8 9 1 132.19 26
8 9 -1 114.69 20.9
-8 9 1 107.69 14.9
-8 9 1 86.49 12
-7 -9 1 195.78 22.7
-7 -9 1 198.68 20.1
-7 -9 1 199.88 25
-7 -9 1 229.98 28.3
-7 -9 1 206.88 26.4
-7 9 1 167.88 15.9
7 9 -1 180.48 24.2
7 9 -1 195.68 24
-7 9 1 152.28 23.8
-7 9 1 196.98 18.1
-6 -9 1 116.79 17.4
-6 -9 1 130.29 21.3
-6 -9 1 120.79 18.5
-6 -9 1 121.99 22.1
-6 -9 1 115.79 14.4
-6 -9 1 127.69 16.7
-6 9 1 151.78 22.8
-6 9 1 108.19 11.8
-6 9 1 119.49 11.1
6 9 -1 135.69 18.7
-5 -9 1 319.17 29.8
-5 -9 1 324.07 25.3
-5 -9 1 326.87 33.8
-5 -9 1 325.97 26.7
-5 -9 1 336.57 30.4
5 -9 -1 335.47 35.3
5 9 -1 289.57 30.3
-5 9 1 334.27 21.4
-5 9 1 296.17 33
-5 9 1 307.37 21.5
5 9 -1 323.47 29.6
-4 -9 1 638.24 43.6
-4 -9 1 685.33 54.39
-4 -9 1 616.14 43.9
-4 -9 1 653.23 54.49
-4 -9 1 617.54 48.2
4 -9 -1 637.64 52.79
-4 -9 1 652.03 48.5
4 9 -1 698.53 49.9
-4 9 1 665.93 54.39
4 9 -1 680.03 48.9
4 9 -1 705.13 51.49
-3 -9 1 791.42 62.69
-3 -9 1 836.82 63.69
-3 -9 1 831.82 56.89
3 -9 -1 818.22 62.99
-3 -9 1 782.72 56.59
-3 9 1 836.72 63.49
3 9 -1 827.02 58.99
3 9 -1 846.02 57.99
3 9 -1 783.52 56.79
-2 -9 1 567.44 47.6
2 -9 -1 593.94 48
-2 -9 1 574.64 39.9
-2 -9 1 547.35 46.9
-2 -9 1 582.04 40
2 9 -1 553.04 40.7
-2 9 1 548.45 46.5
2 9 -1 541.35 41.9
2 9 -1 548.55 40.2
-1 -9 1 686.23 44.8
-1 -9 1 688.93 54.29
1 -9 -1 697.83 54.09
-1 -9 1 676.63 53.89
-1 -9 1 683.43 44.9
1 -9 -1 695.23 54.39
-1 9 1 657.43 53.09
-1 9 1 668.13 43.3
-1 9 1 651.63 44
1 9 -1 662.83 45.8
1 9 -1 662.03 47.3
0 -9 1 1358.56 98.29
0 -9 -1 1340.97 98.79
0 -9 1 1298.57 86.59
0 -9 -1 1343.07 98.19
0 -9 1 1321.47 98.29
0 9 1 1500.85 90.69
0 9 -1 1534.65 89.49
0 9 -1 1433.66 98.79
0 9 1 1533.65 89.49
0 9 -1 1456.45 90.49
1 -9 1 105.29 19.4
-1 -9 -1 113.69 19.8
-1 -9 -1 99.89 18.3
-1 -9 -1 96.79 9.7
-1 -9 -1 93.19 9.6
1 -9 1 88.09 17.1
-1 9 -1 76.29 8.7
-1 9 -1 73.89 8
-1 9 -1 90.99 17.7
1 9 1 67.39 10.1
1 9 1 74.09 11.2
-2 -9 -1 1084.19 79.19
2 -9 1 1061.99 78.19
-2 -9 -1 1086.19 70.59
-2 -9 -1 1133.29 78.89
-2 -9 -1 1094.69 70.59
-2 9 -1 1070.79 65.99
-2 9 -1 1021.7 66.79
-2 9 -1 1092.69 79.29
2 9 1 1025 70.89
2 9 1 1115.29 73.09
2 9 1 1023.4 72.49
-3 -9 -1 1239.98 81.39
-3 -9 -1 1167.48 80.59
-3 -9 -1 1164.58 87.19
-3 -9 -1 1234.78 88.39
3 -9 1 1248.28 87.19
3 9 1 1213.98 81.39
-3 9 -1 1196.18 88.59
3 9 1 1259.47 83.79
3 9 1 1245.08 83.39
-4 -9 -1 2.6 5.2
-4 -9 -1 4.1 4.9
-4 -9 -1 0.7 4
-4 -9 -1 -3.1 3.3
-4 -9 -1 -0.1 6.9
4 9 1 12.6 7.3
4 9 1 8.7 7.1
4 9 1 7.5 7.1
-4 9 -1 8.3 2.4
-4 9 -1 9.9 9
-5 -9 -1 1283.07 87.99
-5 -9 -1 1281.37 83.09
-5 -9 -1 1162.78 77.49
-5 -9 -1 1203.58 86.89
-5 -9 -1 1238.18 79.09
5 9 1 1173.58 82.19
-5 9 -1 1175.98 96.49
5 9 1 1184.38 84.99
-5 9 -1 1155.98 75.09
-5 9 -1 1186.78 73.99
5 9 1 1001 82.29
-6 -9 -1 482.35 36.3
-6 -9 -1 467.95 43.4
-6 -9 -1 478.45 38.4
-6 -9 -1 437.66 40.1
-6 -9 -1 452.55 43.8
-6 -9 -1 429.76 39.2
6 9 1 539.85 42
6 9 1 503.75 43.9
-6 9 -1 495.25 46.5
-6 9 -1 390.46 31.8
6 9 1 510.05 42.6
-6 9 -1 516.95 33.7
-7 -9 -1 80.19 16.7
-7 -9 -1 57.49 15.6
-7 -9 -1 71.19 14.8
-7 -9 -1 71.09 17.5
-7 -9 -1 72.69 13.1
7 9 1 46.9 14.1
-7 9 -1 55.99 8.5
-7 9 -1 101.09 30.6
7 9 1 53.99 14.4
-8 -9 -1 189.58 24.8
-8 -9 -1 191.88 25.6
-8 -9 -1 180.38 26
8 9 1 131.49 21.5
-8 9 -1 124.39 12
8 9 1 91.09 19.8
-8 9 -1 128.29 27
-8 9 -1 122.09 16
-8 9 -1 112.79 12.9
-8 9 -1 105.69 13.1
-9 -9 -1 276.17 31.7
-9 -9 -1 274.87 32.8
-9 -9 -1 290.57 29
-9 -9 -1 308.17 34.6
9 9 1 268.97 32.1
9 9 1 315.07 36.8
-9 9 -1 290.97 28
-9 9 -1 256.37 23.5
-9 9 -1 249.38 23.9
-9 9 -1 270.27 22.7
-9 -10 1 527.15 44.1
-9 -10 1 508.25 40.6
-9 -10 1 538.65 47.6
-9 -10 1 537.65 49.9
-9 -10 1 533.05 47.5
9 10 -1 437.86 44.5
-9 10 1 430.06 38
-9 10 1 378.86 34.7
-8 -10 1 116.89 22.5
-8 -10 1 132.29 19.7
-8 -10 1 147.39 17.3
-8 -10 1 141.29 25.5
-8 -10 1 151.38 23
-8 10 1 81.39 20.5
8 10 -1 87.39 19.3
-8 10 1 99.19 14.3
-7 -10 1 160.68 19.9
-7 -10 1 168.58 25.7
-7 -10 1 169.58 25.5
-7 -10 1 179.58 23.5
-7 -10 1 166.58 17.9
-7 10 1 133.99 13.5
7 10 -1 163.18 22.7
-7 10 1 177.28 25.9
-7 10 1 152.18 15.5
-6 -10 1 964.7 65.89
-6 -10 1 986.4 70.49
-6 -10 1 992.7 75.89
-6 -10 1 1005.5 75.29
-6 10 1 902.31 61.29
6 10 -1 870.71 71.49
-6 10 1 1010.4 87.89
-5 -10 1 257.97 26.2
-5 -10 1 287.07 22.4
-5 -10 1 258.57 21.3
5 -10 -1 289.67 30.8
-5 -10 1 264.97 31.5
-5 -10 1 283.37 32.4
-5 -10 1 276.87 26.9
5 10 -1 296.77 28.1
-5 10 1 283.57 32.3
5 10 -1 224.08 26.7
4 -10 -1 674.83 54.09
-4 -10 1 602.04 53.49
-4 -10 1 645.44 47.6
-4 -10 1 633.44 47.3
-4 -10 1 682.73 54.99
4 10 -1 586.24 52.49
-4 10 1 597.74 53.49
4 10 -1 629.44 48
-3 -10 1 1282.87 97.19
-3 -10 1 1328.37 89.39
-3 -10 1 1274.27 89.39
-3 -10 1 1350.16 97.79
3 -10 -1 1419.76 98.29
3 10 -1 1443.66 90.79
3 10 -1 1426.46 93.09
-2 -10 1 425.96 40.9
-2 -10 1 435.36 40.6
2 -10 -1 456.85 41.5
-2 -10 1 410.96 31.9
2 10 -1 438.96 33.5
2 10 -1 428.26 35.1
-2 10 1 447.56 41.4
-2 10 1 424.46 28.8
-2 10 1 453.45 28.4
1 -10 -1 542.05 52.39
-1 -10 1 575.84 37.1
-1 -10 1 594.74 37.3
1 -10 -1 606.04 49.3
-1 -10 1 590.54 48.5
-1 -10 1 587.14 49
1 10 -1 521.25 43
1 10 -1 504.15 40
-1 10 1 496.15 37
-1 10 1 496.05 36.1
0 -10 -1 432.76 40
0 -10 -1 431.16 39.8
0 -10 1 448.36 39.9
0 -10 1 402.16 39.1
0 10 -1 394.26 29.1
0 10 -1 372.86 30.2
0 10 1 389.16 30.2
0 10 1 404.46 29.4
1 -10 1 511.15 45.4
-1 -10 -1 497.35 44.7
-1 -10 -1 521.35 46.4
1 -10 1 551.34 45.9
-1 -10 -1 535.25 34.7
-1 -10 -1 507.85 34.5
1 10 1 460.85 37.4
-1 10 -1 492.75 33.9
-1 10 -1 509.05 56.89
1 10 1 505.25 38.4
-1 10 -1 481.85 34.9
-2 -10 -1 317.87 33.3
2 -10 1 323.87 33.8
-2 -10 -1 325.07 25.1
-2 -10 -1 304.17 33.9
2 10 1 304.67 26.2
-2 10 -1 328.07 21.6
-2 10 -1 302.37 22.2
2 10 1 307.67 27.7
-2 10 -1 289.07 37
-3 -10 -1 370.66 30.5
-3 -10 -1 374.46 38.7
3 -10 1 365.26 37.3
-3 -10 -1 347.57 30.4
-3 -10 -1 363.16 37.6
3 10 1 410.56 34.3
-3 10 -1 416.56 39.8
3 10 1 438.06 33.1
-4 -10 -1 435.96 43.3
-4 -10 -1 401.86 37.9
-4 -10 -1 393.86 36
-4 -10 -1 450.35 42.8
4 10 1 491.65 40.3
4 10 1 509.75 38.5
-4 10 -1 518.35 45.8
-5 -10 -1 90.09 19.5
-5 -10 -1 121.39 13.6
-5 -10 -1 117.19 16.8
-5 -10 -1 134.69 18.4
-5 -10 -1 128.29 13.2
-5 -10 -1 123.69 23.1
5 10 1 107.49 18.3
5 10 1 113.09 19.4
-5 10 -1 127.29 10.5
-5 10 -1 125.39 24.7
-5 10 -1 122.19 11.5
5 10 1 127.79 23.2
-6 -10 -1 111.89 23.2
-6 -10 -1 135.79 20.9
-6 -10 -1 164.08 25.4
-6 -10 -1 140.09 18.2
-6 -10 -1 137.49 17.1
6 10 1 209.08 26
-6 10 -1 224.48 29.1
6 10 1 199.08 24.2
6 10 1 188.08 23.9
-6 10 -1 195.68 15.5
-6 10 -1 167.58 14.1
-7 -10 -1 264.07 32.7
-7 -10 -1 270.07 26.6
-7 -10 -1 266.27 33.1
-7 -10 -1 242.28 29.2
-7 -10 -1 247.58 23.9
7 10 1 276.87 32.6
-7 10 -1 221.98 20.2
-7 10 -1 322.17 36.2
7 10 1 256.97 29.4
-7 10 -1 280.07 23.1
-8 -10 -1 171.88 25.6
-8 -10 -1 173.18 33.3
-8 -10 -1 182.98 23.4
-8 -10 -1 178.68 20.4
-8 -10 -1 153.98 28.4
-8 10 -1 165.88 16.9
-8 10 -1 204.58 20.2
8 10 1 192.88 28.5
8 10 1 186.78 25.6
-7 -11 1 257.37 24.4
-7 -11 1 266.37 33.7
-7 -11 1 259.37 22.9
-7 -11 1 249.97 28.9
-7 -11 1 264.57 36
-7 11 1 261.37 21.4
-7 11 1 227.48 19.3
7 11 -1 272.77 30.2
-6 -11 1 97.99 11.5
-6 -11 1 89.59 17
-6 -11 1 82.59 20.2
-6 -11 1 102.39 22.6
-6 11 1 104.49 10.1
-6 11 1 80.79 8.5
-6 11 1 122.99 23.4
6 11 -1 117.69 19.8
5 -11 -1 199.28 26.4
-5 -11 1 174.98 27
-5 -11 1 167.98 20.8
-5 -11 1 192.28 27.3
-5 11 1 180.88 26.3
5 11 -1 171.58 23
5 11 -1 178.98 22.3
-4 -11 1 203.98 29.1
-4 -11 1 205.78 21.8
-4 -11 1 182.68 27.6
4 -11 -1 223.48 29.1
-4 -11 1 214.68 22.2
-4 11 1 289.47 31.6
4 11 -1 269.97 25.3
4 11 -1 223.78 25
-3 -11 1 522.25 37.5
3 -11 -1 517.25 47.1
-3 -11 1 548.65 47.9
-3 -11 1 472.35 45.6
-3 -11 1 488.45 37
3 11 -1 506.15 39.3
-3 11 1 456.05 48.4
3 11 -1 398.06 38.8
-2 -11 1 148.49 13.9
-2 -11 1 136.49 13.6
-2 -11 1 163.98 27.5
-2 -11 1 153.78 23.1
2 -11 -1 141.29 25.2
-2 11 1 116.99 11.3
2 11 -1 117.79 15.3
-2 11 1 110.89 10.5
-2 11 1 154.78 25.9
2 11 -1 108.39 15.7
-1 -11 1 497.15 34.2
-1 -11 1 469.45 46.7
1 -11 -1 541.35 48.6
-1 -11 1 505.45 34.5
-1 -11 1 506.55 47.1
1 -11 -1 511.35 47
-1 11 1 556.04 35.6
-1 11 1 425.36 35.3
1 11 -1 574.54 38.5
1 11 -1 577.24 43.7
0 -11 1 663.83 54.29
0 -11 1 636.74 54.19
0 -11 -1 642.34 53.59
0 -11 -1 643.64 54.59
0 11 1 688.33 42.9
0 11 -1 509.45 42.7
0 11 -1 655.43 42.7
0 11 1 496.15 42.3
1 -11 1 123.29 24.3
1 -11 1 100.59 21
-1 -11 -1 107.59 22.1
-1 -11 -1 118.79 10.4
-1 -11 -1 119.29 10.6
-1 -11 -1 123.39 23.3
-1 11 -1 123.29 23.2
-1 11 -1 85.99 10.6
1 11 1 103.09 13.4
1 11 1 88.69 14.2
2 -11 1 639.04 55.39
-2 -11 -1 595.34 43.9
-2 -11 -1 613.84 54.49
-2 -11 -1 614.44 44.8
-2 -11 -1 627.54 56.09
2 11 1 686.33 47.4
-2 11 -1 679.43 41.8
-2 11 -1 764.42 72.59
2 11 1 595.24 47.8
-2 11 -1 626.74 42.5
-3 -11 -1 887.01 72.09
-3 -11 -1 869.31 61.29
-3 -11 -1 863.31 60.99
-3 -11 -1 923.01 71.59
3 -11 1 896.41 70.49
-3 11 -1 886.61 72.09
3 11 1 924.71 63.69
3 11 1 785.02 63.79
-3 11 -1 853.21 56.39
-3 11 -1 974.9 55.89
-4 -11 -1 31.2 9
-4 -11 -1 26.3 8.8
-4 -11 -1 26.6 12.8
-4 -11 -1 19.1 12.6
4 11 1 39.5 11.3
-4 11 -1 66.79 18.2
4 11 1 24 9.4
-5 -11 -1 566.54 47.6
-5 -11 -1 570.64 54.49
-5 -11 -1 560.34 54.69
-5 11 -1 715.93 59.09
-5 11 -1 654.03 41
-5 11 -1 556.54 39.7
5 11 1 659.83 51.89
5 11 1 686.93 51.39
-6 -11 -1 301.87 36.2
-6 -11 -1 292.87 30.6
-6 -11 -1 310.57 36.8
-6 -11 -1 291.97 23.7
6 11 1 345.97 33.1
-6 11 -1 271.77 21.4
-6 11 -1 303.47 22.4
-7 -11 -1 189.08 30
-7 -11 -1 198.38 26.1
-7 -11 -1 187.48 19.6
-7 -11 -1 189.48 34.6
-7 -11 -1 180.58 21
-7 11 -1 205.68 17.3
7 11 1 226.68 28.1
-7 11 -1 244.58 20
-6 -12 1 426.96 38.3
-6 -12 1 451.15 45.8
-6 -12 1 443.06 46
6 12 -1 392.26 39.4
-5 -12 1 101.49 22.3
-5 -12 1 121.79 26.1
-5 -12 1 96.39 15.8
5 12 -1 98.79 18.4
-4 -12 1 217.18 29.6
-4 -12 1 230.28 31.4
4 -12 -1 206.18 29.4
-4 -12 1 225.68 21.5
4 12 -1 164.78 22.9
4 12 -1 150.68 21.6
-4 12 1 217.08 49
-3 -12 1 317.27 26.2
3 -12 -1 348.77 37.9
-3 -12 1 327.77 36.6
-3 -12 1 358.16 38.8
-3 12 1 258.77 21.1
-3 12 1 365.66 37.3
3 12 -1 373.06 30.3
3 12 -1 256.67 28.7
-2 -12 1 454.45 44.3
-2 -12 1 403.16 29.9
-2 -12 1 400.26 42
-2 -12 1 401.36 29.5
2 -12 -1 470.75 44.8
-2 12 1 431.26 28.1
-2 12 1 352.36 28.1
2 12 -1 417.96 33.4
2 12 -1 336.27 33.1
-1 -12 1 227.28 31.1
1 -12 -1 241.38 31.7
1 -12 -1 242.68 30.3
-1 -12 1 231.18 30.2
-1 12 1 234.28 19.1
1 12 -1 237.28 22.8
1 12 -1 229.98 21.4
-1 12 1 195.48 19
0 -12 1 287.97 33.9
0 -12 -1 258.17 34.2
0 -12 1 275.67 34.8
0 -12 -1 273.87 33.1
0 12 -1 290.57 23.3
0 12 1 245.38 24
0 12 -1 237.18 24
0 12 1 304.47 23.7
-1 -12 -1 657.83 58.49
1 -12 1 711.93 60.19
-1 -12 -1 692.83 60.19
1 12 1 688.23 48.5
-1 12 -1 700.53 45.8
1 12 1 589.74 48.8
-2 -12 -1 25 12.6
2 -12 1 34.2 14.9
-2 -12 -1 28.4 14.4
-2 -12 -1 31.7 6.7
-2 -12 -1 28.2 6.7
-2 12 -1 8.7 9.5
-3 -12 -1 391.06 40.5
-3 -12 -1 379.56 41.4
-3 -12 -1 342.37 28.7
3 -12 1 379.86 40.2
-3 12 -1 400.66 25
3 12 1 311.77 31.9
-3 12 -1 450.35 60.89
3 12 1 372.36 32.6
-3 12 -1 298.47 24.6
-4 -12 -1 553.44 52.39
-4 -12 -1 545.15 41.2
-4 -12 -1 588.84 52.19
4 12 1 456.55 43.7
4 12 1 479.65 42.6
-5 -12 -1 70.39 27.6
-5 -12 -1 64.39 20.8
-5 -12 -1 67.99 14.3
5 12 1 55.99 15
-6 -12 -1 183.18 22.7
-6 -12 -1 181.78 32.7
-6 -12 -1 145.29 27.6
6 12 1 168.58 23.9
-6 12 -1 167.68 14.3
-4 -13 1 240.18 23.8
4 -13 -1 305.17 36.7
-4 -13 1 278.27 35
-4 -13 1 238.78 35.1
4 13 -1 264.67 28
-3 -13 1 146.49 15.1
-3 -13 1 182.58 31.6
3 -13 -1 153.78 28.5
-3 -13 1 172.78 30.8
-3 13 1 110.69 11.1
3 13 -1 148.39 20.3
3 13 -1 137.29 18.7
-2 -13 1 118.49 27.3
-2 -13 1 108.19 10.7
2 -13 -1 115.19 26.6
-2 -13 1 107.39 10.4
-2 -13 1 103.69 23.6
-2 13 1 82.99 10.4
2 13 -1 97.29 15.2
2 13 -1 84.39 16
-2 13 1 93.79 10.7
-1 -13 1 267.77 35.4
-1 -13 1 297.57 37.5
1 -13 -1 268.17 36.6
1 13 -1 290.67 27.2
-1 13 1 269.97 24
1 13 -1 349.07 27.3
0 -13 1 429.86 43.7
0 -13 -1 446.56 44.5
0 -13 1 417.66 45
0 -13 -1 415.96 44.7
0 13 -1 431.36 32
0 13 1 361.16 31.8
0 13 1 448.76 32.2
0 13 -1 327.07 31.5
1 -13 1 24.9 14.2
-1 -13 -1 28.1 16.8
-1 -13 -1 38.8 15.8
1 13 1 19.7 8
-1 13 -1 34 8
1 13 1 37.3 9.8
-1 13 -1 37.7 9.4
-2 -13 -1 446.46 32.7
-2 -13 -1 485.85 50.39
2 -13 1 463.85 48.3
-2 -13 -1 463.75 53.59
-2 -13 -1 459.85 33
-2 13 -1 563.74 34.4
-2 13 -1 442.16 34.3
2 13 1 429.16 39.3
2 13 1 548.95 40
-3 -13 -1 236.18 21.2
-3 -13 -1 296.87 35
-3 -13 -1 294.27 36.8
3 -13 1 285.87 34.9
-3 13 -1 263.07 18.7
-3 13 -1 185.88 17.9
3 13 1 210.48 25.7
3 13 1 243.48 25.5
-4 -13 -1 35.2 17.7
-4 -13 -1 57.79 19.4
-4 -13 -1 39.9 9.7
4 13 1 33.1 12.2
-13 0 2 186.88 40.2
-13 0 2 139.19 27.8
-13 0 2 167.18 27.3
13 0 -2 192.68 24
12 0 -2 710.63 53.49
-12 0 2 670.43 58.19
-12 0 2 704.73 60.99
12 0 -2 634.24 52.39
-11 0 2 53.09 5.7
-11 0 2 60.09 15.8
-11 0 2 51.89 16.4
11 0 -2 38 10.9
11 0 -2 51.79 12.8
-11 0 2 51.09 15.2
-10 0 2 153.28 21.3
10 0 -2 138.89 19.7
-10 0 2 128.79 19.9
-10 0 2 122.89 22.2
10 0 -2 143.79 21.5
10 0 -2 136.59 18.3
-10 0 2 138.19 18.4
-9 0 2 1331.57 91.09
9 0 -2 1295.17 87.29
9 0 -2 1299.67 91.69
-9 0 2 1293.07 88.39
-9 0 2 1283.07 92.09
9 0 -2 1265.37 87.19
-9 0 2 1337.57 91.09
8 0 -2 75.29 12
-8 0 2 57.29 13.7
-8 0 2 72.79 11.9
-8 0 2 90.59 15.4
-8 0 2 76.29 14.9
8 0 -2 69.79 12.2
8 0 -2 76.09 13.8
8 0 -2 59.79 13.4
-7 0 2 474.05 37.6
-7 0 2 478.45 37.7
7 0 -2 467.35 36.9
-7 0 2 453.65 38
7 0 -2 436.26 36.1
-7 0 2 481.75 36
7 0 -2 496.85 35.7
7 0 -2 487.85 38.4
-6 0 2 800.32 57.19
6 0 -2 816.12 54.99
6 0 -2 870.01 56.69
-6 0 2 821.22 57.19
-6 0 2 810.92 55.39
6 0 -2 811.72 57.39
-6 0 2 776.72 56.59
-5 0 2 7.1 4.3
-5 0 2 4.9 3.4
5 0 -2 11.8 4.5
-5 0 2 7 3.7
5 0 -2 10.9 4.4
-5 0 2 8.5 4.5
5 0 -2 9.3 3.9
5 0 -2 10.5 4.7
4 0 -2 15.5 4.8
-4 0 2 14.1 4
-4 0 2 10.5 3.6
-4 0 2 22.6 5.6
4 0 -2 16.5 4.5
-4 0 2 15.2 4.5
4 0 -2 14.9 3.9
4 0 -2 13.5 4.2
-3 0 2 567.84 40
3 0 -2 601.64 40.2
3 0 -2 641.14 40.1
-3 0 2 598.44 40.1
3 0 -2 589.74 39.8
-2 0 2 47 5.4
-2 0 2 47.2 4.8
2 0 -2 43.1 5.1
2 0 -2 45 4.7
1 0 -2 634.54 53.99
-1 0 2 745.93 55.89
0 0 2 2931.51 193.68
-1 0 -2 1864.61 126.99
1 0 2 1745.83 125.19
2 0 2 4065.79 271.37
-2 0 -2 4087.49 272.47
3 0 2 247.28 19.1
-3 0 -2 264.87 20
3 0 2 266.87 20.1
4 0 2 1477.65 130.49
-4 0 -2 1459.35 130.99
5 0 2 4758.62 346.87
-5 0 -2 4982.4 352.66
6 0 2 340.27 27.6
-6 0 -2 351.56 30.2
6 0 2 369.06 30.3
-6 0 -2 350.06 29.6
-6 0 -2 336.47 28.9
6 0 2 340.17 27.6
-6 0 -2 416.06 35.9
7 0 2 1204.38 79.79
-7 0 -2 1135.49 78.89
-7 0 -2 1094.79 76.09
7 0 2 1141.09 76.29
-7 0 -2 1115.79 77.99
-7 0 -2 1117.09 79.49
7 0 2 1164.38 76.29
-8 0 -2 2471.35 163.48
-8 0 -2 2562.04 164.78
-8 0 -2 2549.74 161.88
8 0 2 2371.26 160.68
8 0 2 2661.53 165.68
-8 0 -2 2634.14 166.58
9 0 2 4.9 5.6
9 0 2 4.9 6.5
-9 0 -2 9.5 6.8
-9 0 -2 5.3 8.1
-9 0 -2 0.3 5.4
-9 0 -2 4.8 6.2
9 0 2 -1.7 6.5
-10 0 -2 520.45 46.3
10 0 2 528.05 42.2
-10 0 -2 500.45 44.7
10 0 2 516.85 42.1
-10 0 -2 504.75 42.5
10 0 2 560.04 47.9
11 0 2 343.17 32.9
11 0 2 347.57 32.6
-11 0 -2 295.87 33.8
11 0 2 383.96 38.8
-11 0 -2 378.76 38.4
-11 0 -2 368.26 39.4
12 0 2 52.09 13
12 0 2 37.6 12
-12 0 -2 36.9 13
12 0 2 45.1 16.2
-12 0 -2 37.4 15.8
-12 0 -2 63.49 18.2
13 -1 -2 76.79 15.5
-13 -1 2 94.39 23.6
13 -1 -2 77.59 15.3
-13 -1 2 75.09 19.5
-13 1 2 68.49 17.1
-13 1 2 60.09 19.3
-13 1 2 92.79 21.4
13 1 -2 78.09 17
-12 -1 2 259.97 34.6
-12 -1 2 311.17 33.5
-12 -1 2 286.37 34
12 -1 -2 284.77 27.4
12 -1 -2 275.47 27.4
-12 1 2 270.17 32.2
-12 1 2 229.68 29.5
12 1 -2 299.97 30.2
-12 1 2 259.57 33.9
11 -1 -2 122.09 17.1
-11 -1 2 126.09 23.5
-11 -1 2 135.09 23.6
-11 -1 2 130.59 10.8
-11 -1 2 114.59 19.3
-11 1 2 129.69 21.4
-11 1 2 130.39 23.9
-11 1 2 110.69 11.5
-11 1 2 124.39 19.3
11 1 -2 136.39 18.4
11 1 -2 135.59 20.1
-10 -1 2 356.46 33.9
10 -1 -2 323.87 28.9
10 -1 -2 382.46 29.9
-10 -1 2 356.26 31.6
-10 -1 2 338.37 33.8
-10 -1 2 330.97 35
-10 -1 2 354.96 23.8
-10 1 2 298.37 31.6
-10 1 2 329.87 33.4
-10 1 2 326.47 34.2
10 1 -2 306.07 30
10 1 -2 323.27 30.9
10 1 -2 313.47 34
-10 1 2 281.07 22.9
9 -1 -2 1735.63 113.99
9 -1 -2 1683.53 113.99
-9 -1 2 1820.32 119.49
-9 -1 2 1737.23 116.39
9 -1 -2 1754.92 118.79
-9 -1 2 1736.53 109.49
-9 -1 2 1780.82 120.49
-9 -1 2 1694.23 118.59
-9 1 2 1771.82 109.59
9 1 -2 1671.83 117.49
9 1 -2 1833.32 116.29
9 1 -2 1849.02 120.89
-9 1 2 1764.12 119.59
-9 1 2 1844.22 118.69
-9 1 2 1801.12 127.39
-8 -1 2 238.08 25.1
-8 -1 2 225.98 22.1
-8 -1 2 218.38 23.5
-8 -1 2 238.48 17.1
8 -1 -2 227.78 20.6
8 -1 -2 215.88 23.7
-8 -1 2 242.08 24.5
8 -1 -2 211.08 21.5
8 1 -2 224.38 24.6
8 1 -2 208.78 22.5
-8 1 2 215.18 22.9
8 1 -2 214.88 21.6
-8 1 2 202.68 20.8
-8 1 2 212.18 22.7
-8 1 2 215.28 16.8
-8 1 2 209.78 23.3
8 1 -2 220.28 22.7
-7 -1 2 1456.95 91.09
7 -1 -2 1339.27 86.69
-7 -1 2 1315.17 90.89
-7 -1 2 1328.67 90.39
-7 -1 2 1342.87 88.49
7 -1 -2 1344.77 88.69
7 -1 -2 1344.57 86.79
7 -1 -2 1364.96 90.09
-7 1 2 1370.56 89.59
7 1 -2 1377.86 88.29
7 1 -2 1335.07 90.99
-7 1 2 1236.98 89.49
7 1 -2 1332.87 89.79
7 1 -2 1313.17 89.49
-7 1 2 1299.27 87.39
-7 1 2 1294.27 89.29
6 -1 -2 4418.26 328.57
-6 -1 2 4625.74 340.27
6 1 -2 4516.05 339.17
-6 1 2 4588.34 332.47
5 -1 -2 133.39 13
5 -1 -2 135.09 12.1
-5 -1 2 133.39 12.9
5 -1 -2 152.98 14.3
-5 -1 2 139.99 14.3
-5 -1 2 124.99 13.9
-5 -1 2 133.69 10.1
5 -1 -2 131.59 12.7
-5 1 2 113.99 12
-5 1 2 121.89 10
-5 1 2 130.49 13.6
5 1 -2 131.49 14.5
-5 1 2 122.79 13.1
5 1 -2 118.89 13.5
5 1 -2 110.89 12.5
-5 1 2 126.79 13.3
-4 -1 2 4660.73 317.37
-4 1 2 4344.57 307.17
4 1 -2 4489.95 315.57
-3 -1 2 6745.23 436.06
-3 1 2 6726.03 429.06
3 1 -2 6495.65 435.26
2 -1 -2 413.96 25.1
2 -1 -2 389.66 25.8
-2 -1 2 388.16 25.1
2 -1 -2 399.96 25.6
2 -1 -2 384.76 25.2
-2 -1 2 386.56 26.7
-2 -1 2 375.76 26.9
-2 -1 2 376.46 26.2
2 1 -2 395.36 25.1
-2 1 2 399.86 25.9
-2 1 2 408.86 25
-2 1 2 400.46 25.9
1 -1 -2 2398.16 165.78
1 -1 -2 2636.84 166.78
-1 -1 2 2680.93 171.98
0 -1 -2 2952.2 186.78
0 1 -2 2747.93 185.48
0 1 2 2846.02 186.68
1 -1 2 102.69 8
1 -1 2 87.49 7.9
1 -1 2 106.49 7.5
-1 -1 -2 107.89 8.5
-2 -1 -2 7543.45 501.75
-2 1 -2 8149.58 498.45
2 1 2 7912.51 502.75
-3 -1 -2 226.28 17.4
3 -1 2 218.68 15.2
-3 -1 -2 218.78 17.1
3 -1 2 210.98 16.2
-3 -1 -2 197.18 16.4
3 -1 2 205.88 15.5
-3 1 -2 186.98 15.7
3 1 2 194.18 16.8
-3 1 -2 173.18 15.3
-3 1 -2 191.68 15
3 1 2 183.18 15.7
-4 -1 -2 467.35 34.3
-4 -1 -2 434.36 34.3
-4 -1 -2 421.96 33.5
-4 -1 -2 439.06 32.7
4 -1 2 456.15 31.9
4 -1 2 446.76 33.4
4 -1 2 425.66 32
-4 1 -2 506.85 32.6
4 1 2 481.55 34.7
-4 1 -2 519.25 34
4 1 2 471.25 33.1
-4 1 -2 494.45 33.5
4 1 2 515.45 33.6
-5 -1 -2 84.69 12.3
5 -1 2 89.39 10.3
5 -1 2 91.09 10.2
-5 -1 -2 68.09 11.2
-5 -1 -2 78.49 10.2
5 -1 2 87.39 11.5
-5 1 -2 90.89 11.9
5 1 2 102.39 11.5
-5 1 -2 101.29 10.6
-5 1 -2 109.29 11.8
5 1 2 95.09 11
5 1 2 98.69 12.7
-5 1 -2 106.09 12.1
-6 -1 -2 11 5.7
-6 -1 -2 9.8 4.7
-6 -1 -2 10.6 6.4
-6 -1 -2 12.7 5.4
6 -1 2 13.6 5
6 -1 2 10.5 5.6
6 1 2 5.2 4.3
6 1 2 8.8 5.4
-6 1 -2 13.1 5.9
6 1 2 9.1 5.8
-6 1 -2 5.8 5.1
-6 1 -2 8.8 4.5
-6 1 -2 7.3 4.2
-7 -1 -2 258.57 26.8
-7 -1 -2 245.78 23.4
-7 -1 -2 252.67 28
7 -1 2 242.98 22.6
-7 -1 -2 250.07 25.7
7 -1 2 263.57 22.9
7 -1 2 258.57 25.6
7 1 2 318.07 25.3
-7 1 -2 286.57 26.1
-7 1 -2 293.87 26.8
7 1 2 246.58 23.7
-7 1 -2 265.87 24.8
-7 1 -2 290.57 23.9
7 1 2 309.97 27.8
-8 -1 -2 245.28 26.8
-8 -1 -2 239.88 25.9
8 -1 2 246.98 23.5
8 -1 2 263.77 23.7
-8 -1 -2 238.58 27.7
8 -1 2 244.98 26.3
-8 -1 -2 247.58 24.3
-8 1 -2 267.07 24.4
8 1 2 277.77 28.3
-8 1 -2 276.57 27.8
8 1 2 257.87 24.8
-8 1 -2 299.97 27.6
8 1 2 305.17 26
-8 1 -2 281.47 26.3
-9 -1 -2 25.9 9.5
9 -1 2 42.6 10.2
-9 -1 -2 40.5 10.9
-9 -1 -2 38.3 11.8
9 -1 2 29.2 10
-9 -1 -2 39.3 13
9 -1 2 29.6 9
9 1 2 38.1 12.2
9 1 2 50.19 12
-9 1 -2 46 10.7
-9 1 -2 44.4 13
9 1 2 39.9 12.1
-9 1 -2 52.59 13.7
-9 1 -2 37 10.1
10 -1 2 877.71 65.59
-10 -1 -2 809.22 63.49
-10 -1 -2 835.52 66.79
10 -1 2 899.11 59.89
10 -1 2 816.72 59.49
-10 -1 -2 877.61 66.09
-10 -1 -2 834.52 61.39
-10 1 -2 781.12 63.59
10 1 2 792.42 60.99
-10 1 -2 777.22 60.19
-10 1 -2 824.82 65.99
10 1 2 723.73 59.69
-10 1 -2 740.83 61.99
10 1 2 873.01 66.99
-11 -1 -2 673.13 54.59
11 -1 2 652.13 47.3
-11 -1 -2 610.44 52.39
-11 -1 -2 629.34 55.09
11 -1 2 641.54 47.3
11 -1 2 627.74 53.09
11 1 2 518.95 47.2
-11 1 -2 532.15 50.79
11 1 2 517.35 51.89
-11 1 -2 478.85 51.09
12 -1 2 53.49 15.1
-12 -1 -2 51.69 20.1
12 -1 2 66.39 13.9
-12 -1 -2 75.69 20.8
12 -1 2 48.1 14.8
-12 -1 -2 61.29 18.6
-12 1 -2 86.09 32
12 1 2 90.19 21.7
12 1 2 70.99 16.3
-12 1 -2 76.79 20.5
-12 1 -2 63.39 12
-12 1 -2 82.09 20.3
12 -2 -2 967 68.89
-12 -2 2 1008.4 78.89
12 -2 -2 931.41 69.19
-12 -2 2 933.81 79.49
12 2 -2 1026.2 74.59
-12 2 2 1055.19 79.79
-12 2 2 1034.2 77.39
-11 -2 2 188.48 28.2
-11 -2 2 204.98 26.6
-11 -2 2 195.98 27.5
11 -2 -2 206.78 21.4
11 -2 -2 204.78 21.2
11 2 -2 225.08 25.7
-11 2 2 243.78 29.6
-11 2 2 198.78 23.5
-11 2 2 187.38 15.7
-11 2 2 229.08 26
-11 2 2 215.08 26.3
11 2 -2 209.48 24.1
-10 -2 2 413.06 26.4
-10 -2 2 418.76 34.1
10 -2 -2 386.16 29.8
-10 -2 2 359.46 34.8
-10 -2 2 421.16 37.3
-10 2 2 286.87 36.2
-10 2 2 346.37 34.9
-10 2 2 320.77 32.5
10 2 -2 319.37 31.7
-10 2 2 279.77 24.5
10 2 -2 302.07 34.7
10 2 -2 347.47 44.7
-10 2 2 315.47 31.1
-9 -2 2 1225.68 78.99
9 -2 -2 1252.17 81.49
-9 -2 2 1192.18 87.49
-9 -2 2 1177.68 84.79
-9 -2 2 1227.68 89.09
-9 -2 2 1139.79 86.79
-9 2 2 1299.37 87.79
9 2 -2 1226.18 86.79
-9 2 2 1284.57 86.69
9 2 -2 1263.17 87.19
9 2 -2 1292.97 85.59
-9 2 2 1173.98 78.69
-9 2 2 1204.58 83.69
9 2 -2 1285.07 89.69
-9 2 2 1340.27 86.89
-8 -2 2 209.38 24.1
-8 -2 2 157.98 20.1
8 -2 -2 184.88 18.3
-8 -2 2 191.18 22.6
-8 -2 2 165.88 21.5
8 -2 -2 189.38 18.3
-8 -2 2 175.68 20.3
8 2 -2 254.97 22.7
8 2 -2 220.68 23
8 2 -2 228.88 24.6
-8 2 2 219.18 22
-8 2 2 210.78 20.3
-8 2 2 223.68 16.9
-8 2 2 226.78 22.2
-8 2 2 226.48 23
8 2 -2 201.58 22.5
-7 -2 2 246.48 23.4
7 -2 -2 243.08 19.3
7 -2 -2 247.88 21.1
-7 -2 2 245.58 24.2
-7 -2 2 247.68 21.9
-7 -2 2 260.77 18.1
-7 -2 2 274.67 24.3
7 -2 -2 251.37 22.3
7 -2 -2 260.07 19.4
7 2 -2 187.28 22.4
7 2 -2 177.18 21.1
-7 2 2 196.78 17
7 2 -2 192.98 21.6
-7 2 2 203.68 20.9
-7 2 2 175.38 19.3
-7 2 2 208.88 21.1
-7 2 2 182.38 21.1
7 2 -2 204.68 21.1
6 -2 -2 842.02 53.99
-6 -2 2 823.22 58.79
6 -2 -2 774.02 53.79
6 -2 -2 810.92 56.79
-6 -2 2 772.82 58.09
6 -2 -2 779.02 55.59
-6 -2 2 816.72 58.29
-6 -2 2 818.32 53.19
-6 -2 2 817.22 56.69
-6 2 2 831.82 55.19
6 2 -2 840.32 59.29
6 2 -2 800.82 57.89
-6 2 2 864.81 57.09
-6 2 2 853.91 56.79
-6 2 2 863.81 53.39
6 2 -2 838.12 56.99
-6 2 2 851.31 57.89
-5 -2 2 3.1 3.2
-5 -2 2 5.1 2.7
-5 -2 2 6.5 3.6
5 -2 -2 6.7 3
-5 -2 2 9.8 5
-5 -2 2 7.7 4.6
5 -2 -2 7.9 3.7
5 -2 -2 6.3 2.9
-5 2 2 1.4 3
5 2 -2 0.9 3.6
-5 2 2 3.4 2.9
-5 2 2 0.4 2.8
5 2 -2 3.8 3.4
5 2 -2 6.1 4.2
-5 2 2 3.1 3.5
5 2 -2 0.1 3.4
-4 -2 2 258.37 20.6
4 -2 -2 242.68 18
-4 -2 2 255.47 19.2
-4 -2 2 230.18 19.7
-4 -2 2 250.77 17.4
-4 -2 2 248.98 20.3
4 -2 -2 223.98 16.5
4 -2 -2 239.08 16.5
-4 2 2 218.28 17.2
-4 2 2 228.48 17.1
4 2 -2 215.98 19.7
-4 2 2 225.18 18.2
-4 2 2 212.18 18
-4 2 2 209.78 17.8
4 2 -2 247.38 19.2
4 2 -2 234.98 19.8
3 -2 -2 109.49 7.3
3 -2 -2 96.89 7.3
-3 -2 2 89.29 8.4
-3 -2 2 88.09 9.9
-3 -2 2 92.79 9.9
3 -2 -2 100.69 8.6
-3 -2 2 91.79 10
3 -2 -2 103.09 8.5
3 2 -2 81.39 9.8
3 2 -2 85.19 8.1
-3 2 2 95.79 8.5
-3 2 2 91.59 8.5
-3 2 2 96.89 8.8
-3 2 2 95.19 8.4
3 2 -2 82.49 9.6
3 2 -2 86.79 10.1
-3 2 2 91.79 7.9
2 -2 -2 2181.68 149.59
-2 -2 2 2161.78 163.58
-2 2 2 2383.86 151.18
2 2 -2 2263.17 164.68
-1 -2 2 1627.94 108.49
1 -2 -2 1581.04 101.19
-1 2 2 1258.77 96.29
1 2 -2 1329.47 105.99
0 -2 -2 4634.74 306.47
0 2 -2 4981 308.07
0 2 -2 4983 308.27
0 2 2 4885.21 307.67
1 -2 2 275.57 18.5
-2 -2 -2 5410.16 353.96
2 -2 2 5187.88 340.67
-2 2 -2 5257.67 342.07
2 2 2 5472.85 353.96
-3 -2 -2 1854.71 155.38
3 -2 2 1871.31 144.09
3 2 2 1948.91 157.28
-3 2 -2 2061.89 147.89
-4 -2 -2 672.43 45.3
-4 -2 -2 702.13 44.2
4 -2 2 692.83 42.8
4 -2 2 681.03 41.9
-4 -2 -2 690.33 46.1
-4 -2 -2 689.33 45.8
4 -2 2 696.33 44.1
4 2 2 568.64 43.5
-4 2 -2 590.74 43.2
-4 2 -2 584.04 42.1
-4 2 -2 585.24 43.3
-4 2 -2 578.54 42.8
-5 -2 -2 6358.96 435.86
5 -2 2 6138.59 416.76
5 2 2 5738.43 426.86
-5 2 -2 6191.68 420.66
6 -2 2 309.37 25.4
-6 -2 -2 355.46 29.9
-6 -2 -2 327.47 29.9
6 -2 2 352.56 28.2
6 -2 2 343.87 25.3
-6 -2 -2 325.97 27.2
-6 -2 -2 340.27 29.4
-7 -2 -2 1461.15 91.09
-7 -2 -2 1492.55 92.29
7 -2 2 1451.85 85.49
7 -2 2 1397.06 85.39
-7 -2 -2 1379.56 87.59
-7 -2 -2 1412.56 89.99
7 -2 2 1439.36 89.19
-7 2 -2 1227.58 88.19
-7 2 -2 1256.77 87.89
-7 2 -2 1159.08 85.09
-7 2 -2 1211.88 86.89
7 2 2 1214.98 86.89
7 2 2 1138.99 89.19
7 2 2 1093.99 85.89
-8 -2 -2 1559.54 109.59
8 -2 2 1477.15 103.19
-8 -2 -2 1635.24 118.69
-8 -2 -2 1503.45 108.39
8 -2 2 1510.05 103.99
-8 -2 -2 1502.45 110.29
8 -2 2 1538.65 107.79
8 2 2 1755.72 108.29
8 2 2 1662.23 111.29
8 2 2 1642.64 107.19
-8 2 -2 1737.93 110.09
-8 2 -2 1786.92 109.39
-8 2 -2 1668.43 107.99
-8 2 -2 1650.73 105.79
-9 -2 -2 22.9 11.4
9 -2 2 21.2 9.8
-9 -2 -2 20.7 11.7
9 -2 2 17.7 7
-9 -2 -2 21.5 9.1
9 -2 2 20.7 7.4
9 2 2 20.4 9.3
-9 2 -2 10.5 8.8
-9 2 -2 20.5 8.4
9 2 2 20.4 10.6
-9 2 -2 16.9 8.4
9 2 2 20.2 8.7
-9 2 -2 26.5 8.8
-10 -2 -2 538.75 46.5
-10 -2 -2 570.84 51.69
-10 -2 -2 601.44 51.49
10 -2 2 548.75 43.7
10 -2 2 584.14 49.6
10 -2 2 590.64 43.5
-10 2 -2 582.74 50.59
10 2 2 635.54 53.19
-10 2 -2 585.54 46
10 2 2 552.04 46.4
-10 2 -2 652.13 50.49
-10 2 -2 599.14 48.5
-10 2 -2 524.85 43.2
10 2 2 570.74 52.09
11 -2 2 271.77 27.6
11 -2 2 272.97 32.8
11 -2 2 301.27 27.8
-11 -2 -2 300.37 35.1
-11 -2 -2 284.27 32.9
-11 -2 -2 281.37 36.1
11 2 2 369.36 39
11 2 2 365.46 33.7
-11 2 -2 343.27 36.4
-11 2 -2 378.06 36
-11 2 -2 303.37 27.6
-11 2 -2 287.17 31.2
-12 -2 -2 9 6.6
-12 -2 -2 6.6 11.9
12 -2 2 8.2 7.3
12 -2 2 9.2 9
12 -2 2 12.1 7.3
-12 -2 -2 4.9 10.5
-12 2 -2 5.4 6.9
-12 2 -2 18.6 11.7
-12 2 -2 16 12.6
-12 2 -2 6.6 4.4
12 2 2 10.7 10.1
12 2 2 5.3 9.8
12 -3 -2 236.68 22
-12 -3 2 254.07 21.6
-12 -3 2 241.58 33.4
-12 -3 2 252.97 32.5
12 -3 -2 244.18 21.7
-12 3 2 167.28 24.8
12 3 -2 203.68 27.7
-12 3 2 199.98 29.4
-12 3 2 198.78 27.9
-11 -3 2 41.8 8.5
11 -3 -2 38.6 9
-11 -3 2 36.9 13.8
-11 -3 2 45.4 15.6
-11 -3 2 41 15.5
-11 3 2 76.69 15
-11 3 2 67.09 17.8
-11 3 2 74.29 16.8
11 3 -2 49.8 14.1
-11 3 2 66.09 15.7
-11 3 2 59.39 7.7
10 -3 -2 324.87 25.4
-10 -3 2 335.37 25.1
-10 -3 2 318.97 35.9
-10 -3 2 337.57 35.2
-10 -3 2 335.27 31.1
-10 -3 2 349.37 41
10 -3 -2 305.27 25.6
-10 3 2 302.67 30.3
10 3 -2 307.47 34.3
-10 3 2 323.27 32.5
-10 3 2 252.37 23.1
-10 3 2 292.47 28.3
-9 -3 2 767.52 56.49
-9 -3 2 770.12 53.59
-9 -3 2 729.23 56.99
9 -3 -2 725.93 48
-9 -3 2 784.62 48.2
-9 -3 2 792.12 56.79
-9 3 2 640.44 51.89
9 3 -2 675.73 54.39
9 3 -2 629.94 53.49
-9 3 2 613.84 46.7
9 3 -2 675.63 52.69
-9 3 2 644.04 50.19
9 3 -2 660.83 55.99
-9 3 2 680.13 52.59
-9 3 2 609.94 52.79
8 -3 -2 276.77 21.7
-8 -3 2 301.17 22.5
8 -3 -2 293.47 21.5
-8 -3 2 285.27 28
-8 -3 2 290.47 29.1
-8 -3 2 319.07 27.3
-8 -3 2 293.87 28.5
8 3 -2 277.37 26.4
-8 3 2 272.37 25.5
-8 3 2 237.28 21.2
-8 3 2 238.78 24.4
8 3 -2 239.58 26.3
8 3 -2 256.77 26.7
-8 3 2 250.67 23.5
8 3 -2 250.77 28.2
-8 3 2 268.87 26.4
-7 -3 2 1103.99 72.09
7 -3 -2 1025.3 63.89
-7 -3 2 1090.29 65.49
-7 -3 2 1077.89 71.29
-7 -3 2 1095.59 69.09
7 -3 -2 1084.29 63.69
-7 -3 2 1068.99 70.99
-7 3 2 935.01 67.39
-7 3 2 927.51 66.99
7 3 -2 888.51 69.19
7 3 -2 958.7 68.29
-7 3 2 908.51 65.49
-7 3 2 909.81 67.79
7 3 -2 949.6 70.89
7 3 -2 919.61 69.39
-7 3 2 914.11 64.49
-6 3 2 2014.8 122.19
6 3 -2 1957.6 126.59
6 3 -2 1862.61 126.39
-5 -3 2 236.88 21.5
5 -3 -2 246.68 18.8
5 -3 -2 238.28 16.3
-5 -3 2 241.98 22
-5 -3 2 242.88 19
-5 -3 2 244.48 20.4
5 -3 -2 247.98 16.3
-5 3 2 229.68 18.1
-5 3 2 231.58 18.7
5 3 -2 224.38 22
5 3 -2 219.68 21.4
-5 3 2 229.38 19.3
5 3 -2 222.48 21.2
-5 3 2 233.68 19.3
5 3 -2 221.58 20.2
-4 -3 2 3976.4 278.67
4 -3 -2 3921.31 254.77
-4 3 2 3611.54 254.17
4 3 -2 3402.46 273.77
3 -3 -2 4737.03 291.07
-3 -3 2 4785.12 316.37
-3 3 2 4353.76 290.07
3 3 -2 4147.08 311.77
2 -3 -2 1019.8 57.79
2 3 -2 902.61 57.19
-2 3 2 841.12 56.69
2 3 -2 788.52 56.49
2 3 -2 851.61 56.89
1 -3 -2 3589.14 233.08
-1 -3 2 3581.54 248.58
1 3 -2 4043.9 250.67
0 -3 -2 1916.61 121.49
0 3 -2 1573.04 120.09
0 3 2 1655.23 120.39
1 -3 2 816.02 52.89
-1 -3 -2 781.02 50.79
-1 -3 -2 806.12 52.89
-1 3 -2 807.92 53.19
1 3 2 792.02 51.19
-1 3 -2 807.42 53.79
-2 -3 -2 2557.34 189.18
2 -3 2 2568.54 175.98
2 3 2 2447.06 187.58
-2 3 -2 2614.14 173.58
-3 3 -2 335.77 26.2
3 3 2 332.47 25.8
-3 3 -2 340.17 22.9
-3 3 -2 350.96 23.9
-3 3 -2 334.57 23.9
3 3 2 342.17 26.5
-4 -3 -2 622.64 48.4
-4 -3 -2 665.33 49.3
-4 -3 -2 663.03 49.1
4 -3 2 687.43 44
-4 -3 -2 703.63 47.8
4 -3 2 645.74 44.6
4 -3 2 673.23 46.7
4 3 2 679.63 49.1
-4 3 -2 742.53 49
-4 3 -2 770.72 47.3
-4 3 -2 747.83 46
-4 3 -2 768.62 47.1
-4 3 -2 784.42 47.6
5 -3 2 125.29 14
-5 -3 -2 131.09 16.5
-5 -3 -2 120.29 16.2
5 -3 2 126.39 12.6
-5 -3 -2 128.49 14.5
-5 -3 -2 133.19 15.8
5 -3 2 143.49 11.8
5 3 2 123.59 17.9
-5 3 -2 171.38 15.8
-5 3 -2 176.28 14
-5 3 -2 186.18 15.6
5 3 2 169.98 17.9
-5 3 -2 178.68 15.1
5 3 2 154.68 15.9
-5 3 -2 165.68 14.6
-6 -3 -2 572.64 46.6
6 -3 2 578.14 43.6
-6 -3 -2 555.54 45.3
6 -3 2 547.05 40.9
-6 -3 -2 601.64 44.1
6 -3 2 577.74 40.2
-6 -3 -2 618.64 46.7
6 3 2 666.33 45.7
-6 3 -2 571.04 43.6
-6 3 -2 618.04 44.7
6 3 2 676.53 48.3
-6 3 -2 638.04 42.6
-6 3 -2 647.34 44.1
-6 3 -2 667.73 44.8
-7 3 -2 122.29 14.8
-7 3 -2 156.58 16.8
-7 3 -2 147.99 15.3
-7 3 -2 149.79 17.1
7 3 2 121.29 16.4
7 3 2 149.09 17.8
-7 3 -2 149.19 17.8
7 3 2 142.69 19.6
-8 -3 -2 275.67 27.8
-8 -3 -2 231.48 22.8
-8 -3 -2 223.28 24.3
-8 -3 -2 235.88 25.7
8 -3 2 224.48 19.4
8 -3 2 259.97 20.3
8 -3 2 249.88 23.7
8 3 2 190.18 24.8
-8 3 -2 181.48 23.1
8 3 2 192.58 22.4
-8 3 -2 181.08 21
-8 3 -2 194.08 22.9
8 3 2 161.48 20.9
-8 3 -2 184.28 21.7
-8 3 -2 182.08 19.7
-9 -3 -2 32.5 13.1
-9 -3 -2 32.8 9.8
9 -3 2 27.4 7.6
9 -3 2 25.2 7
-9 -3 -2 35.5 11.8
-9 -3 -2 36.7 12.8
9 -3 2 29.3 10.5
-9 3 -2 12.7 7.4
9 3 2 8.5 7.8
9 3 2 18.2 10.9
-9 3 -2 21.9 7.6
-9 3 -2 11.7 8.7
-9 3 -2 14.6 8.4
-9 3 -2 11.6 6.4
-10 -3 -2 420.86 32.2
-10 -3 -2 416.56 39.3
-10 -3 -2 367.96 39.1
10 -3 2 392.66 29
-10 -3 -2 412.36 37.2
10 -3 2 426.66 36.5
-10 3 -2 314.47 31.2
-10 3 -2 297.57 29.6
-10 3 -2 320.67 33.2
-10 3 -2 340.87 34.4
-10 3 -2 360.76 36.5
10 3 2 275.77 31.7
10 3 2 323.17 33.8
10 3 2 309.27 36.9
11 -3 2 223.88 21.9
-11 -3 -2 236.88 30.9
11 -3 2 222.88 27.2
-11 -3 -2 237.58 32.6
-11 -3 -2 252.67 24.4
11 -3 2 235.18 21.6
-11 3 -2 214.38 27.4
11 3 2 241.78 31.6
-11 3 -2 213.58 29.1
-11 3 -2 170.28 24
11 3 2 237.58 28.2
-12 -3 -2 49.4 18
-12 -3 -2 41.3 16.4
12 -3 2 44.3 14.9
-12 -3 -2 43.7 11.4
12 -3 2 44.4 10.1
12 -3 2 40.5 9.9
-12 3 -2 67.89 18
-12 3 -2 46.1 16.7
12 3 2 45.8 15
12 3 2 75.99 21.1
-12 3 -2 49.4 14
12 -4 -2 896.91 57.29
-12 -4 2 931.91 75.99
-12 -4 2 918.61 60.59
-12 -4 2 1001.8 76.09
12 -4 -2 942.81 57.99
-12 4 2 890.01 72.49
-12 4 2 882.21 69.09
-12 4 2 747.23 58.59
-12 4 2 935.41 70.79
12 4 -2 924.91 70.99
11 -4 -2 434.16 30.5
-11 -4 2 427.26 43.8
-11 -4 2 439.26 33.9
-11 -4 2 424.86 44.8
11 -4 -2 423.66 31
-11 4 2 489.15 41.4
-11 4 2 460.05 38.8
11 4 -2 540.35 43.4
-11 4 2 403.86 38.5
-10 -4 2 130.39 14.8
-10 -4 2 131.49 23.7
-10 -4 2 139.79 21
10 -4 -2 111.79 11.4
10 -4 -2 113.19 11.8
-10 -4 2 136.39 19.7
-10 -4 2 143.09 36.4
-10 4 2 138.89 20.7
-10 4 2 123.29 17.2
10 4 -2 144.59 21
10 4 -2 163.38 24.2
-10 4 2 163.78 22.5
-10 4 2 111.09 15.9
10 4 -2 143.99 20.9
-9 -4 2 767.52 63.49
9 -4 -2 756.42 51.89
-9 -4 2 731.83 61.69
9 -4 -2 783.92 51.59
-9 -4 2 814.22 63.19
-9 -4 2 783.32 55.89
-9 4 2 869.51 59.99
9 4 -2 760.72 66.09
9 4 -2 849.32 62.89
-9 4 2 820.82 57.69
9 4 -2 842.52 65.19
-9 4 2 888.01 60.29
9 4 -2 842.72 61.29
-9 4 2 867.71 61.39
8 -4 -2 562.14 38.1
-8 -4 2 601.34 42.8
8 -4 -2 587.84 37.6
-8 -4 2 541.75 45.4
-8 -4 2 546.65 51.69
-8 -4 2 570.74 47.8
-8 -4 2 570.54 48.6
-8 4 2 655.93 46.5
8 4 -2 653.43 47.3
-8 4 2 598.14 43.2
-8 4 2 612.74 44.7
-8 4 2 510.45 41.5
-8 4 2 654.83 45.4
8 4 -2 626.54 50.09
8 4 -2 599.24 48.1
8 4 -2 600.64 48.1
-7 -4 2 50.89 12.2
7 4 -2 18.6 8.5
7 4 -2 18.7 8.9
-7 4 2 12.3 6.4
-7 4 2 21.3 6.7
-7 4 2 20.6 6.4
-7 4 2 19.7 6.6
7 4 -2 14.6 7.7
7 4 -2 10.2 7.2
-7 4 2 20 6.1
-6 -4 2 80.99 14.5
-6 -4 2 74.59 10.5
-6 -4 2 75.99 13.9
-6 -4 2 55.69 10.7
-6 -4 2 61.09 11.7
6 4 -2 84.59 12.9
6 4 -2 84.59 14.1
6 4 -2 74.89 12.1
6 4 -2 98.99 16
-6 4 2 77.69 9.3
-6 4 2 80.79 10.3
-6 4 2 78.99 10.4
-6 4 2 91.49 11.1
-6 4 2 85.19 10.7
-5 4 2 90.59 10
5 4 -2 80.79 12.9
5 4 -2 81.29 11.6
5 4 -2 89.39 12.6
-5 4 2 88.69 9
-5 4 2 94.49 10.9
-5 4 2 95.49 10.2
4 -4 -2 453.05 35.3
-4 -4 2 428.46 36.3
-4 -4 2 437.16 35.3
-4 -4 2 417.86 35.7
-4 -4 2 450.95 34.8
-4 -4 2 442.36 36.1
-4 4 2 568.44 32.7
-4 4 2 539.35 36.2
-4 4 2 508.45 33.1
4 4 -2 552.14 39.2
-4 4 2 552.24 33.8
4 4 -2 522.15 37.7
-4 4 2 515.15 37.6
4 4 -2 507.45 37.2
-4 4 2 550.84 33.5
-3 -4 2 467.05 32.5
-3 -4 2 454.15 33.4
3 -4 -2 500.65 34.4
-3 -4 2 441.56 34.3
-3 -4 2 434.26 33.9
-3 -4 2 428.56 33.5
-3 -4 2 468.25 34.2
-3 4 2 510.05 30.6
3 4 -2 460.05 33.1
-3 4 2 500.05 35.1
-3 4 2 492.05 29.4
3 4 -2 446.46 33.5
-3 4 2 477.95 34
3 4 -2 452.45 34.2
3 4 -2 465.75 34.7
3 4 -2 468.75 34.2
-3 4 2 509.35 30.4
-2 -4 2 834.62 59.19
-2 -4 2 847.12 59.79
2 -4 -2 799.82 60.69
-2 -4 2 882.51 61.39
-2 -4 2 837.42 60.09
2 -4 -2 816.72 60.89
2 4 -2 1034.9 61.99
2 4 -2 1092.89 61.39
-2 4 2 1037.7 61.89
2 4 -2 1051.89 60.99
-2 4 2 1001.7 61.99
1 -4 -2 1858.71 120.99
-1 -4 2 1846.52 138.29
1 4 -2 1894.81 140.69
-1 4 2 1853.41 126.49
0 -4 -2 2552.34 170.88
0 4 2 2414.16 170.48
0 4 -2 2604.74 172.98
-1 -4 -2 655.53 41
-1 -4 -2 659.93 40.8
1 -4 2 678.73 39.1
-1 -4 -2 646.24 39.7
-1 -4 -2 662.23 43.2
1 -4 2 657.63 43.5
-1 -4 -2 641.84 43.5
-1 -4 -2 659.33 39.6
1 4 2 569.94 40
-1 4 -2 605.64 39.2
1 4 2 554.04 40.4
-1 4 -2 567.24 38
-1 4 -2 584.44 43.6
-1 4 -2 580.84 43.2
1 4 2 567.94 40.8
2 -4 2 5987 371.66
-2 -4 -2 5629.64 389.66
2 4 2 5699.83 390.06
-2 4 -2 5944.01 369.06
3 -4 2 2259.27 163.08
-3 -4 -2 2188.28 183.78
3 4 2 2313.17 185.58
-3 4 -2 2313.67 162.18
-4 -4 -2 1430.06 87.19
-4 4 -2 1324.47 83.59
4 4 2 1207.28 86.29
4 4 2 1257.27 87.39
-4 4 -2 1384.96 87.69
-5 -4 -2 7291.47 527.25
5 -4 2 7358.06 495.65
5 4 2 7440.06 527.35
-5 4 -2 8140.99 503.25
-6 -4 -2 1061.39 70.69
-6 -4 -2 1043.8 67.39
-6 -4 -2 976.6 68.89
-6 -4 -2 994.3 67.39
6 -4 2 1042.9 66.09
-6 -4 -2 1044.5 70.19
6 4 2 944.01 67.59
-6 4 -2 969.6 65.79
-6 4 -2 968.1 65.59
-6 4 -2 812.02 66.29
6 4 2 957.5 70.29
6 4 2 928.21 68.59
-6 4 -2 1011.4 66.19
-6 4 -2 959.9 64.19
-7 -4 -2 1207.18 79.29
-7 -4 -2 1151.98 82.19
7 -4 2 1087.09 72.79
-7 -4 -2 1107.09 80.99
7 -4 2 1169.18 78.39
7 -4 2 1159.28 72.19
-7 -4 -2 1182.78 83.09
-7 -4 -2 1142.09 79.09
-7 4 -2 1175.78 79.59
7 4 2 1196.78 83.69
-7 4 -2 1141.99 76.49
-7 4 -2 1133.69 79.49
-7 4 -2 1220.48 78.59
-7 4 -2 1200.78 78.89
7 4 2 1196.78 80.49
-8 -4 -2 1592.74 114.29
-8 -4 -2 1604.44 113.59
-8 -4 -2 1661.33 109.69
-8 -4 -2 1635.54 110.29
8 -4 2 1550.04 103.79
8 -4 2 1585.94 102.79
-8 -4 -2 1540.35 111.99
8 -4 2 1675.63 109.99
8 4 2 1776.72 112.19
-8 4 -2 1747.43 110.49
-8 4 -2 1831.72 110.59
-8 4 -2 1618.44 109.69
8 4 2 1627.44 110.89
-8 4 -2 1677.23 107.89
-8 4 -2 1693.33 111.39
8 4 2 1777.62 116.09
9 -4 2 115.99 11.8
9 -4 2 119.09 12.9
-9 -4 -2 111.49 16.8
9 -4 2 122.49 17.6
-9 -4 -2 94.99 21.6
-9 -4 -2 125.09 23.1
-9 -4 -2 131.59 18.1
-9 -4 -2 112.59 21.6
-9 4 -2 150.98 18.2
-9 4 -2 149.69 20.2
-9 4 -2 148.69 17
-9 4 -2 136.09 18.6
9 4 2 145.99 19.2
9 4 2 159.48 23.5
9 4 2 154.08 23.3
10 -4 2 418.36 27.2
10 -4 2 414.56 35.6
-10 -4 -2 426.36 40.4
-10 -4 -2 433.76 41.5
-10 -4 -2 418.16 33.8
-10 -4 -2 392.96 37.3
10 -4 2 402.16 28.4
10 4 2 333.67 38.8
-10 4 -2 302.67 31
-10 4 -2 291.87 33.3
-10 4 -2 278.77 34.2
10 4 2 288.07 34.2
-11 -4 -2 345.67 40.9
11 -4 2 371.46 36.4
11 -4 2 388.46 28.7
-11 -4 -2 392.26 41.5
11 -4 2 362.26 27.2
-11 -4 -2 385.36 34
-11 4 -2 315.07 34.2
11 4 2 400.66 38.8
-11 4 -2 433.26 38.8
-11 4 -2 401.76 40.1
11 4 2 377.76 42
-12 -4 -2 37.9 11.7
12 -4 2 37.3 7.2
-12 -4 -2 23.1 15.9
-12 -4 -2 33.9 15.7
12 -4 2 33 6.8
-12 4 -2 51.79 13.7
12 4 2 57.99 16.8
-12 4 -2 85.89 19.2
12 4 2 72.59 21.7
-12 4 -2 59.59 18
-12 -5 2 54.79 11.1
-12 -5 2 39 17
-12 -5 2 62.29 19.4
-12 5 2 83.99 17.9
12 5 -2 66.59 17.8
-12 5 2 80.59 17.1
-12 5 2 79.79 19.3
-11 -5 2 52.09 11
-11 -5 2 54.69 17.1
-11 -5 2 72.39 19.6
11 5 -2 36.9 14.2
-11 5 2 51.89 13.7
-11 5 2 52.19 12.7
-11 5 2 53.59 13.4
-10 -5 2 129.69 23.1
-10 -5 2 176.28 36.8
-10 5 2 97.59 15.1
10 5 -2 104.49 19.2
10 5 -2 97.89 21.6
-10 5 2 109.59 17.1
-10 5 2 99.59 18.8
-10 5 2 85.49 14.3
-9 -5 2 488.05 42.8
-9 -5 2 437.46 40.7
-9 -5 2 496.15 42.7
-9 -5 2 484.85 36.2
-9 -5 2 494.35 39.3
9 5 -2 442.66 40.4
-9 5 2 441.26 36.8
-9 5 2 426.76 38.1
9 5 -2 443.46 41
-9 5 2 392.86 34.6
-9 5 2 477.05 37.3
9 5 -2 445.56 43
-9 5 2 397.86 34.3
-8 -5 2 101.09 15.4
-8 -5 2 113.09 18.5
-8 -5 2 103.89 14.2
-8 -5 2 102.99 17.1
-8 -5 2 122.09 18.9
8 5 -2 127.39 18.4
8 5 -2 85.09 17.2
8 5 -2 101.19 16.6
-8 5 2 102.99 15.2
-8 5 2 99.89 12.7
-8 5 2 109.79 14.3
8 5 -2 112.39 21.4
-8 5 2 103.79 13.9
-8 5 2 101.09 13
-7 -5 2 657.63 50.79
-7 -5 2 658.53 50.99
-7 -5 2 677.93 48.6
-7 -5 2 714.83 48.1
-7 -5 2 687.13 51.39
-7 5 2 628.24 44.9
7 5 -2 640.24 49.3
7 5 -2 640.44 51.09
7 5 -2 601.64 51.39
-7 5 2 667.93 46.3
-7 5 2 609.94 47.3
-7 5 2 673.63 46.3
7 5 -2 606.94 50.09
-6 -5 2 903.01 58.79
-6 -5 2 895.01 61.49
-6 -5 2 919.71 58.99
-6 -5 2 890.01 60.89
-6 -5 2 892.31 61.09
-6 5 2 775.12 54.59
6 5 -2 755.02 58.49
6 5 -2 743.93 60.09
-6 5 2 830.72 55.89
-6 5 2 875.21 56.09
-6 5 2 817.52 56.29
-6 5 2 772.52 57.49
-5 -5 2 34.2 9.2
-5 -5 2 33.4 9.2
-5 -5 2 28.5 8.2
-5 -5 2 26.9 8.3
-5 -5 2 29.2 7.3
-5 5 2 27.4 7.1
-5 5 2 44.1 10.5
5 5 -2 56.79 10.2
5 5 -2 38 9.8
5 5 -2 32.8 9.7
5 5 -2 18.9 6.6
-5 5 2 33 5.4
-5 5 2 35.9 6.2
-5 5 2 33.2 6
-4 5 2 2651.23 166.88
-3 -5 2 847.82 60.09
-3 -5 2 835.22 60.29
3 -5 -2 872.51 60.09
-3 -5 2 853.11 58.89
-3 -5 2 838.72 57.89
-3 -5 2 843.92 56.99
-3 -5 2 862.61 59.29
3 5 -2 1110.59 62.59
-2 -5 2 576.54 36.4
-2 -5 2 521.65 37.9
-2 -5 2 572.84 41.1
-2 -5 2 546.65 38.6
-2 -5 2 559.94 40.9
2 -5 -2 576.24 40.8
-2 -5 2 540.15 37
2 -5 -2 554.64 40.7
2 5 -2 547.65 37.6
2 5 -2 547.55 38.8
2 5 -2 528.55 38.4
2 5 -2 700.93 50.89
-2 5 2 534.55 40.3
-1 -5 2 3356.96 244.88
1 -5 -2 3344.67 225.28
-1 5 2 3848.61 233.78
1 5 -2 3929.31 251.57
0 5 -2 552.64 35.7
0 5 -2 548.65 36.5
0 5 -2 532.05 40.8
0 5 -2 578.54 41.4
0 5 -2 526.95 36.3
0 5 2 564.04 36.2
0 5 2 583.34 40.9
0 5 2 578.54 36.1
0 5 2 585.24 36.9
-1 -5 -2 1227.38 71.59
1 -5 2 1310.57 78.59
-1 -5 -2 1236.38 74.19
1 -5 2 1261.97 78.29
-1 -5 -2 1221.28 77.59
-1 -5 -2 1215.78 78.09
-1 5 -2 1077.39 71.29
-1 5 -2 1145.59 72.19
-1 5 -2 1032.4 77.59
-1 5 -2 1099.19 77.69
1 5 2 1093.19 74.39
1 5 2 1122.59 74.09
-2 -5 -2 2351.86 188.58
2 5 2 2523.35 192.48
-2 5 -2 2432.06 163.08
-2 5 -2 2545.45 163.28
-3 5 -2 124.99 14.8
3 5 2 129.79 13.3
3 5 2 137.89 14.8
-3 5 -2 126.49 10.5
-3 5 -2 136.69 11.5
3 5 2 138.39 14.4
-3 5 -2 124.89 9.6
-3 5 -2 109.09 15.6
4 -5 2 1263.67 71.49
-4 -5 -2 1198.78 77.09
-4 -5 -2 1239.58 76.79
-4 -5 -2 1217.08 73.99
-4 -5 -2 1211.98 76.19
-4 -5 -2 1268.97 76.69
4 5 2 1022.3 75.49
-4 5 -2 1045.5 76.19
4 5 2 1082.79 74.79
-4 5 -2 1053.09 71.79
-4 5 -2 1051.19 70.49
-4 5 -2 1088.09 72.09
-4 5 -2 1074.99 71.49
4 5 2 1031.3 76.29
-5 -5 -2 154.18 18.7
-5 -5 -2 173.28 22.5
-5 -5 -2 170.28 19.5
-5 -5 -2 146.89 19.2
-5 -5 -2 166.78 18.7
-5 5 -2 208.48 15.8
-5 5 -2 206.28 16.7
-5 5 -2 214.18 17
5 5 2 197.68 19.6
-5 5 -2 201.98 20.3
5 5 2 182.28 20.1
-5 5 -2 205.88 16.8
5 5 2 205.68 21.5
6 -5 2 128.19 12.7
-6 -5 -2 133.19 17.1
-6 -5 -2 133.29 17.1
-6 -5 -2 131.79 16.1
-6 -5 -2 138.49 14.7
-6 -5 -2 129.19 16.1
-6 5 -2 91.79 11
6 5 2 91.69 14.9
-6 5 -2 96.99 12.2
6 5 2 68.69 14.1
-6 5 -2 96.39 11.8
-6 5 -2 91.59 11.9
6 5 2 89.59 14.3
-6 5 -2 80.09 13.2
-7 -5 -2 213.38 23.3
-7 -5 -2 209.28 22.1
-7 -5 -2 204.78 19.7
-7 5 -2 151.68 18.3
7 5 2 125.69 18.5
-7 5 -2 161.38 16.9
7 5 2 136.39 20.9
-7 5 -2 155.48 21.2
-7 5 -2 145.29 16.8
-7 5 -2 147.09 17.5
7 5 2 136.79 19.2
-8 -5 -2 22.8 10.4
-8 -5 -2 20.2 8.8
-8 -5 -2 17.2 10.6
-8 -5 -2 19.9 8.8
-8 -5 -2 15.9 7.5
8 -5 2 24.6 8.1
8 5 2 30.3 11.7
-8 5 -2 19.1 7.7
-8 5 -2 17.6 7.2
-8 5 -2 20.5 8.9
-8 5 -2 15.6 6.6
8 5 2 9.7 8.7
-9 -5 -2 95.59 15.7
9 -5 2 86.59 14.3
-9 -5 -2 103.99 17.5
-9 -5 -2 85.89 16.1
-9 -5 -2 70.89 16.6
-9 -5 -2 91.39 22.7
-9 5 -2 112.59 17.7
-9 5 -2 100.89 15.9
-9 5 -2 93.79 14.4
9 5 2 103.09 16.8
9 5 2 89.49 18
-10 -5 -2 263.97 27
-10 -5 -2 284.87 32.8
-10 -5 -2 259.87 32.5
10 -5 2 260.57 26.2
-10 5 -2 228.88 26.7
-10 5 -2 180.28 23.2
10 5 2 250.27 29.2
10 5 2 225.58 31.8
-10 5 -2 262.57 27.3
-10 5 -2 233.88 28.1
-11 -5 -2 107.79 24.9
-11 -5 -2 95.29 18.6
-11 -5 -2 129.59 26.1
-11 5 -2 121.99 19.9
-11 5 -2 119.69 22.4
11 5 2 113.39 24.6
-11 5 -2 104.09 16.9
11 5 2 108.79 21.8
-11 -6 2 310.17 36.7
-11 -6 2 308.37 36.7
-11 -6 2 323.67 28.7
11 6 -2 300.67 33.7
-11 6 2 300.97 39.7
-11 6 2 315.77 29.4
-11 6 2 320.07 30.4
-11 6 2 290.97 27.2
-11 6 2 248.08 27.7
-10 -6 2 161.38 20.7
-10 -6 2 173.38 26.5
-10 -6 2 193.48 27.7
-10 6 2 211.88 20.8
10 6 -2 226.38 26.9
-10 6 2 205.58 21.5
-10 6 2 173.68 20.1
-10 6 2 226.38 22.9
-10 6 2 224.58 25.6
-9 -6 2 712.63 73.09
-9 -6 2 660.13 49.9
-9 -6 2 641.34 48.4
-9 -6 2 685.13 54.19
-9 -6 2 599.14 52.09
-9 6 2 628.84 46.9
9 6 -2 656.83 51.79
-9 6 2 637.54 49.2
-9 6 2 570.04 46.5
-9 6 2 548.25 45.1
9 6 -2 631.94 54.99
-9 6 2 663.33 47.4
9 6 -2 574.04 51.29
9 6 -2 646.44 58.19
-8 -6 2 620.74 52.89
-8 -6 2 645.54 50.29
-8 -6 2 665.13 53.79
-8 -6 2 647.84 49.9
-8 -6 2 629.64 53.19
-8 6 2 686.83 47.9
8 6 -2 716.93 52.89
8 6 -2 677.03 53.99
-8 6 2 684.03 47.8
-8 6 2 730.23 50.29
8 6 -2 635.44 53.59
-8 6 2 633.24 49.2
-8 6 2 665.53 47.1
8 6 -2 648.94 55.39
-7 -6 2 241.58 24.2
-7 -6 2 280.07 27.7
-7 -6 2 249.08 26.4
-7 -6 2 254.97 24.9
-7 -6 2 243.68 26.5
-7 6 2 239.38 22.8
-7 6 2 262.37 21.5
7 6 -2 236.98 26.4
7 6 -2 251.47 27.4
-7 6 2 269.47 28.2
-7 6 2 240.88 23.7
7 6 -2 259.77 28.5
-7 6 2 264.17 21.2
-7 6 2 261.07 21.5
7 6 -2 272.77 26.4
-6 -6 2 319.37 31
-6 -6 2 304.87 30.1
-6 -6 2 306.47 31.1
-6 -6 2 326.07 29.3
-6 -6 2 320.17 31.4
6 6 -2 390.16 31.7
6 6 -2 374.86 36.5
-6 6 2 403.56 27
-6 6 2 390.16 26.5
6 6 -2 401.86 34.6
-6 6 2 397.76 27.9
6 6 -2 347.67 32.8
-6 6 2 395.96 27
-6 6 2 378.16 31
-5 -6 2 645.44 51.09
5 -6 -2 623.14 50.99
-5 -6 2 603.64 49.2
-5 -6 2 632.54 51.79
-5 -6 2 604.94 51.19
-5 -6 2 643.54 52.69
-5 -6 2 624.94 51.59
-5 6 2 796.52 46.4
5 6 -2 813.42 53.89
5 6 -2 809.12 55.19
5 6 -2 777.72 52.09
5 6 -2 783.52 54.19
-5 6 2 769.52 52.89
-5 6 2 812.62 55.49
-5 6 2 766.32 47.2
-5 6 2 797.12 46.8
-4 -6 2 353.26 30.4
-4 -6 2 357.76 33.6
-4 -6 2 369.26 32.2
4 -6 -2 333.07 30.9
-4 -6 2 340.47 30.4
-4 -6 2 353.56 28.2
-4 -6 2 355.26 31.5
4 6 -2 415.66 34.1
-4 6 2 384.66 32.6
4 6 -2 409.86 30.5
4 6 -2 420.16 32.7
4 6 -2 405.86 31.7
-4 6 2 406.76 24.6
-4 6 2 415.06 24.9
-4 6 2 396.16 24.6
3 -6 -2 131.99 15.7
-3 -6 2 148.59 16.5
-3 -6 2 135.89 14
-3 -6 2 143.19 12.9
-3 -6 2 143.69 16.3
-3 -6 2 136.29 11.9
3 6 -2 108.29 13.8
3 6 -2 108.99 13.6
-3 6 2 110.09 15.9
-3 6 2 86.89 13.9
2 -6 -2 461.75 35.8
-2 -6 2 438.16 35.8
-2 -6 2 440.46 32.3
-2 -6 2 429.86 35.7
-2 -6 2 451.15 30.5
-2 -6 2 456.45 32.9
-2 -6 2 443.96 29.7
2 -6 -2 431.56 35.7
-2 6 2 463.45 35.7
2 6 -2 480.35 33.3
2 6 -2 446.86 37.6
2 6 -2 478.45 33.6
2 6 -2 465.15 32.1
-2 6 2 458.15 35.7
-1 -6 2 3481.85 233.08
1 -6 -2 3536.55 208.38
-1 6 2 3130.19 213.38
1 6 -2 2982.1 230.78
0 -6 -2 1540.05 98.59
0 -6 2 1525.35 98.39
0 -6 -2 1555.14 98.09
0 -6 2 1529.25 98.49
0 6 2 1486.05 92.19
0 6 -2 1425.16 98.09
0 6 -2 1462.55 92.29
0 6 -2 1318.47 106.09
-1 -6 -2 844.02 57.89
1 -6 2 925.41 55.19
-1 -6 -2 813.52 61.89
1 -6 2 860.91 62.69
1 -6 2 845.92 62.49
-1 -6 -2 877.51 62.99
-1 -6 -2 831.52 57.69
-1 6 -2 868.21 63.29
1 6 2 936.91 57.99
-1 6 -2 976.8 55.49
1 6 2 950.9 59.39
-1 6 -2 977 56.39
-1 6 -2 894.51 56.19
1 6 2 921.01 58.79
-1 6 -2 888.41 66.39
1 6 2 889.71 64.99
-2 -6 -2 4625.54 319.47
-2 6 -2 4354.36 279.97
-2 6 -2 4799.02 281.37
2 6 2 4250.57 317.77
-3 -6 -2 1302.17 85.99
-3 -6 -2 1301.17 86.39
-3 -6 -2 1269.77 88.89
-3 -6 -2 1313.37 83.89
-3 -6 -2 1325.47 84.99
-3 6 -2 1309.77 80.79
-3 6 -2 1374.26 82.39
-3 6 -2 1344.87 81.29
-3 6 -2 1322.67 91.39
3 6 2 1365.86 85.89
3 6 2 1312.37 86.89
-3 6 -2 1300.67 89.39
3 6 2 1313.97 87.59
4 -6 2 987.8 55.09
-4 -6 -2 979.5 62.59
-4 -6 -2 942.51 61.69
-4 -6 -2 941.21 59.19
-4 -6 -2 948.21 61.19
-4 -6 -2 908.31 63.49
-4 6 -2 829.32 65.69
-4 6 -2 843.22 55.49
4 6 2 836.62 61.59
-4 6 -2 849.02 56.09
-4 6 -2 794.62 62.59
-4 6 -2 810.92 57.09
-4 6 -2 861.21 57.49
4 6 2 847.02 62.59
4 6 2 846.92 60.49
-5 -6 -2 2967.3 185.68
-5 6 -2 2916.31 191.28
-5 6 -2 2920.71 187.48
5 6 2 2927.11 186.48
6 -6 2 987.9 63.29
-6 -6 -2 1003.7 66.79
-6 -6 -2 980.7 69.49
-6 -6 -2 1046.8 70.29
-6 -6 -2 1014.6 70.49
-6 6 -2 939.61 63.99
-6 6 -2 937.81 64.09
6 6 2 975.6 71.39
-6 6 -2 930.81 63.09
6 6 2 960.7 69.89
-6 6 -2 938.41 64.29
6 6 2 924.91 68.09
-7 -6 -2 1013.6 74.19
-7 -6 -2 1059.29 76.39
-7 -6 -2 978.5 74.29
-7 -6 -2 1018.7 71.79
-7 -6 -2 1034.5 75.49
-7 6 -2 1086.59 70.19
7 6 2 1038.5 77.49
-7 6 -2 1086.89 70.29
7 6 2 1152.68 75.29
7 6 2 1018.5 75.39
-7 6 -2 947.11 72.39
-8 -6 -2 1339.57 91.89
8 -6 2 1465.25 89.69
-8 -6 -2 1421.46 96.89
-8 -6 -2 1427.46 97.19
-8 -6 -2 1340.17 94.99
-8 -6 -2 1467.65 94.79
-8 6 -2 1322.97 90.09
-8 6 -2 1267.97 91.49
-8 6 -2 1256.97 89.29
8 6 2 1267.67 97.59
8 6 2 1351.36 98.49
-8 6 -2 1287.17 88.49
-9 -6 -2 231.08 29.5
-9 -6 -2 189.08 28.3
-9 -6 -2 231.78 25.5
-9 -6 -2 237.88 26.9
-9 6 -2 261.37 27.3
9 6 2 280.87 33
-9 6 -2 243.48 26.1
-9 6 -2 256.27 25.1
9 6 2 265.67 29
-9 6 -2 259.67 24.6
-10 -6 -2 429.46 42.7
-10 -6 -2 428.86 43.2
-10 -6 -2 447.16 38.8
-10 6 -2 411.66 41.4
-10 6 -2 409.36 39
10 6 2 448.06 45.2
10 6 2 419.06 40.3
-10 6 -2 330.77 33.8
-10 6 -2 408.26 36.6
-11 -6 -2 386.36 42.4
-11 -6 -2 430.16 43.9
-11 6 -2 365.56 35.4
-11 6 -2 365.16 38.5
11 6 2 372.56 43.5
-11 6 -2 308.47 32.6
11 6 2 405.96 40
-11 -7 2 107.09 23.1
-11 -7 2 83.89 21
-11 -7 2 93.89 17.2
-11 7 2 93.99 16.4
11 7 -2 78.99 19.2
-11 7 2 92.99 21.8
-11 7 2 79.29 15
-11 7 2 83.19 15.3
-11 7 2 72.09 18.3
-10 -7 2 131.09 18.4
-10 -7 2 134.69 24.1
-10 -7 2 131.39 23.7
-10 7 2 86.29 13.5
-10 7 2 106.59 19
-10 7 2 89.29 14.8
10 7 -2 91.09 19
-10 7 2 94.39 13.9
-9 -7 2 738.53 62.49
-9 -7 2 716.73 57.99
-9 -7 2 705.63 61.39
-9 -7 2 702.83 57.89
9 7 -2 918.61 63.29
-9 7 2 804.12 55.29
-9 7 2 765.52 54.89
-9 7 2 825.12 55.49
-9 7 2 826.02 58.59
-9 7 2 761.72 63.49
-8 -7 2 57.29 14
-8 -7 2 78.09 15.7
-8 -7 2 97.39 19.4
-8 -7 2 73.59 14.2
-8 -7 2 63.89 15.9
8 7 -2 86.39 19.4
8 7 -2 85.69 17.7
-8 7 2 106.99 12.5
-8 7 2 105.19 20.2
8 7 -2 104.59 23.2
-8 7 2 100.79 12.5
-8 7 2 106.29 14.5
-8 7 2 101.79 12.3
-7 -7 2 917.11 70.69
-7 -7 2 868.41 69.39
-7 -7 2 918.51 69.49
-7 -7 2 905.61 67.19
-7 7 2 971.8 63.79
-7 7 2 1025.5 63.79
-7 7 2 966.4 63.59
7 7 -2 987.1 73.49
7 7 -2 1060.09 70.99
-7 7 2 985.4 73.49
7 7 -2 975.5 72.39
-7 7 2 1022.7 65.89
7 7 -2 1000.8 72.09
-6 -7 2 1141.09 83.29
-6 -7 2 1275.87 84.39
-6 -7 2 1173.38 83.39
-6 -7 2 1194.18 82.59
-6 -7 2 1238.78 85.39
-6 -7 2 1206.58 80.29
-6 7 2 1219.08 76.19
6 7 -2 1129.09 84.89
-6 7 2 1185.88 86.09
6 7 -2 1246.08 82.89
6 7 -2 1178.68 83.99
-6 7 2 1217.68 75.79
-6 7 2 1173.38 77.19
6 7 -2 1258.37 99.29
-6 7 2 1205.18 75.89
-5 -7 2 100.29 13.9
-5 -7 2 90.09 14.5
5 -7 -2 97.09 16.6
-5 -7 2 85.79 15.8
-5 -7 2 89.19 12.1
-5 -7 2 99.39 15.6
-5 -7 2 95.49 14.4
-5 7 2 105.89 16.4
5 7 -2 109.19 15.2
-5 7 2 108.19 9
-5 7 2 111.69 16.4
5 7 -2 98.99 14
-5 7 2 104.79 9.6
5 7 -2 105.19 15.4
4 -7 -2 1661.53 111.09
-4 -7 2 1688.03 107.29
-4 -7 2 1665.53 111.89
-4 -7 2 1594.54 105.39
-4 -7 2 1770.22 109.49
-4 -7 2 1649.13 109.29
-4 -7 2 1663.03 111.49
-4 7 2 1602.14 110.39
-4 7 2 1681.73 112.29
4 7 -2 1623.14 109.99
4 7 -2 1727.33 109.89
4 7 -2 1735.23 108.49
4 7 -2 1674.03 110.19
-3 -7 2 1613.04 100.29
-3 -7 2 1647.64 103.69
3 -7 -2 1708.93 107.89
-3 -7 2 1627.64 107.69
-3 -7 2 1624.24 101.19
-3 -7 2 1607.84 107.59
-3 -7 2 1606.94 104.09
3 7 -2 1612.14 104.49
3 7 -2 1515.25 105.99
3 7 -2 1537.25 104.69
-3 7 2 1578.84 106.69
-3 7 2 1631.84 107.69
-2 -7 2 172.58 14.9
2 -7 -2 168.78 19.1
-2 -7 2 173.18 17.4
-2 -7 2 181.98 19.5
2 -7 -2 197.88 19.5
-2 -7 2 174.58 11
-2 -7 2 174.58 19.1
2 7 -2 121.89 13.4
2 7 -2 113.99 16
2 7 -2 115.09 14.1
2 7 -2 134.69 14.8
-2 7 2 105.59 15.6
-1 -7 2 1211.98 86.49
1 -7 -2 1450.45 94.19
-1 -7 2 1422.56 93.59
1 -7 -2 1420.96 93.39
-1 -7 2 1370.06 93.19
-1 -7 2 1466.55 87.59
1 7 -2 1427.86 88.29
-1 7 2 1352.06 84.69
-1 7 2 1360.16 84.59
-1 7 2 1326.07 92.29
1 7 -2 1418.86 88.29
1 7 -2 1304.47 92.59
-1 7 2 1438.06 84.99
-1 7 2 1319.97 92.29
1 7 -2 1397.36 93.29
0 -7 -2 1088.39 77.19
0 -7 2 989.9 75.79
0 -7 2 1038.8 70.09
0 -7 2 1041.5 68.99
0 -7 2 1087.59 76.69
0 -7 -2 1037.1 68.89
0 -7 -2 1069.19 76.29
0 7 -2 1166.68 70.29
0 7 2 1149.69 70.59
0 7 -2 1147.09 70.49
0 7 -2 1155.58 69.49
0 7 2 1123.79 76.29
0 7 -2 1150.08 77.39
0 7 -2 1092.49 76.79
0 7 2 1158.58 70.29
0 7 2 1160.18 69.59
-1 -7 -2 534.85 42.1
-1 -7 -2 527.05 35.7
-1 -7 -2 564.64 36
1 -7 2 530.55 41.8
1 -7 2 563.84 42.2
-1 -7 -2 561.84 41.9
1 7 2 514.15 36.9
1 7 2 477.45 39.8
1 7 2 514.05 35.7
1 7 2 519.15 36.7
-1 7 -2 518.15 33.3
-1 7 -2 473.45 40.8
-1 7 -2 487.55 34.2
-1 7 -2 531.55 33.9
-1 7 -2 501.75 41.8
-2 -7 -2 1178.28 73.19
-2 -7 -2 1257.77 83.09
-2 -7 -2 1257.27 77.59
-2 -7 -2 1185.38 81.69
2 -7 2 1207.98 81.89
-2 -7 -2 1184.48 72.99
-2 -7 -2 1263.17 77.49
2 7 2 1158.78 77.89
-2 7 -2 1122.49 72.19
-2 7 -2 1090.19 83.09
2 7 2 1173.38 76.69
-2 7 -2 1138.09 72.39
2 7 2 1135.29 78.09
-2 7 -2 1253.57 89.69
-3 -7 -2 151.08 16.1
-3 -7 -2 152.18 19.4
-3 -7 -2 141.59 18.5
3 -7 2 149.59 18.3
-3 -7 -2 153.98 14.3
-3 -7 -2 148.09 15.6
-3 -7 -2 153.48 13.7
-4 -7 -2 900.61 58.09
-4 -7 -2 936.51 61.79
-4 -7 -2 878.91 60.79
-4 -7 -2 856.71 54.19
-4 -7 -2 834.32 60.29
-4 -7 -2 858.71 57.19
-4 7 -2 744.03 61.69
-4 7 -2 762.82 50.39
-4 7 -2 767.42 51.29
4 7 2 769.32 58.19
4 7 2 782.42 56.09
-4 7 -2 692.33 51.79
4 7 2 737.63 57.09
-4 7 -2 765.02 50.29
-5 -7 -2 113.19 13.5
-5 -7 -2 123.99 17.5
-5 -7 -2 124.29 15.3
-5 -7 -2 104.99 14.4
-5 7 -2 78.69 10.2
-5 7 -2 82.49 9
5 7 2 81.59 15.1
5 7 2 89.29 14
-5 7 -2 69.29 16.3
5 7 2 68.39 14.2
-5 7 -2 89.29 10.5
-5 7 -2 79.49 8.9
-6 -7 -2 319.17 30
-6 -7 -2 351.76 31.8
-6 -7 -2 327.47 30.5
-6 -7 -2 345.17 32.4
-6 -7 -2 332.07 27.8
6 7 2 318.07 32.3
-6 7 -2 335.07 24.6
-6 7 -2 321.57 24.6
-6 7 -2 323.37 25.6
6 7 2 314.57 30.1
-6 7 -2 295.07 34.2
6 7 2 324.27 31.3
-6 7 -2 312.77 25.3
-7 -7 -2 33.1 9.7
-7 -7 -2 28.5 10.1
-7 -7 -2 31.6 11.4
-7 -7 -2 42 12.8
-7 -7 -2 42.3 13.4
7 7 2 60.59 15.1
7 7 2 68.59 14.7
-7 7 -2 52.69 17.5
7 7 2 55.19 13
-8 -7 -2 209.88 23.6
-8 -7 -2 208.18 27.2
-8 -7 -2 190.28 32.7
-8 -7 -2 215.18 26.8
-8 -7 -2 213.28 26
8 7 2 217.78 26.6
-8 7 -2 215.28 23
-8 7 -2 207.18 20.4
8 7 2 216.88 26.1
-8 7 -2 212.68 20.7
8 7 2 225.78 29
-8 7 -2 208.08 20
-9 -7 -2 81.99 19.3
-9 -7 -2 91.99 20.7
-9 -7 -2 72.79 15.2
9 7 2 102.09 19.7
-9 7 -2 103.09 15
-9 7 -2 112.29 14.7
9 7 2 105.79 22.9
-9 7 -2 123.09 18
-9 7 -2 102.59 14.7
-10 -7 -2 324.77 37.7
-10 -7 -2 280.57 35.3
-10 -7 -2 245.58 31.5
-10 7 -2 318.47 35.2
10 7 2 361.86 40.8
-10 7 -2 379.26 34.6
-10 7 -2 346.87 30.6
10 7 2 370.26 36.7
-10 7 -2 280.87 28.1
-10 -8 2 174.88 27.1
-10 -8 2 176.98 26.6
10 8 -2 173.08 25.3
-10 8 2 170.48 18.3
-10 8 2 165.58 17.7
-10 8 2 150.98 18
-10 8 2 172.08 21.9
-10 8 2 133.19 25.2
-9 -8 2 580.24 46.1
-9 -8 2 538.55 43.5
-9 -8 2 550.54 48.7
-9 -8 2 596.74 49.99
-9 -8 2 528.55 46.6
-9 8 2 545.05 42.4
-9 8 2 465.55 49.7
-9 8 2 541.85 38.7
-9 8 2 495.55 38
-9 8 2 416.46 37.8
9 8 -2 514.75 46.2
-8 -8 2 284.07 31.7
-8 -8 2 251.77 26
-8 -8 2 233.48 28.5
-8 -8 2 240.28 28.4
-8 -8 2 260.37 30.3
-8 8 2 296.97 22.2
-8 8 2 270.47 31.5
-8 8 2 263.07 22.9
-8 8 2 274.17 21.8
8 8 -2 291.07 29.9
-8 8 2 285.77 25.4
-7 -8 2 288.87 29.3
-7 -8 2 269.37 25.6
-7 -8 2 307.07 30.4
-7 -8 2 264.47 28.1
-7 -8 2 255.97 28.8
-7 -8 2 316.77 32.3
-7 8 2 277.07 20.7
7 8 -2 277.17 28.6
7 8 -2 257.97 29.4
-7 8 2 286.87 20.7
-7 8 2 309.07 32.2
7 8 -2 250.57 28.5
-7 8 2 271.67 23.5
-7 8 2 278.27 22
-6 -8 2 128.29 19.6
-6 -8 2 136.69 25.4
-6 -8 2 134.89 20.3
-6 -8 2 139.69 19.2
-6 -8 2 118.89 17.1
-6 -8 2 125.09 15.3
-6 8 2 141.09 12.1
-6 8 2 135.59 20.2
6 8 -2 131.39 18.9
6 8 -2 116.49 18.6
6 8 -2 145.59 18.6
-6 8 2 138.89 13
-5 -8 2 608.34 49.1
-5 -8 2 554.44 45.4
5 -8 -2 562.44 46.9
-5 -8 2 575.74 41.9
-5 -8 2 586.24 46
-5 -8 2 602.84 48.4
-5 -8 2 529.35 43.1
5 8 -2 584.54 47.4
-5 8 2 627.04 38
5 8 -2 661.33 47.7
-5 8 2 576.84 49
5 8 -2 628.84 45.8
-5 8 2 610.34 38.6
-4 -8 2 369.96 30.6
-4 -8 2 360.06 27.7
-4 -8 2 400.46 34.8
-4 -8 2 366.26 26.7
4 -8 -2 367.96 33.6
-4 -8 2 359.96 30.2
-4 -8 2 359.36 33.8
4 8 -2 374.26 30.1
4 8 -2 325.37 31
4 8 -2 348.57 30.7
-4 8 2 324.67 32.8
-3 -8 2 57.69 13
3 -8 -2 70.79 15
-3 -8 2 65.39 7.9
-3 -8 2 60.59 10.5
-3 -8 2 59.59 7.3
-3 -8 2 63.79 13.8
-3 -8 2 77.19 11.2
3 8 -2 87.49 11.5
-3 8 2 92.19 16.3
3 8 -2 84.79 12.1
3 8 -2 83.79 12.6
-2 -8 2 881.91 59.09
-2 -8 2 875.81 59.39
-2 -8 2 818.72 64.49
2 -8 -2 934.41 65.49
2 -8 -2 887.31 65.29
-2 -8 2 903.51 65.69
-2 8 2 842.92 64.19
2 8 -2 913.91 61.09
2 8 -2 910.41 60.29
-1 -8 2 722.43 60.99
1 -8 -2 737.03 60.69
-1 -8 2 742.23 60.99
-1 -8 2 714.73 54.19
1 -8 -2 754.72 61.69
1 8 -2 893.71 55.29
-1 8 2 951 62.59
1 8 -2 919.91 56.29
-1 8 2 897.91 53.29
1 8 -2 914.71 56.89
-1 8 2 891.91 52.89
0 -8 -2 783.12 56.89
0 -8 2 785.02 56.29
0 -8 2 732.83 46.3
0 -8 -2 792.72 55.89
0 -8 -2 777.62 46.3
0 -8 -2 750.62 46.4
0 -8 2 746.63 55.69
0 -8 2 735.73 46.5
0 8 -2 703.73 47.7
0 8 2 691.03 48
0 8 2 733.23 48.1
0 8 -2 679.43 47
0 8 -2 669.73 54.79
0 8 -2 656.33 47.9
0 8 2 693.83 47.3
-1 -8 -2 587.64 50.29
-1 -8 -2 612.64 49.9
-1 -8 -2 589.84 43
1 -8 2 602.84 50.19
1 -8 2 615.04 50.19
-1 8 -2 686.83 51.99
-1 8 -2 652.73 42.4
1 8 2 662.73 45.2
1 8 2 669.13 44
-1 8 -2 687.93 41.5
1 8 2 661.63 45.1
-1 8 -2 672.93 41.5
-2 -8 -2 1861.41 128.09
-2 -8 -2 1858.01 121.29
2 -8 2 1876.81 127.49
-2 -8 -2 1867.71 127.49
-2 -8 -2 1890.21 121.39
-2 8 -2 2009.3 129.89
2 8 2 2030.3 123.59
-2 8 -2 1976.1 118.09
3 -8 2 429.86 36.6
-3 -8 -2 471.55 33
-3 -8 -2 464.25 29.1
-3 -8 -2 456.65 38.4
-3 -8 -2 436.06 37.3
-3 -8 -2 455.15 29
-3 -8 -2 470.65 33.3
3 8 2 369.56 32.9
-3 8 -2 338.47 36.6
-3 8 -2 379.36 26.5
-3 8 -2 375.86 26.5
3 8 2 368.46 31.8
3 8 2 364.16 33.3
-4 -8 -2 380.96 32.3
-4 -8 -2 371.36 30.1
-4 -8 -2 384.26 36.6
-4 -8 -2 373.86 29.3
-4 -8 -2 382.86 32.9
-4 -8 -2 387.86 36.5
-4 8 -2 402.16 38.5
-4 8 -2 428.56 26.6
4 8 2 420.86 34.6
4 8 2 415.06 33.1
4 8 2 445.06 35.9
-4 8 -2 381.76 28
-5 -8 -2 2518.35 163.08
-5 -8 -2 2215.68 145.99
-5 -8 -2 2325.97 150.38
-5 -8 -2 2187.58 150.98
-5 -8 -2 2382.06 144.69
-5 -8 -2 2162.98 149.49
5 8 2 2329.77 146.19
-5 8 -2 2278.77 138.29
5 8 2 2207.38 148.79
5 8 2 2109.29 147.59
-5 8 -2 2277.67 140.69
-5 8 -2 2179.88 137.19
-5 8 -2 2176.38 152.98
-5 8 -2 2273.17 138.79
-6 -8 -2 133.79 19.1
-6 -8 -2 148.19 21
-6 -8 -2 134.79 17.1
-6 -8 -2 150.58 19.6
-6 -8 -2 152.88 22.7
-6 8 -2 189.78 16.6
6 8 2 200.58 22.1
-6 8 -2 184.28 14.3
6 8 2 153.78 22.5
6 8 2 176.08 22.1
-6 8 -2 184.38 15.3
-6 8 -2 185.38 16.4
-7 -8 -2 543.15 47.7
-7 -8 -2 636.84 50.69
-7 -8 -2 586.74 47.9
-7 -8 -2 600.94 51.19
-7 -8 -2 598.84 48.3
7 8 2 588.44 51.69
7 8 2 557.84 49.2
-7 8 -2 612.94 41
-7 8 -2 568.24 41.3
-7 8 -2 609.94 42.8
-7 8 -2 581.04 54.29
-8 -8 -2 733.43 58.09
-8 -8 -2 771.22 59.99
-8 -8 -2 705.13 66.79
-8 -8 -2 792.42 60.89
-8 8 -2 712.83 50.29
-8 8 -2 765.62 54.39
8 8 2 783.92 63.09
-8 8 -2 694.13 51.09
-8 8 -2 689.83 50.59
8 8 2 741.23 58.19
-8 8 -2 579.44 60.49
-9 -8 -2 131.49 23.7
-9 -8 -2 134.39 21.4
-9 -8 -2 116.89 22.5
-9 -8 -2 154.88 23.6
-9 8 -2 135.39 17.7
9 8 2 131.39 26.3
-9 8 -2 114.19 25.3
-9 8 -2 148.19 16.6
9 8 2 137.59 22.7
-9 8 -2 135.59 16.1
-9 8 -2 157.88 20.2
-10 -8 -2 198.08 28.9
-10 -8 -2 194.18 29.9
-10 -8 -2 217.78 28.6
-10 8 -2 224.38 25
-10 8 -2 205.78 21.9
-10 8 -2 228.18 26.4
10 8 2 217.58 29.3
10 8 2 222.88 32.3
-10 8 -2 226.78 22.9
-9 -9 2 560.74 51.69
-9 -9 2 533.85 47.8
-9 -9 2 511.55 43.7
-9 -9 2 543.25 47.8
-9 -9 2 512.05 49.3
-9 9 2 572.94 37.9
-9 9 2 480.75 39.7
-9 9 2 558.04 43.4
-9 9 2 575.84 52.19
9 9 -2 598.24 49.9
-9 9 2 546.75 38.2
-8 -9 2 190.98 25.6
-8 -9 2 198.28 24.2
-8 -9 2 181.78 20.7
-8 -9 2 205.18 27.8
-8 -9 2 198.78 25.7
8 9 -2 156.28 23.5
-8 9 2 158.28 18.4
-7 -9 2 417.76 38.5
-7 -9 2 423.26 36.3
-7 -9 2 432.86 39.9
-7 -9 2 420.86 33.8
-7 -9 2 402.66 40.5
-7 9 2 395.46 29.5
-7 9 2 404.16 31.2
7 9 -2 434.16 38.1
-7 9 2 382.56 39.9
7 9 -2 405.36 39.3
-6 -9 2 1047.1 73.19
-6 -9 2 1066.79 70.49
-6 -9 2 1023.9 68.19
-6 -9 2 1042.5 81.69
-6 -9 2 972.4 72.69
-6 -9 2 1088.49 77.79
-6 9 2 986.4 63.89
-6 9 2 917.71 82.49
6 9 -2 1004.7 73.59
-6 9 2 965.7 64.79
6 9 -2 992.5 72.29
-5 -9 2 70.89 13.6
-5 -9 2 74.79 10.5
-5 -9 2 68.39 17.7
5 -9 -2 68.99 15
-5 -9 2 86.19 15.4
-5 -9 2 79.69 17.9
-5 -9 2 58.89 10.8
-5 9 2 64.89 6.7
5 9 -2 48.5 12.7
-5 9 2 70.69 16
5 9 -2 64.49 13.4
5 9 -2 69.89 14.8
-5 9 2 65.69 6.3
-4 -9 2 1049.2 73.79
-4 -9 2 1100.09 84.09
-4 -9 2 1075.89 73.69
-4 -9 2 1057.09 68.49
-4 -9 2 1074.29 78.99
-4 -9 2 1093.69 69.29
4 -9 -2 1091.69 78.79
4 9 -2 1071.29 73.69
-4 9 2 1053.09 78.69
4 9 -2 1096.99 74.99
4 9 -2 1047 75.69
-3 -9 2 1937.81 126.69
-3 -9 2 1931.81 119.69
3 -9 -2 2006.4 126.79
-3 -9 2 1876.41 119.69
-3 -9 2 1881.21 126.09
3 9 -2 1762.32 120.29
-3 9 2 1885.31 125.99
3 9 -2 1755.62 121.39
3 9 -2 1741.23 119.09
2 -9 -2 66.19 15.4
-2 -9 2 64.09 9.4
-2 -9 2 65.09 14.9
-2 -9 2 67.59 9.6
2 -9 -2 68.19 14.8
-2 -9 2 65.99 16.1
2 9 -2 52.19 10.8
2 9 -2 47.5 9.7
2 9 -2 54.79 9.9
-2 9 2 50.09 13.1
-1 -9 2 1378.36 98.59
-1 -9 2 1391.06 89.29
-1 -9 2 1380.36 89.19
1 -9 -2 1391.56 98.09
-1 -9 2 1356.56 98.29
1 -9 -2 1379.16 98.89
-1 9 2 1445.66 88.59
1 9 -2 1445.76 92.09
1 9 -2 1435.96 90.89
1 9 -2 1502.75 90.59
-1 9 2 1404.06 87.79
0 -9 2 469.95 43.7
0 -9 -2 499.75 33.6
0 -9 -2 517.05 33.4
0 -9 2 500.15 33.9
0 -9 2 517.05 44.6
0 -9 -2 522.15 44.2
0 -9 2 488.75 33.5
0 -9 -2 518.05 45.1
0 9 -2 519.35 44.4
0 9 -2 553.44 35.9
0 9 -2 526.55 36.9
0 9 2 557.24 37.1
0 9 -2 561.14 36
0 9 2 540.95 36
-1 -9 -2 329.47 34.7
-1 -9 -2 353.56 26.4
-1 -9 -2 347.17 26.4
1 -9 2 338.17 33.9
-1 -9 -2 299.97 33.2
1 -9 2 334.07 34.4
1 9 2 393.26 28.1
1 9 2 401.96 29.3
-1 9 -2 396.16 36
-1 9 -2 383.46 26.5
-1 9 -2 399.66 25.6
1 9 2 374.16 29.1
-2 -9 -2 603.94 50.09
-2 -9 -2 605.24 42.7
-2 -9 -2 627.54 43.2
-2 -9 -2 637.24 51.69
2 -9 2 580.84 49.5
-2 9 -2 617.54 38.9
-2 9 -2 549.35 39.9
2 9 2 631.34 45.4
-2 9 -2 613.74 51.09
2 9 2 621.54 43.8
-3 -9 -2 326.27 43.4
-3 -9 -2 267.37 32.2
3 -9 2 270.67 31.7
-3 -9 -2 286.07 24.2
-3 -9 -2 258.67 24
-3 9 -2 241.58 29.4
3 9 2 250.97 25.4
3 9 2 291.67 25.1
-3 9 -2 268.37 19.1
-3 9 -2 288.27 18.9
3 9 2 280.57 26.5
-4 -9 -2 647.74 56.59
-4 -9 -2 645.64 47.7
-4 -9 -2 646.24 51.49
-4 -9 -2 652.03 47.5
-4 -9 -2 656.03 57.39
-4 -9 -2 691.23 52.29
-4 9 -2 732.33 60.29
-4 9 -2 810.42 45.9
4 9 2 762.12 55.09
4 9 2 786.02 56.09
4 9 2 758.12 53.29
-4 9 -2 782.42 47.3
-5 -9 -2 127.49 14.4
-5 -9 -2 125.29 17.1
-5 -9 -2 129.39 15.5
-5 -9 -2 137.89 21.6
-5 -9 -2 133.09 18
-5 -9 -2 138.39 24
-5 9 -2 114.19 10.9
-5 9 -2 113.39 12.6
-5 9 -2 134.79 25.7
5 9 2 130.39 18.4
5 9 2 102.69 17.3
5 9 2 121.99 19.3
-6 -9 -2 303.77 34.7
-6 -9 -2 362.36 33
-6 -9 -2 312.27 27.5
-6 -9 -2 325.47 29.7
-6 -9 -2 321.77 30.9
-6 -9 -2 351.06 35.7
6 9 2 343.27 33.2
-6 9 -2 341.17 25.7
6 9 2 328.97 32.1
-6 9 -2 273.67 23.7
6 9 2 373.46 35.5
-6 9 -2 348.27 38.1
-7 -9 -2 151.58 26
-7 -9 -2 116.99 22.4
-7 -9 -2 132.69 21.2
-7 -9 -2 125.79 16.7
-7 -9 -2 146.79 20.1
7 9 2 133.09 20.9
-7 9 -2 141.19 11.6
-7 9 -2 153.08 28.2
-7 9 -2 136.69 13.8
-7 9 -2 111.19 12.4
7 9 2 137.99 23.1
-8 -9 -2 142.09 21.3
-8 -9 -2 129.89 23.9
-8 -9 -2 109.99 21.7
8 9 2 119.29 23.2
-8 9 -2 129.99 14.5
-8 9 -2 150.38 17.8
-8 9 -2 119.99 24.7
-8 9 -2 141.99 13.3
-8 9 -2 118.69 14.1
8 9 2 137.59 23.5
-9 -9 -2 231.18 29.6
-9 -9 -2 189.08 26.4
-9 -9 -2 203.98 28.6
-9 9 -2 188.78 22.8
-9 9 -2 176.38 23.3
-9 9 -2 209.38 18.6
9 9 2 194.88 29.7
9 9 2 186.08 26.9
-9 9 -2 184.68 19.2
-9 -10 2 380.36 37.9
-9 -10 2 339.07 31.5
-9 -10 2 344.37 39.3
-9 -10 2 323.67 34.1
-9 -10 2 360.16 37.4
-9 10 2 295.97 26.9
-9 10 2 345.67 30.4
9 10 -2 357.06 37.2
-8 -10 2 154.28 21.3
-8 -10 2 165.98 18.6
-8 -10 2 164.28 24.9
-8 -10 2 183.78 27.1
-8 -10 2 149.69 23.2
-8 10 2 133.99 26.9
8 10 -2 88.09 20.1
-7 -10 2 201.18 27.4
-7 -10 2 214.18 22.6
-7 -10 2 228.58 29.6
-7 -10 2 211.08 20.3
-7 -10 2 210.08 25.1
-7 10 2 182.08 17.4
7 10 -2 178.28 24.1
-7 10 2 161.98 15.5
-7 10 2 216.78 28.2
-6 -10 2 118.69 21.7
-6 -10 2 111.79 14.8
-6 -10 2 102.49 17.3
-6 -10 2 89.79 19
-6 10 2 124.39 23.5
-6 10 2 96.59 9.3
6 10 -2 92.09 18.7
-6 10 2 98.99 10.3
-5 -10 2 412.16 40.5
-5 -10 2 393.86 39.4
-5 -10 2 431.76 35.6
-5 -10 2 388.76 29.1
5 -10 -2 433.86 39.6
-5 -10 2 391.46 34.8
-5 -10 2 408.56 30.1
5 10 -2 367.36 34.8
5 10 -2 341.47 35.4
-5 10 2 466.65 41.6
5 10 -2 445.16 36.3
-4 -10 2 103.79 21.1
-4 -10 2 105.99 19.9
-4 -10 2 95.59 14
-4 -10 2 98.09 14.4
4 -10 -2 88.19 19
4 10 -2 86.89 15.2
4 10 -2 81.69 14.9
4 10 -2 91.29 18.5
-4 10 2 77.59 17.7
-3 -10 2 119.09 15.2
3 -10 -2 140.69 22.2
-3 -10 2 138.99 22
-3 -10 2 116.49 21.6
-3 -10 2 122.79 15.1
3 10 -2 144.19 16.8
-3 10 2 149.39 22.6
3 10 -2 131.89 17.7
3 10 -2 133.69 16.3
-2 -10 2 450.55 37.1
2 -10 -2 491.15 46.2
2 -10 -2 533.15 54.99
-2 -10 2 463.35 45.2
-2 -10 2 438.66 45
2 10 -2 541.85 41.3
2 10 -2 599.54 40
-2 10 2 561.74 34.3
-2 10 2 527.15 45.9
2 10 -2 574.24 40
-2 10 2 568.94 35
1 -10 -2 227.98 26.2
-1 10 2 155.78 13.5
1 10 -2 151.68 16.8
1 10 -2 161.28 15.7
1 10 -2 147.19 15.1
-1 10 2 144.89 13.9
0 -10 2 533.85 46.4
0 -10 -2 538.25 48.6
0 -10 -2 562.54 48
0 -10 2 520.15 46.4
0 10 -2 516.05 36.3
0 10 -2 484.25 37.2
0 10 2 508.85 37.4
0 10 2 526.35 36.5
-1 -10 -2 295.57 23.2
-1 -10 -2 302.07 32.5
-1 -10 -2 302.77 23.2
-1 -10 -2 338.07 34.9
1 -10 2 328.87 34
-1 10 -2 366.46 44.2
-1 10 -2 319.47 23
1 10 2 311.97 26.6
1 10 2 321.57 25.5
-1 10 -2 318.47 24.2
-2 -10 -2 602.14 53.69
-2 -10 -2 612.24 54.99
-2 -10 -2 611.54 45.3
-2 -10 -2 598.04 45.2
2 -10 2 632.74 54.09
2 10 2 724.93 49.3
-2 10 -2 677.93 56.19
2 10 2 659.03 48.8
-2 10 -2 665.63 43.7
2 10 2 697.93 47.7
-2 10 -2 707.83 42.7
3 -10 2 261.87 30.4
-3 -10 -2 272.17 24
-3 -10 -2 253.37 30.3
-3 -10 -2 273.37 32.4
-3 -10 -2 264.77 24.5
3 10 2 300.77 26.1
-3 10 -2 268.27 31.7
-3 10 -2 247.88 20.4
3 10 2 299.77 27.5
-3 10 -2 289.07 19.4
3 10 2 275.77 26.9
-4 -10 -2 495.15 45.4
-4 -10 -2 470.25 38.7
-4 -10 -2 506.55 46.4
-4 10 -2 464.95 32.1
4 10 2 518.85 42.1
-4 10 -2 481.35 46.4
4 10 2 475.15 39.6
4 10 2 435.76 40.4
-4 10 -2 499.65 33
-5 -10 -2 1200.28 88.79
-5 -10 -2 1175.98 82.49
-5 -10 -2 1138.79 81.69
-5 -10 -2 1226.98 77.59
-5 -10 -2 1231.98 89.29
-5 -10 -2 1198.48 76.39
5 10 2 1177.88 85.59
-5 10 -2 1171.58 106.19
-5 10 -2 1028.5 73.69
5 10 2 1268.57 83.59
-5 10 -2 1165.08 75.79
-6 -10 -2 11.2 8.7
-6 -10 -2 4.9 6.5
-6 -10 -2 5.5 10
-6 -10 -2 3.9 5.2
-6 -10 -2 8.8 10.3
6 10 2 16 10.2
6 10 2 10.7 8.4
-6 10 -2 13.3 11.5
6 10 2 20.6 10.2
-6 10 -2 10.4 4.8
-6 10 -2 10.2 4.1
-7 -10 -2 380.06 34.5
-7 -10 -2 383.26 37.9
-7 -10 -2 358.96 32
-7 -10 -2 368.06 40.7
-7 -10 -2 355.36 41.1
7 10 2 441.26 42.2
-7 10 -2 427.76 49.1
7 10 2 422.76 38.8
-7 10 -2 411.06 29.6
-8 -10 -2 333.27 49.1
-8 -10 -2 371.46 33.7
-8 -10 -2 353.56 30.3
-8 -10 -2 381.36 39.4
-8 -10 -2 376.36 37.1
-8 10 -2 295.27 28.5
-8 10 -2 256.07 25.2
8 10 2 322.47 37.8
8 10 2 336.77 35.7
-8 -11 2 97.19 22.5
-8 -11 2 86.69 19.3
-8 -11 2 91.09 21.1
-8 -11 2 65.49 14
-8 11 2 55.09 8.6
-8 11 2 63.69 11.4
-7 -11 2 358.86 28
-7 -11 2 401.26 35.9
-7 -11 2 372.66 29.9
-7 -11 2 388.06 39.2
-7 -11 2 432.46 42.1
-7 11 2 272.57 23.6
7 11 -2 290.67 33.3
-7 11 2 302.57 25.2
-6 -11 2 768.02 63.29
-6 -11 2 817.92 65.49
-6 -11 2 777.52 50.49
-6 -11 2 793.22 58.49
6 11 -2 759.62 58.59
-6 11 2 625.84 47
-6 11 2 798.72 64.69
-6 11 2 732.33 48.3
-5 -11 2 17.9 8.3
-5 -11 2 14 11.1
5 -11 -2 22.8 13.1
-5 -11 2 18.8 12
5 11 -2 26.9 10.5
5 11 -2 30.2 11.7
-5 11 2 29.7 12.3
-4 -11 2 420.26 36.4
4 -11 -2 495.15 45.1
-4 -11 2 487.15 45.7
-4 -11 2 475.15 45.3
-4 -11 2 488.05 37.5
4 11 -2 414.06 39.3
4 11 -2 481.65 38.9
-3 -11 2 1066.49 71.99
-3 -11 2 1097.09 82.29
3 -11 -2 1112.59 82.49
-3 -11 2 1124.79 72.39
-3 -11 2 1120.19 82.09
3 11 -2 878.01 73.89
3 11 -2 1092.89 73.89
-3 11 2 1062.49 81.19
2 -11 -2 183.68 26.6
-2 -11 2 171.38 16.7
-2 -11 2 154.98 15.6
-2 -11 2 164.08 25.6
-2 -11 2 163.98 24.7
-2 11 2 178.28 13.6
2 11 -2 146.99 18.7
2 11 -2 170.78 18.3
-2 11 2 177.18 14.3
1 -11 -2 658.93 56.59
-1 -11 2 649.34 44.2
-1 -11 2 659.03 56.79
1 -11 -2 670.53 57.79
-1 -11 2 633.54 43.8
-1 -11 2 677.33 57.69
1 11 -2 725.23 48
1 11 -2 684.23 49.4
-1 11 2 700.33 45.1
0 -11 -2 669.53 56.79
0 -11 -2 702.13 56.49
0 -11 2 704.83 57.49
0 -11 2 664.43 55.89
0 11 -2 590.84 44.7
0 11 2 627.94 44.8
-1 -11 -2 467.45 45.8
-1 -11 -2 464.95 31.7
-1 -11 -2 486.35 44.6
1 -11 2 481.65 45.1
-1 -11 -2 454.05 31.9
1 11 2 488.15 35.6
-1 11 -2 555.14 60.09
1 11 2 489.65 36.9
-1 11 -2 379.36 32.9
-1 11 -2 491.85 33
2 -11 2 272.77 31.6
-2 -11 -2 262.37 31.3
-2 -11 -2 257.07 23.9
-2 -11 -2 295.97 33.8
-2 11 -2 228.38 19.7
-2 11 -2 219.88 34.5
2 11 2 243.88 24.5
-2 11 -2 264.17 19.3
2 11 2 269.27 24.2
-3 -11 -2 543.15 39.8
3 -11 2 535.75 48
-3 -11 -2 581.04 51.39
-3 -11 -2 561.24 49.6
-3 -11 -2 578.14 40.4
-3 11 -2 549.05 35.1
-3 11 -2 462.85 48.3
3 11 2 445.56 42.2
3 11 2 526.15 41.8
-3 11 -2 483.25 35.8
-4 -11 -2 430.56 37.5
-4 -11 -2 375.16 43.1
-4 -11 -2 434.16 45.8
-4 -11 -2 408.86 36.4
-4 11 -2 505.15 48
-4 11 -2 548.55 32.8
-4 11 -2 426.26 32.5
4 11 2 549.74 42.8
4 11 2 413.06 39.2
4 11 2 564.04 41.2
-5 -11 -2 23.8 9.8
-5 -11 -2 19.9 14.1
-5 -11 -2 20.7 12.2
-5 11 -2 24.6 5
5 11 2 25 11.6
-5 11 -2 24.8 6.1
-5 11 -2 21.7 12.5
5 11 2 24.3 10.5
-6 -11 -2 301.57 29.9
-6 -11 -2 343.27 38.9
-6 -11 -2 361.56 33.4
-6 -11 -2 349.67 38.9
-6 -11 -2 316.77 25.2
6 11 2 310.77 32.6
6 11 2 351.46 36.3
-6 11 -2 274.17 23.2
-6 11 -2 318.67 24.6
-7 -11 -2 346.57 30.2
-7 -11 -2 388.86 41.5
-7 -11 -2 385.86 41.4
-7 -11 -2 343.67 28.7
-7 -11 -2 370.56 36.3
-7 11 -2 290.57 25.4
7 11 2 336.67 38.4
7 11 2 335.27 35.8
-6 -12 2 107.39 17.6
-6 -12 2 98.59 22.5
-6 -12 2 113.19 25.2
6 12 -2 119.59 20.8
-5 -12 2 181.38 29.2
-5 -12 2 207.18 22.5
5 -12 -2 200.98 28.9
-5 -12 2 192.78 29.3
5 12 -2 189.68 24.2
4 -12 -2 7.3 11.6
-4 -12 2 14.9 7
-4 -12 2 8.5 12
-4 -12 2 12.4 10.6
4 12 -2 7.3 7.7
-4 12 2 22 11.7
4 12 -2 8.3 8.1
-3 -12 2 140.89 15.6
-3 -12 2 119.39 23.6
3 -12 -2 133.69 26
-3 -12 2 160.58 25.2
-3 12 2 153.98 23.7
3 12 -2 146.39 18.5
3 12 -2 117.59 17.5
-2 -12 2 221.98 29.8
-2 -12 2 212.18 30.6
-2 -12 2 212.28 18.3
2 -12 -2 214.48 30.7
-2 -12 2 206.78 18.4
2 12 -2 257.67 22.9
-2 12 2 245.48 17.5
2 12 -2 207.38 22.7
-2 12 2 190.68 17.2
1 -12 -2 208.78 30.2
-1 -12 2 208.58 30
-1 -12 2 223.58 29.4
1 -12 -2 215.18 28.4
-1 12 2 177.08 17.6
1 12 -2 220.18 20.4
1 12 -2 183.38 20.6
-1 12 2 209.98 17.8
0 -12 2 412.66 43.3
0 -12 2 418.56 44.5
0 -12 -2 435.26 43.8
0 -12 -2 446.06 45.6
0 12 -2 454.95 33.4
0 12 2 460.75 33.6
1 -12 2 345.67 38.1
-1 -12 -2 306.27 35.9
-1 -12 -2 302.47 37.4
1 12 2 292.07 27.8
-1 12 -2 287.97 25.6
-1 12 -2 355.06 25.3
-1 12 -2 349.77 37.5
1 12 2 349.17 28
-2 -12 -2 581.94 53.39
2 -12 2 525.15 50.49
-2 -12 -2 516.85 37.9
-2 -12 -2 494.85 37.9
-2 -12 -2 513.75 49.8
-2 12 -2 482.65 37.5
2 12 2 489.75 42.4
-2 12 -2 626.54 56.79
-2 12 -2 633.84 37.7
2 12 2 605.24 43
-3 -12 -2 394.56 41.2
-3 -12 -2 358.56 29.8
-3 -12 -2 354.06 29.8
-3 -12 -2 395.56 43
-3 12 -2 340.37 26.8
3 12 2 464.15 35.2
3 12 2 362.06 33.8
-4 -12 -2 164.68 18.9
-4 -12 -2 162.78 30.9
-4 -12 -2 140.19 26.1
-4 12 -2 178.08 14.5
4 12 2 161.88 21.8
-4 12 -2 136.39 13.8
4 12 2 165.88 21.5
-5 -12 -2 428.76 39.1
-5 -12 -2 473.45 49.4
-5 -12 -2 455.85 59.69
-5 12 -2 495.65 33.4
-5 12 -2 432.36 33.9
5 12 2 571.34 44.2
-6 -12 -2 40.8 17
-6 -12 -2 61.39 15
-6 -12 -2 44.1 17.7
-6 12 -2 42.9 7.3
6 12 2 42.6 14
-6 12 -2 34.4 6.9
-4 -13 2 196.08 20
-4 -13 2 187.28 29.2
4 -13 -2 181.68 29.6
-4 -13 2 207.28 31.5
4 13 -2 164.38 22.4
-3 -13 2 280.27 36.2
3 -13 -2 295.17 36.6
-3 -13 2 265.47 22.7
-3 -13 2 297.37 36.2
3 13 -2 254.07 26.7
3 13 -2 249.38 28.1
-3 13 2 246.98 18.6
-2 -13 2 152.78 13.5
-2 -13 2 133.49 26.6
-2 -13 2 161.98 14
2 -13 -2 132.79 27.6
-2 -13 2 183.28 42.7
-2 13 2 169.48 14.4
2 13 -2 165.88 19.4
-2 13 2 134.39 13.8
2 13 -2 150.78 19.4
1 -13 -2 283.67 34.3
1 -13 -2 263.27 35.5
-1 -13 2 256.47 35.1
-1 -13 2 289.87 35
-1 13 2 303.57 25.5
1 13 -2 295.67 25.2
-1 13 2 230.38 22.1
1 13 -2 235.68 24.9
0 -13 -2 372.36 41.5
0 -13 2 367.86 40.7
0 -13 -2 365.86 39.5
0 13 -2 329.57 26.9
0 13 2 362.96 27.6
0 13 -2 264.37 26.9
0 13 2 268.57 26.4
-1 -13 -2 384.66 42.9
1 -13 2 381.36 41.4
-1 -13 -2 365.06 40.1
1 13 2 284.57 29.3
1 13 2 385.76 30.6
-1 13 -2 396.26 27.9
-1 13 -2 289.57 27.9
2 -13 2 262.47 35.1
-2 -13 -2 262.37 20.1
-2 -13 -2 253.97 35.8
-2 -13 -2 253.97 20.4
2 13 2 240.38 25.9
-2 13 -2 302.37 21.9
-2 13 -2 227.48 21.3
2 13 2 291.47 26.6
-3 -13 -2 410.16 40.3
-3 -13 -2 445.26 47.1
-3 -13 -2 484.35 46.1
-3 -13 -2 410.06 31.6
3 13 2 351.66 35.9
3 13 2 389.16 35.7
-3 13 -2 384.06 28.7
-4 -13 -2 471.05 48.2
-4 -13 -2 437.96 45.4
-4 -13 -2 432.56 33.6
-4 13 -2 323.07 27.3
-4 13 -2 378.76 28.4
4 13 2 415.26 37
-13 0 3 33 15.6
-13 0 3 40.6 15.5
13 0 -3 36.1 12.2
-13 0 3 38.6 14.6
12 0 -3 -1.2 7.2
-12 0 3 4.1 9.1
-12 0 3 -5.9 8.9
12 0 -3 3.7 6.7
11 0 -3 51.09 12.7
-11 0 3 56.09 17.2
11 0 -3 55.69 12.4
-11 0 3 75.99 17.6
-11 0 3 69.49 22.7
-10 0 3 94.09 19.2
-10 0 3 79.79 16.2
-10 0 3 89.59 17.9
-10 0 3 85.59 15.9
10 0 -3 83.59 14.8
10 0 -3 75.09 14.1
9 0 -3 737.43 51.99
-9 0 3 696.53 52.49
9 0 -3 703.23 51.79
-9 0 3 691.73 54.79
-9 0 3 691.23 54.69
9 0 -3 677.43 53.59
-9 0 3 753.62 56.69
8 0 -3 6.2 5.8
-8 0 3 10.3 2.5
8 0 -3 5.8 5.7
-8 0 3 9.8 7
-8 0 3 13.2 7.4
-8 0 3 4.6 6.9
-8 0 3 4.6 5.2
-8 0 3 10.2 2.6
8 0 -3 9.6 6
7 0 -3 1020.1 69.69
7 0 -3 1062.09 71.39
-7 0 3 1017.3 70.19
-7 0 3 1042.6 71.99
-7 0 3 1038.6 72.49
-7 0 3 1056.79 72.99
-7 0 3 1067.89 64.19
7 0 -3 1038.7 71.49
-6 0 3 1460.15 92.19
6 0 -3 1417.06 92.59
-6 0 3 1415.36 93.69
-6 0 3 1466.05 86.39
6 0 -3 1359.26 92.69
-6 0 3 1398.06 93.79
-5 0 3 6.9 3.5
-5 0 3 13.6 4.6
5 0 -3 10.4 4
5 0 -3 16.2 5.6
-5 0 3 10.4 4.6
5 0 -3 9.4 4.2
-5 0 3 12.6 5.4
-4 0 3 2424.16 188.78
4 0 -3 2461.65 188.38
-3 0 3 1222.88 102.49
3 0 -3 1143.59 100.29
-2 0 3 188.88 14.3
2 0 -3 196.68 14.7
2 0 -3 203.08 14.3
1 0 -3 3889.91 250.97
1 0 -3 3782.02 249.58
0 0 -3 163.78 12.6
0 0 3 181.18 13.1
0 0 -3 167.68 12.9
0 0 3 166.18 12.9
0 0 -3 173.68 13
-1 0 -3 1402.86 110.59
1 0 3 1492.85 110.79
2 0 3 4744.13 324.37
-2 0 -3 5092.59 328.87
3 0 3 38.2 5.8
-3 0 -3 41.5 5.8
3 0 3 34.1 6.7
-3 0 -3 41.1 6.2
3 0 3 36.5 5.6
-3 0 -3 38.4 6.1
-4 0 -3 2570.54 200.08
4 0 3 2442.06 195.58
-5 0 -3 15.6 5
-5 0 -3 27 7.9
-5 0 -3 30.8 6.8
5 0 3 19 6.5
-5 0 -3 29.4 7.7
5 0 3 17.3 5.4
5 0 3 18.2 6.5
-6 0 -3 40.8 9.7
6 0 3 30.9 8.1
-6 0 -3 35.2 8.1
6 0 3 37.3 8.2
-6 0 -3 31.7 8.1
6 0 3 33.9 7.5
-6 0 -3 47.7 9.2
7 0 3 74.99 11.5
7 0 3 67.39 11.3
-7 0 -3 58.09 13
-7 0 -3 85.09 14.6
-7 0 -3 74.29 11.5
7 0 3 75.19 14.6
8 0 3 4.3 5.7
-8 0 -3 7.5 6.1
8 0 3 4.5 6.1
-8 0 -3 10.5 7.5
-8 0 -3 7.1 6.4
-8 0 -3 2.5 7.3
8 0 3 6.1 6.2
9 0 3 11.8 6.8
9 0 3 9.3 7.9
-9 0 -3 14.8 9
-9 0 -3 12.7 7.1
9 0 3 15.1 8
-9 0 -3 15.2 10.2
-9 0 -3 15.2 8.7
10 0 3 180.28 25.1
-10 0 -3 170.78 24.2
10 0 3 160.18 20.9
-10 0 -3 165.38 25.2
-10 0 -3 153.18 20.1
-10 0 -3 146.79 21.7
10 0 3 156.78 20
11 0 3 48.3 15.7
-11 0 -3 38.7 11.9
11 0 3 56.49 16.2
-11 0 -3 47.2 14.1
-11 0 -3 54.29 17.2
11 0 3 56.99 13
-12 0 -3 14.9 10.7
-12 0 -3 14.1 10.5
12 0 3 15.5 11.1
-12 0 -3 17.3 13.7
12 0 3 11.6 9.2
13 -1 -3 473.25 42
-13 -1 3 599.74 53.09
-13 -1 3 527.95 52.99
13 -1 -3 563.94 44.2
-13 1 3 489.75 50.99
-13 1 3 485.75 48.4
-13 1 3 530.95 50.29
13 1 -3 518.45 45.4
12 -1 -3 1140.69 77.69
12 -1 -3 1084.49 77.29
-12 -1 3 1133.89 85.29
-12 -1 3 1090.89 86.09
-12 -1 3 1056.39 83.59
12 1 -3 1177.88 80.19
-12 1 3 976.8 81.59
-12 1 3 1148.19 84.49
-12 1 3 1112.19 85.89
-11 -1 3 22 11
11 -1 -3 23 9
-11 -1 3 27.8 13.5
-11 -1 3 15.6 9.5
11 1 -3 25.9 10.2
11 1 -3 22.6 10.3
-11 1 3 34.2 15.6
-11 1 3 34.4 12.7
-11 1 3 23.1 12.1
-11 1 3 23.7 10.4
-10 -1 3 1819.72 116.69
10 -1 -3 1710.83 108.59
10 -1 -3 1837.02 109.19
-10 -1 3 1869.61 115.59
-10 -1 3 1724.63 114.29
-10 -1 3 1680.03 111.19
10 1 -3 1394.16 110.49
-10 1 3 1517.25 111.99
-10 1 3 1567.44 112.29
10 1 -3 1566.84 109.49
10 1 -3 1521.55 109.19
-10 1 3 1577.64 113.69
-9 -1 3 1966.3 128.09
-9 -1 3 1845.92 114.99
9 -1 -3 1805.92 120.99
-9 -1 3 1926.61 126.39
9 -1 -3 1790.72 123.39
9 -1 -3 1923.51 121.39
-9 -1 3 1858.51 123.69
9 1 -3 1853.21 125.29
9 1 -3 1901.31 124.99
-9 1 3 1964.6 127.09
-9 1 3 1811.82 114.69
-9 1 3 1938.31 125.49
9 1 -3 1921.01 123.19
-8 -1 3 94.69 13.9
-8 -1 3 103.09 16.6
-8 -1 3 100.49 8.5
8 -1 -3 105.09 13.1
-8 -1 3 96.49 15.3
-8 -1 3 93.79 15.3
8 -1 -3 97.69 13.9
8 1 -3 92.79 14.8
8 1 -3 105.59 14.7
-8 1 3 95.79 15.6
-8 1 3 90.29 14.4
8 1 -3 97.99 14.7
-8 1 3 92.09 14.6
-8 1 3 91.39 13.2
-8 1 3 104.89 8.4
8 1 -3 96.69 16.2
-6 1 3 1745.03 112.69
6 1 -3 1742.73 112.69
-6 1 3 1734.33 112.49
-5 -1 3 42.4 8.5
5 -1 -3 44.8 7.2
-5 -1 3 49.99 4.7
-5 -1 3 52.19 8.7
5 -1 -3 47.2 7
5 -1 -3 49.4 7.7
-5 -1 3 34.6 8.5
-5 -1 3 52.59 8
-4 -1 3 1848.02 148.29
-4 1 3 1636.44 138.09
4 1 -3 1602.14 142.59
-3 -1 3 160.88 12.8
-3 -1 3 134.59 12.5
3 -1 -3 147.89 9.5
3 -1 -3 146.49 10.8
-3 -1 3 132.29 11.6
-3 -1 3 132.39 12.3
3 -1 -3 143.49 11.5
-3 -1 3 136.59 9.5
3 -1 -3 145.59 11.4
3 1 -3 115.09 11.7
3 1 -3 131.79 11.6
-3 1 3 114.79 11
-3 1 3 127.29 11.6
3 1 -3 120.79 12.1
3 1 -3 124.59 9.3
-3 1 3 124.39 10.9
-3 1 3 132.69 11.5
-2 -1 3 240.98 18.6
2 -1 -3 229.68 17.5
2 -1 -3 240.68 17.8
2 -1 -3 240.98 16.9
2 -1 -3 239.48 17.7
2 1 -3 282.97 17.3
-2 1 3 275.27 18.2
-2 1 3 272.97 18.2
-2 1 3 273.77 17.8
2 1 -3 288.67 19.2
-1 -1 3 1381.96 106.19
1 -1 -3 1327.97 102.79
1 1 -3 1524.55 108.49
-1 1 3 1474.25 104.89
0 -1 -3 1759.52 134.59
0 1 -3 1849.31 135.19
0 1 3 2025.5 138.09
-1 -1 -3 697.63 66.89
1 1 3 783.22 67.89
-1 1 -3 744.73 68.29
-2 -1 -3 2918.01 210.68
2 1 3 2980.3 209.18
-2 1 -3 2914.71 206.08
3 -1 3 96.19 8.8
-3 -1 -3 93.69 9.3
3 -1 3 92.19 9
-3 -1 -3 89.09 10.2
3 -1 3 98.49 9.8
-3 -1 -3 92.89 9.9
3 1 3 89.69 9.4
3 1 3 90.69 10.2
-3 1 -3 78.49 8.3
3 1 3 89.19 9.3
-3 1 -3 80.59 9.1
-3 1 -3 82.69 9.2
-4 -1 -3 2552.24 201.88
4 -1 3 2526.05 193.48
-4 1 -3 2418.56 193.68
4 1 3 2412.76 197.68
-5 -1 -3 3416.06 266.37
5 -1 3 3212.98 254.07
-5 1 -3 3415.46 260.57
5 1 3 3413.36 263.77
6 -1 3 112.09 12.5
-6 -1 -3 114.89 14.2
6 -1 3 112.39 14.2
-6 -1 -3 86.29 14.3
-6 -1 -3 111.29 12.9
6 -1 3 111.09 12.3
-6 1 -3 101.69 14.1
6 1 3 79.29 11.9
-6 1 -3 101.29 13.6
-6 1 -3 107.19 13.4
6 1 3 104.89 13.2
8 -1 3 1392.56 95.89
-8 -1 -3 1345.37 94.89
8 -1 3 1331.97 91.59
8 -1 3 1367.06 91.49
-8 -1 -3 1403.46 97.79
-8 -1 -3 1422.56 96.69
8 1 3 1408.76 97.19
-8 1 -3 1411.56 96.69
8 1 3 1371.86 92.99
-8 1 -3 1394.66 94.59
-8 1 -3 1439.96 96.09
8 1 3 1380.26 93.29
-8 1 -3 1371.86 92.49
9 -1 3 147.69 18.1
9 -1 3 160.98 22
-9 -1 -3 161.38 21.1
9 -1 3 145.79 18.1
-9 -1 -3 183.68 24.5
-9 -1 -3 147.69 21.8
-9 1 -3 170.68 23
9 1 3 158.98 19.1
9 1 3 157.28 22.6
-9 1 -3 153.08 18.8
9 1 3 161.68 20.1
-9 1 -3 171.88 20.9
-9 1 -3 160.18 21.6
-10 -1 -3 1967.3 130.59
10 -1 3 1816.72 123.89
10 -1 3 1919.81 129.69
-10 -1 -3 1555.54 125.69
-10 -1 -3 2026.1 132.79
10 -1 3 1999.9 123.79
-10 -1 -3 1856.21 125.39
-10 1 -3 1764.02 124.19
10 1 3 1905.01 125.49
-10 1 -3 1759.92 126.49
10 1 3 2023.1 131.79
-10 1 -3 2018.8 129.99
11 -1 3 447.06 37.7
-11 -1 -3 487.35 46.5
11 -1 3 432.76 43
-11 -1 -3 461.05 42.4
11 -1 3 483.25 38.1
-11 -1 -3 487.65 45.1
-11 1 -3 400.96 41.9
-11 1 -3 425.96 44.2
11 1 3 401.36 43.4
11 1 3 409.66 38.2
11 1 3 468.15 40
-11 1 -3 337.37 38.3
-12 -1 -3 143.89 27.5
12 -1 3 144.79 24.1
12 -1 3 142.99 19.5
-12 -1 -3 110.99 25.4
12 -1 3 157.88 26
12 1 3 161.78 27.3
-12 1 -3 172.08 28.1
-12 1 -3 180.38 24.9
12 1 3 188.28 24.3
-12 1 -3 166.58 26.5
12 -2 -3 -2.2 6.5
-12 -2 3 0.9 9.4
-12 -2 3 -6 9.4
12 -2 -3 -0.4 5.5
-12 2 3 1.7 8.5
-12 2 3 -2.3 9.3
-12 2 3 11.9 8.6
12 2 -3 3.4 9.1
-11 -2 3 -1.3 7.3
11 -2 -3 7.7 6.1
-11 -2 3 12 10.7
11 -2 -3 7.4 6.7
-11 -2 3 1.8 9.5
-11 2 3 -4.1 8
11 2 -3 -3.2 7.4
11 2 -3 3.2 6.8
-11 2 3 4.3 7.9
-11 2 3 -3.6 4.8
-11 2 3 -3.4 5.4
-10 -2 3 48.2 13.9
-10 -2 3 50.19 13.8
10 -2 -3 48.8 10.4
-10 -2 3 48.3 6.5
-10 -2 3 41.1 12.3
10 -2 -3 48.1 10.6
10 2 -3 54.89 16.3
-10 2 3 46.3 5.5
-10 2 3 46.6 13.2
-10 2 3 51.09 14.6
10 2 -3 58.39 14.7
-10 2 3 54.09 12.5
-10 2 3 56.59 14.4
10 2 -3 48.7 12.8
9 -2 -3 187.88 26.1
-9 -2 3 209.58 23.2
-9 -2 3 218.48 26.4
-9 -2 3 199.08 25
-9 -2 3 224.68 17.1
-9 -2 3 218.58 25.3
9 -2 -3 239.78 21.1
-9 2 3 212.98 24.9
-9 2 3 234.98 24.7
9 2 -3 235.08 24.1
9 2 -3 223.38 24.9
9 2 -3 222.48 24.8
-9 2 3 238.78 24.6
-9 2 3 229.68 22.5
-8 -2 3 44.8 12.6
-8 -2 3 40.2 10.1
8 -2 -3 49.9 9.3
-8 -2 3 44.6 11.9
-8 -2 3 45.4 6.7
8 -2 -3 54.59 11.3
8 -2 -3 47.6 9.2
-8 -2 3 37.4 10.4
-8 2 3 72.89 13.3
-8 2 3 59.39 10.8
-8 2 3 60.69 11.7
8 2 -3 45 10.1
8 2 -3 56.09 12.4
-8 2 3 66.29 13
8 2 -3 82.79 16.3
8 2 -3 57.69 11.6
7 -2 -3 909.71 69.79
-7 -2 3 962.1 74.69
7 -2 -3 986.3 70.09
-7 -2 3 969.6 68.19
-7 -2 3 960.6 72.69
-7 -2 3 941.71 74.69
7 -2 -3 981.9 72.29
-7 -2 3 998.7 74.59
-7 2 3 1236.88 74.69
-7 2 3 1297.67 73.79
-7 2 3 1178.88 74.99
7 2 -3 1196.88 77.59
7 2 -3 1265.37 76.69
7 2 -3 1211.68 76.39
7 2 -3 1287.77 74.99
-6 -2 3 1378.06 88.19
6 -2 -3 1447.16 86.19
-6 -2 3 1495.95 82.29
-6 -2 3 1429.26 88.19
-6 -2 3 1503.85 86.89
-6 -2 3 1368.56 88.19
6 -2 -3 1441.16 83.49
6 2 -3 1178.98 95.49
-6 2 3 1181.88 83.79
-6 2 3 1205.38 85.49
6 2 -3 1199.78 85.29
-6 2 3 1125.29 86.99
-6 2 3 1221.78 81.39
6 2 -3 1207.48 87.69
-6 2 3 1212.28 85.09
-5 -2 3 156.18 15.2
-5 -2 3 156.38 16.6
5 -2 -3 145.09 12.8
-5 -2 3 142.79 15.8
5 -2 -3 142.09 14
-5 -2 3 155.08 12.6
5 -2 -3 138.99 12.7
-5 -2 3 137.69 15.8
-5 2 3 139.79 18.4
-5 2 3 165.28 15.2
-5 2 3 173.78 14.4
-5 2 3 187.48 12.8
5 2 -3 170.68 17.2
-5 2 3 158.68 15.1
5 2 -3 183.18 16
5 2 -3 174.38 16.8
5 2 -3 180.48 16.8
-4 -2 3 5532.35 394.16
4 -2 -3 5218.08 375.86
4 2 -3 6271.77 422.56
-4 2 3 6007.7 381.66
3 -2 -3 1816.22 121.19
-3 -2 3 1706.33 133.59
-3 2 3 1417.66 115.89
3 2 -3 1269.07 124.89
2 -2 -3 2681.63 169.18
-2 -2 3 2660.73 181.68
2 2 -3 2097.49 176.88
-1 -2 3 6039.2 417.06
1 -2 -3 5687.73 413.56
1 2 -3 7514.45 423.16
-1 2 3 7091.89 416.56
0 -2 3 1904.31 144.99
0 -2 -3 2173.28 147.29
0 2 3 2270.37 150.38
0 2 -3 2012.4 146.89
1 -2 3 2276.97 165.88
-1 -2 -3 2280.07 165.48
1 2 3 2148.78 162.48
-1 2 -3 2473.85 167.58
-2 -2 -3 4429.06 309.77
2 -2 3 4527.75 301.97
2 2 3 4566.54 309.77
-2 2 -3 4669.03 302.47
-3 -2 -3 406.26 28.9
3 -2 3 375.56 26.7
-3 -2 -3 398.76 27.2
-3 -2 -3 418.06 28.8
-3 -2 -3 404.36 28.3
3 -2 3 389.06 27
3 -2 3 400.76 25.5
-3 2 -3 345.67 26.6
-3 2 -3 357.76 26.6
3 2 3 350.26 27.1
3 2 3 341.17 28.1
-3 2 -3 350.46 25.7
4 -2 3 1348.97 126.29
-4 2 -3 1639.04 135.39
4 2 3 1548.74 140.39
-5 -2 -3 997.4 69.19
-5 -2 -3 979.8 66.49
-5 -2 -3 976.4 68.59
5 -2 3 955.6 65.19
-5 -2 -3 987.1 67.89
5 -2 3 1004.7 67.09
5 -2 3 996.6 64.49
5 2 3 1047.4 67.39
-5 2 -3 984.7 66.99
-5 2 -3 1070.49 65.79
5 2 3 952.2 68.79
5 2 3 1007.3 66.99
-5 2 -3 1016.9 66.59
-5 2 -3 1023.2 66.89
-6 -2 -3 141.09 16.7
-6 -2 -3 119.49 16.4
6 -2 3 141.29 12.9
-6 -2 -3 121.19 14
6 -2 3 146.19 15.6
6 -2 3 127.59 13.1
-6 -2 -3 151.48 17.3
-6 2 -3 111.99 14.9
6 2 3 105.69 15.6
-6 2 -3 106.09 12.8
6 2 3 101.99 13.6
-6 2 -3 99.99 13.4
6 2 3 108.29 14.2
-6 2 -3 102.29 13.9
7 -2 3 246.58 21
7 -2 3 255.97 20.6
-7 -2 -3 260.47 22.9
-7 -2 -3 247.98 25.3
-7 -2 -3 216.58 23.2
7 -2 3 259.87 24
-7 -2 -3 231.68 25
-7 2 -3 224.38 23.1
-7 2 -3 232.28 23.9
7 2 3 208.28 24.3
-7 2 -3 205.78 21.8
7 2 3 208.18 22.3
7 2 3 201.08 21.7
-7 2 -3 234.98 21.3
-8 -2 -3 2 6.9
-8 -2 -3 -1.6 4.6
-8 -2 -3 1.7 5.3
8 -2 3 3.2 5.7
8 -2 3 5.6 8
8 -2 3 5.5 5.1
-8 -2 -3 0.2 7.1
-8 2 -3 8.3 7.1
8 2 3 12.4 7.7
8 2 3 3.8 6.4
-8 2 -3 12.5 6.6
-8 2 -3 7.6 7.6
8 2 3 7.2 7.2
-8 2 -3 14.8 7
9 -2 3 17.8 8.7
-9 -2 -3 11.5 8
-9 -2 -3 12 9.8
9 -2 3 13.6 6.6
-9 -2 -3 19.8 10.3
-9 -2 -3 26.8 9.9
9 -2 3 17.6 7
-9 2 -3 30.1 11.1
9 2 3 22.6 10.5
-9 2 -3 26.6 8.8
9 2 3 24.3 8.8
-9 2 -3 23.4 9.4
9 2 3 18.1 9.2
-9 2 -3 25.9 11.1
10 -2 3 22.4 10.7
10 -2 3 15.2 7.9
-10 -2 -3 19.8 11.5
10 -2 3 19.1 8.2
-10 -2 -3 6.8 9.4
-10 -2 -3 21.3 12.9
10 2 3 5 8
-10 2 -3 23.2 10.3
10 2 3 16.9 11.3
-10 2 -3 11.1 8.4
-10 2 -3 16.7 11.7
-10 2 -3 15.8 8
10 2 3 8.2 10.6
-11 -2 -3 42.1 13.3
11 -2 3 73.09 13.6
-11 -2 -3 54.39 18.1
11 -2 3 65.09 12.7
-11 -2 -3 43.5 14
11 -2 3 77.89 18.3
11 2 3 35.9 13.1
-11 2 -3 41.3 13.3
-11 2 -3 35.4 14.1
11 2 3 40.5 20.3
-11 2 -3 47.9 15.8
-12 -2 -3 140.09 27.4
12 -2 3 144.89 23.9
12 -2 3 116.49 17.5
-12 -2 -3 115.89 26.3
12 -2 3 127.49 17.6
12 2 3 149.69 22.5
-12 2 -3 126.39 23.4
12 2 3 123.29 24.5
-12 2 -3 132.99 26.9
-12 2 -3 106.09 21.6
12 -3 -3 1250.37 78.79
-12 -3 3 1257.27 91.99
12 -3 -3 1176.98 79.09
-12 -3 3 1287.07 93.89
12 3 -3 1210.08 86.79
-12 3 3 1158.68 89.39
-12 3 3 959.5 84.79
-12 3 3 1197.78 88.09
-11 -3 3 11.3 11.6
-11 -3 3 12.6 5.3
11 -3 -3 12.3 6.4
-11 -3 3 9.8 8.8
-11 -3 3 16.2 11.7
11 3 -3 11.1 9.7
-11 3 3 21.3 10.3
-11 3 3 8.7 11.3
-11 3 3 13.5 8.4
-11 3 3 18.5 8.9
10 -3 -3 1133.49 73.89
-10 -3 3 1161.58 71.99
-10 -3 3 1194.98 85.19
-10 -3 3 1182.28 85.99
10 -3 -3 1192.68 73.69
-10 -3 3 1130.79 79.69
-10 -3 3 1148.49 83.99
10 3 -3 1129.59 81.89
-10 3 3 935.51 75.99
-10 3 3 993 70.59
-10 3 3 1101.29 79.69
10 3 -3 1134.09 81.89
-10 3 3 1097.79 81.29
-9 -3 3 1412.86 85.39
-9 -3 3 1355.46 95.29
-9 -3 3 1424.86 96.19
-9 -3 3 1511.25 95.79
9 -3 -3 1380.86 86.19
-9 -3 3 1408.56 91.99
9 3 -3 1279.67 93.19
-9 3 3 1263.87 92.09
9 3 -3 1257.87 92.79
-9 3 3 1417.46 91.99
-9 3 3 1293.27 91.29
9 3 -3 1354.06 91.69
-9 3 3 1115.09 83.89
-9 3 3 1249.07 88.79
8 -3 -3 37.8 7.1
8 -3 -3 41.9 7.5
-8 -3 3 32.5 9.9
-8 -3 3 41.6 10.9
-8 -3 3 41.4 11.8
-8 -3 3 38.8 12.4
-8 -3 3 39.8 7.4
-8 3 3 39.5 6.8
-8 3 3 30.3 8.5
-8 3 3 42.7 10.6
8 3 -3 41.8 12.8
8 3 -3 27 9
8 3 -3 27.8 10.2
-8 3 3 41.2 9.2
-8 3 3 38.4 10.5
8 3 -3 22.8 7.9
-7 -3 3 825.82 62.29
-7 -3 3 787.42 63.89
7 -3 -3 798.92 57.59
-7 -3 3 789.52 64.29
7 -3 -3 791.92 60.29
-7 -3 3 791.12 58.39
-7 -3 3 867.01 64.39
-7 3 3 966.5 58.99
-7 3 3 976.4 62.79
7 3 -3 950.1 66.59
7 3 -3 973.2 65.29
7 3 -3 973.8 65.69
-7 3 3 987.1 61.19
7 3 -3 1012.3 63.99
-7 3 3 980.6 63.19
-7 3 3 983.3 63.49
6 -3 -3 1207.48 68.79
6 -3 -3 1191.38 72.19
-6 -3 3 1164.28 75.79
-6 -3 3 1204.38 70.79
-6 -3 3 1196.88 75.49
6 -3 -3 1169.98 68.69
-6 -3 3 1264.17 76.49
-6 3 3 989.2 69.39
-6 3 3 1025.5 70.49
6 3 -3 989.3 74.29
-6 3 3 997.9 71.79
-6 3 3 1024.9 71.99
6 3 -3 951.1 74.49
-6 3 3 1026.3 71.59
6 3 -3 961.7 74.19
6 3 -3 1039.4 72.89
-5 -3 3 126.49 15.3
5 -3 -3 137.59 10.7
-5 -3 3 128.59 14
-5 -3 3 135.49 15.6
5 -3 -3 130.59 10.5
5 -3 -3 132.29 12.7
5 3 -3 135.99 15.3
-5 3 3 156.98 12.9
-5 3 3 154.28 13.9
5 3 -3 157.88 15.2
5 3 -3 144.59 16.3
-5 3 3 140.79 13.6
-5 3 3 145.29 12.7
5 3 -3 146.19 16
-4 -3 3 273.37 22.2
-4 -3 3 288.07 21.9
-4 -3 3 258.27 23
4 -3 -3 285.37 20.8
4 -3 -3 278.87 21.4
-4 -3 3 240.28 23.1
-4 -3 3 266.47 23.2
-4 3 3 292.97 21.1
-4 3 3 293.97 20.5
-4 3 3 298.77 21.5
4 3 -3 294.07 24.1
4 3 -3 291.67 23.7
4 3 -3 286.37 21.2
4 3 -3 319.27 23.3
-4 3 3 306.07 21.4
-4 3 3 305.77 23.6
-3 -3 3 945.81 69.89
3 -3 -3 1049 68.89
-3 -3 3 1027 69.69
3 3 -3 1160.68 70.89
-3 3 3 1201.08 69.19
2 -3 -3 608.94 44.1
-2 -3 3 647.04 44.8
-2 -3 3 635.24 43.4
-2 -3 3 647.74 44.8
-2 -3 3 671.03 44.5
-2 -3 3 636.54 44.1
2 -3 -3 629.94 44.6
2 -3 -3 630.14 41.9
-2 -3 3 603.24 44.6
-2 3 3 726.03 44.7
-2 3 3 698.83 44.5
-2 3 3 694.03 41.8
2 3 -3 737.23 45
-2 3 3 700.63 42.1
2 3 -3 725.03 45.1
2 3 -3 757.92 45.3
-1 -3 3 146.29 12.4
-1 -3 3 149.19 12.7
1 -3 -3 144.49 13.3
1 -3 -3 160.98 11.7
-1 -3 3 157.88 12.1
-1 -3 3 158.08 14.1
-1 3 3 175.18 11.4
-1 3 3 170.98 11.2
1 3 -3 170.08 14.3
-1 3 3 170.78 13.9
-1 3 3 173.88 12.5
1 3 -3 165.08 12.5
1 3 -3 173.18 13.3
1 3 -3 167.28 13.2
-1 3 3 167.48 13.5
1 3 -3 173.48 14.5
0 -3 3 532.45 34.2
0 -3 -3 512.55 34
0 -3 -3 500.65 30.5
0 -3 3 516.45 31.9
0 -3 -3 525.95 33.3
0 -3 3 504.85 30.5
0 -3 -3 508.65 31.8
0 -3 3 498.65 33.8
0 3 3 444.26 31.6
0 3 -3 451.65 31.6
0 3 -3 463.35 30.9
0 3 -3 463.55 33.8
0 3 3 415.76 31.3
0 3 -3 429.16 31.5
0 3 -3 487.25 34
-1 -3 -3 728.63 44.1
-1 -3 -3 784.62 44.1
-1 3 -3 663.93 46.4
1 3 3 637.74 44.1
1 3 3 620.24 43.6
-1 3 -3 655.23 45.8
1 3 3 642.84 43.5
-1 3 -3 660.83 43.7
-1 3 -3 660.63 42.3
-2 -3 -3 1651.23 138.89
2 -3 3 1668.53 131.29
-2 3 -3 1761.22 129.39
2 3 3 1730.63 140.49
-3 -3 -3 542.35 37.4
3 -3 3 551.64 32.7
3 -3 3 571.04 35.2
3 -3 3 554.14 32.5
-3 -3 -3 571.14 35.9
-3 -3 -3 541.65 36.9
-3 -3 -3 562.64 37.6
-3 3 -3 467.85 33.6
3 3 3 473.75 37
3 3 3 447.66 36.1
-3 3 -3 471.55 34.6
-3 3 -3 468.35 36.6
-3 3 -3 455.05 34.9
4 -3 3 3409.06 244.98
-4 -3 -3 3309.87 262.97
-4 3 -3 3543.95 248.68
4 3 3 3414.26 263.17
-5 -3 -3 2551.64 220.98
5 -3 3 2650.53 201.38
5 3 3 2480.15 218.18
-5 3 -3 2519.95 202.98
-6 -3 -3 455.15 34.7
6 -3 3 491.45 35.1
6 -3 3 429.56 32.1
-6 -3 -3 423.86 35.6
-6 -3 -3 452.85 37.7
6 -3 3 459.15 31.1
-6 -3 -3 447.56 37.3
-6 3 -3 439.56 32.9
6 3 3 405.86 34.7
6 3 3 440.36 37.5
-6 3 -3 472.55 34.6
-6 3 -3 447.76 34
6 3 3 417.66 34.6
-6 3 -3 439.46 34.5
7 -3 3 2356.56 148.49
-7 -3 -3 2398.56 152.48
-7 -3 -3 2321.87 151.28
-7 -3 -3 2298.77 149.99
7 -3 3 2245.08 144.79
-7 -3 -3 2387.76 148.39
-7 3 -3 2393.96 149.69
7 3 3 2217.98 151.58
7 3 3 2217.38 148.09
-7 3 -3 2286.27 146.09
-7 3 -3 2306.57 147.79
-8 -3 -3 1544.65 100.19
8 -3 3 1408.36 90.69
-8 -3 -3 1530.25 95.29
-8 -3 -3 1502.15 98.79
8 -3 3 1593.64 92.29
-8 -3 -3 1534.25 97.59
8 -3 3 1528.75 95.79
-8 3 -3 1309.27 91.99
8 3 3 1268.27 93.69
8 3 3 1285.67 97.79
-8 3 -3 1161.28 91.89
-8 3 -3 1317.37 93.69
-8 3 -3 1346.27 94.79
-8 3 -3 1287.17 95.09
8 3 3 1328.27 94.69
-9 -3 -3 82.39 18.8
-9 -3 -3 72.69 14.3
9 -3 3 83.19 11.6
9 -3 3 95.99 17.5
-9 -3 -3 86.49 15.7
-9 -3 -3 83.69 17.9
9 3 3 48 12.7
-9 3 -3 50.69 13.8
-9 3 -3 46.9 11.5
-9 3 -3 60.09 13.2
9 3 3 52.19 12.4
-9 3 -3 47 12.5
-9 3 -3 52.19 11.4
9 3 3 62.99 17.2
-10 -3 -3 953.8 70.89
-10 -3 -3 885.81 68.09
10 -3 3 945.61 67.69
10 -3 3 901.31 61.89
10 -3 3 937.71 59.99
-10 -3 -3 955.1 72.29
10 3 3 763.32 64.69
-10 3 -3 800.82 67.29
10 3 3 864.41 66.09
-10 3 -3 791.72 64.59
-10 3 -3 823.22 62.79
-10 3 -3 866.91 66.79
10 3 3 793.82 69.49
-11 -3 -3 295.97 27.8
11 -3 3 293.87 24.5
11 -3 3 271.97 24.9
-11 -3 -3 291.67 34.9
11 -3 3 315.87 32.4
-11 -3 -3 271.57 35
11 3 3 262.97 30.5
-11 3 -3 200.98 26.7
-11 3 -3 216.38 30.9
-11 3 -3 248.58 30.5
11 3 3 262.47 34.5
-12 -3 -3 79.19 20.9
-12 -3 -3 74.99 21.8
-12 -3 -3 88.69 16.6
12 -3 3 67.59 12.5
12 -3 3 73.49 18
12 -3 3 66.79 11.9
12 3 3 44.8 15.1
-12 3 -3 57.39 16.9
-12 3 -3 39.4 18
12 3 3 80.29 22.6
-12 3 -3 59.29 18.7
-12 -4 3 33.9 8.5
-12 -4 3 37.9 16
12 -4 -3 36 5.8
-12 -4 3 37 14.6
12 4 -3 32.7 13.8
-12 4 3 23.3 11.7
-12 4 3 30.8 13.8
-12 4 3 16.3 9.2
-11 -4 3 40.7 14.7
11 -4 -3 45.8 7.5
-11 -4 3 59.29 9.4
11 -4 -3 46.1 7.4
-11 -4 3 34.1 14.9
11 4 -3 104.89 19.4
-11 4 3 86.19 15.7
-11 4 3 94.69 17.6
-11 4 3 69.79 14.5
-10 -4 3 172.78 23.5
-10 -4 3 143.19 27.3
-10 -4 3 179.98 21.9
10 -4 -3 178.88 14
-10 -4 3 161.98 24.9
10 -4 -3 176.48 13.7
-10 -4 3 177.88 16.6
-10 4 3 140.39 19
-10 4 3 148.49 21.6
-10 4 3 132.69 14.1
-10 4 3 144.99 25.1
10 4 -3 159.58 22.6
10 4 -3 152.78 21.6
-10 4 3 129.79 17.7
10 4 -3 150.38 22.5
-9 -4 3 98.59 11.9
-9 -4 3 87.89 17.1
9 -4 -3 79.29 8.4
-9 -4 3 79.29 16
9 -4 -3 91.39 8.5
-9 -4 3 104.49 19.4
-9 4 3 77.29 14.8
-9 4 3 75.79 15.2
9 4 -3 89.59 17
-9 4 3 61.19 9.2
9 4 -3 65.39 20.1
-9 4 3 78.49 12.8
9 4 -3 72.79 15.3
-9 4 3 91.59 15.7
8 -4 -3 142.89 11.7
-8 -4 3 168.48 20.9
-8 -4 3 140.49 20.1
-8 -4 3 155.18 15.1
-8 -4 3 146.69 18
-8 -4 3 150.28 23
8 -4 -3 143.59 10.6
-8 4 3 132.29 15.2
-8 4 3 125.49 16.9
-8 4 3 113.39 12.9
-8 4 3 143.29 16.9
8 4 -3 125.19 19.9
8 4 -3 112.59 18.2
8 4 -3 115.09 17.3
-8 4 3 120.49 16
8 4 -3 131.29 18.9
-7 -4 3 1149.08 79.59
-7 -4 3 1133.49 74.59
-7 -4 3 1165.88 77.59
-7 -4 3 1097.39 79.49
-7 -4 3 1088.89 79.39
-7 4 3 1223.48 76.39
-7 4 3 1096.79 74.09
7 4 -3 1186.38 81.29
-7 4 3 1170.28 76.79
7 4 -3 1048.7 78.69
-7 4 3 1144.89 76.29
-7 4 3 1123.39 74.49
7 4 -3 1104.99 79.69
7 4 -3 1158.88 78.09
-6 -4 3 1279.47 83.99
-6 -4 3 1328.47 82.69
-6 -4 3 1314.57 86.29
-6 -4 3 1279.47 86.49
-6 -4 3 1297.67 86.29
6 -4 -3 1243.78 81.09
6 4 -3 1213.98 86.09
-6 4 3 1270.17 82.59
6 4 -3 1292.87 87.39
-6 4 3 1238.38 80.99
-6 4 3 1291.77 82.29
-6 4 3 1218.68 82.29
-6 4 3 1215.78 81.79
6 4 -3 1230.18 84.29
6 4 -3 1302.27 93.39
-5 -4 3 1183.98 79.29
-5 -4 3 1163.18 78.59
5 -4 -3 1121.29 76.29
-5 -4 3 1139.49 80.59
-5 -4 3 1122.49 81.29
-5 -4 3 1098.69 80.29
5 -4 -3 1143.59 77.99
5 4 -3 1324.87 82.19
-5 4 3 1245.78 79.49
5 4 -3 1269.27 82.59
-5 4 3 1274.47 77.99
5 4 -3 1267.57 86.09
-5 4 3 1252.67 77.79
5 4 -3 1303.67 80.39
-5 4 3 1253.57 78.59
-4 -4 3 4125.99 299.27
4 -4 -3 3822.72 263.87
4 4 -3 3842.02 295.77
-4 4 3 4151.68 279.47
-3 -4 3 1195.88 75.29
-3 -4 3 1128.59 74.69
3 -4 -3 1177.48 75.09
-3 -4 3 1090.59 75.09
-3 -4 3 1158.48 74.49
3 4 -3 1154.68 75.49
3 4 -3 1169.08 74.79
-3 4 3 1173.98 75.29
-3 4 3 1161.08 70.89
-3 4 3 1107.29 70.99
3 4 -3 1130.29 75.09
-3 4 3 1158.58 74.59
2 -4 -3 4752.62 291.77
2 -4 -3 4545.15 295.67
-2 -4 3 4259.87 314.97
2 4 -3 5076.69 323.87
1 -4 -3 6928.71 432.36
-1 -4 3 6795.72 446.46
-1 4 3 6917.61 440.96
1 4 -3 7096.09 449.95
0 -4 -3 740.83 52.29
0 -4 3 712.63 51.99
0 -4 3 736.13 49.1
0 -4 -3 736.53 51.59
0 -4 3 745.63 52.39
0 -4 -3 735.43 49
0 4 3 805.02 49.3
0 4 -3 807.12 53.19
0 4 -3 822.32 53.19
0 4 -3 814.82 49.6
0 4 3 835.92 49.2
0 4 -3 766.12 49.5
-1 -4 -3 2012.8 154.48
1 4 3 1960.7 153.48
-1 4 -3 2154.48 154.28
-2 -4 -3 3397.66 246.58
2 -4 3 3439.06 233.98
2 4 3 3379.46 246.28
-2 4 -3 3326.87 228.38
-3 -4 -3 23.4 6.4
-3 -4 -3 28.3 6.7
-3 -4 -3 22.2 6.4
-3 -4 -3 20.7 5.5
-3 -4 -3 23.2 5.5
3 4 3 26.3 6.5
-3 4 -3 23.5 5.2
-3 4 -3 26.4 4.2
3 4 3 30.8 6.7
-3 4 -3 28.4 5.3
-3 4 -3 27.1 7.5
3 4 3 25.8 6.1
-4 4 -3 1875.41 119.79
4 4 3 1829.92 118.99
-5 -4 -3 2275.77 144.89
-5 4 -3 2221.68 143.89
6 -4 3 14.2 3.2
6 -4 3 16.3 6.1
-6 -4 -3 16.3 6.3
-6 -4 -3 15 8
-6 -4 -3 9.6 5.2
-6 -4 -3 15.5 8.2
6 -4 3 13.9 3.4
-6 4 -3 32.3 7.7
-6 4 -3 23 6.2
-6 4 -3 20.7 7
6 4 3 20.4 7.1
-6 4 -3 22.7 6.9
6 4 3 14.9 7.3
6 4 3 18.6 8.2
-6 4 -3 25.4 7.2
-7 -4 -3 138.99 16.7
7 -4 3 122.69 15.6
-7 -4 -3 118.49 17.2
7 -4 3 125.39 11.8
7 -4 3 133.59 11.2
-7 -4 -3 136.79 19.4
-7 -4 -3 134.69 19.5
-7 4 -3 155.58 15.4
-7 4 -3 141.89 16.7
7 4 3 117.99 16.8
-7 4 -3 136.69 17.1
7 4 3 110.19 18.6
-7 4 -3 146.29 16.8
-7 4 -3 134.69 15.8
7 4 3 132.69 17.8
-8 -4 -3 53.49 14.9
8 -4 3 42.9 6.9
-8 -4 -3 65.89 15.9
-8 -4 -3 52.19 11.7
8 -4 3 54.29 11.9
-8 -4 -3 38.9 11.6
8 -4 3 48 8
8 4 3 32.4 11
-8 4 -3 28.6 10.5
-8 4 -3 48.5 11.5
-8 4 -3 49.9 11.8
-8 4 -3 44.5 11.3
-8 4 -3 44 10
8 4 3 48.6 13.1
8 4 3 36.8 10.8
-9 -4 -3 36.3 11
-9 -4 -3 42.3 11.6
-9 -4 -3 33.5 12.2
-9 -4 -3 36.3 14.4
9 -4 3 50.59 12.6
9 -4 3 40.4 7
9 -4 3 44.1 8.1
9 4 3 30 13.4
-9 4 -3 42.7 12.1
9 4 3 38 14.2
9 4 3 36.2 11.1
-9 4 -3 32.6 11.6
-9 4 -3 49.8 11.8
-9 4 -3 37 9.7
10 -4 3 54.59 14.1
10 -4 3 42.7 7.8
-10 -4 -3 50.49 17.3
-10 -4 -3 33 17
-10 -4 -3 53.39 13.5
10 -4 3 45.4 8.5
-10 -4 -3 45.9 16.6
10 4 3 49.9 15.2
-10 4 -3 57.29 12.7
-10 4 -3 59.19 15.9
-10 4 -3 40.4 11.4
10 4 3 51.89 15.3
-10 4 -3 58.69 14.2
-11 -4 -3 14.7 8.9
11 -4 3 4.7 7.2
11 -4 3 7 4.6
-11 -4 -3 16.8 12.2
-11 -4 -3 9.2 12
-11 4 -3 14 9.7
11 4 3 6.2 9.8
-11 4 -3 14.2 11
11 4 3 25.7 13.4
-11 4 -3 9 6.6
-12 -4 -3 191.88 31.2
-12 -5 3 571.24 55.99
-12 -5 3 548.15 42.6
-12 -5 3 646.94 57.79
-12 5 3 572.24 49.99
-12 5 3 610.74 42.1
-12 5 3 622.24 54.19
12 5 -3 679.73 54.79
-12 5 3 654.63 51.89
-11 -5 3 22.9 7.7
-11 -5 3 41.5 15.5
-11 -5 3 18.3 12.3
-11 5 3 19.5 9.4
-11 5 3 6.2 12.5
11 5 -3 15.8 11.2
-11 5 3 12.6 7.6
-11 5 3 15.6 5.4
-11 5 3 9.4 7
-10 -5 3 531.45 40.6
-10 -5 3 540.05 49.2
-10 5 3 498.35 41.8
-10 5 3 628.84 47.9
-10 5 3 629.14 45.2
-10 5 3 487.35 42.8
10 5 -3 558.04 48.2
-10 5 3 473.25 38.9
10 5 -3 595.34 47.7
-9 -5 3 905.91 58.79
-9 -5 3 895.41 65.79
-9 -5 3 803.42 61.19
-9 -5 3 902.91 65.99
-9 -5 3 869.81 65.29
-9 5 3 844.72 60.09
-9 5 3 811.02 59.59
9 5 -3 736.33 62.99
-9 5 3 822.82 61.29
9 5 -3 736.33 63.19
-9 5 3 804.22 58.29
-8 -5 3 92.49 15.4
-8 -5 3 88.49 12.5
-8 -5 3 84.29 16.8
-8 -5 3 73.79 15.8
-8 -5 3 64.19 13.6
8 5 -3 57.29 13.7
-8 5 3 54.39 12.1
-8 5 3 54.99 9.1
-8 5 3 65.39 11.9
8 5 -3 54.39 14.3
8 5 -3 48 12.6
-8 5 3 60.29 10.9
-8 5 3 68.69 12.2
-7 -5 3 761.22 53.39
-7 -5 3 770.12 54.69
-7 -5 3 795.32 57.59
-7 -5 3 776.92 57.29
-7 -5 3 776.82 57.59
7 5 -3 722.93 55.19
-7 5 3 733.43 53.79
7 5 -3 729.23 56.59
-7 5 3 786.82 52.79
-7 5 3 718.83 51.79
7 5 -3 715.33 57.19
-7 5 3 759.02 51.29
-6 -5 3 841.52 59.19
-6 -5 3 893.81 59.99
-6 -5 3 812.42 59.39
-6 -5 3 810.02 56.59
-6 -5 3 816.82 56.69
-6 5 3 820.52 53.49
-6 5 3 833.02 54.79
6 5 -3 825.62 57.79
-6 5 3 749.92 55.59
-6 5 3 795.52 54.79
-6 5 3 784.42 58.89
6 5 -3 770.52 59.39
-6 5 3 803.42 54.09
-5 5 3 71.39 10.1
5 5 -3 72.09 11.3
-5 5 3 84.39 8.8
5 5 -3 66.09 13
-5 5 3 69.39 7.9
-5 5 3 66.29 12.1
-5 5 3 79.39 8.7
5 5 -3 65.39 12.5
-5 5 3 70.39 8.7
-4 5 3 218.88 15.4
4 5 -3 181.08 17.9
-4 5 3 224.18 21.1
-4 5 3 195.38 14.4
-4 5 3 196.28 19.5
4 5 -3 196.38 19.6
4 5 -3 183.78 18.9
4 5 -3 197.98 18.6
-4 5 3 198.08 14.8
-4 5 3 202.08 14.9
3 5 -3 41.9 9.8
-3 5 3 31.7 4.3
3 5 -3 27.9 6.8
-3 5 3 33.5 8.2
3 5 -3 39.7 8.2
3 5 -3 32.5 6.7
-3 5 3 31.2 4
2 -5 -3 546.25 40.2
-2 -5 3 512.95 39.7
-2 -5 3 497.25 37.8
2 -5 -3 503.45 39.3
-2 -5 3 520.85 36.5
-2 -5 3 505.45 39.8
-2 -5 3 536.25 37.7
-2 -5 3 523.45 35.8
2 5 -3 576.24 38.5
2 5 -3 576.74 37.5
2 5 -3 626.34 43.6
-2 5 3 560.54 39.7
-2 5 3 577.54 34.5
2 5 -3 591.84 38.8
1 -5 -3 78.29 7
1 -5 -3 84.49 11.7
-1 -5 3 85.99 9
-1 -5 3 82.69 7.4
1 -5 -3 87.89 8.8
1 -5 -3 85.09 11.1
-1 -5 3 80.59 6.9
-1 -5 3 77.79 11.3
-1 -5 3 81.69 9.2
-1 -5 3 78.09 11.2
-1 5 3 105.29 8
1 5 -3 94.39 9.6
-1 5 3 97.69 7.2
1 5 -3 102.19 9.1
-1 5 3 99.99 7.3
-1 5 3 109.19 11.8
1 5 -3 103.09 9.7
1 5 -3 88.69 11.6
1 5 -3 87.99 11.5
-1 5 3 90.69 11.3
0 -5 3 759.22 46.8
0 -5 3 743.73 51.19
0 -5 -3 754.72 50.59
0 -5 -3 766.02 51.29
0 -5 3 770.32 51.29
0 -5 -3 736.33 46.4
0 5 -3 665.53 46.6
0 5 -3 737.73 51.39
0 5 3 724.83 46.9
0 5 -3 678.93 45.7
0 5 -3 713.93 46.7
0 5 -3 680.03 50.89
0 5 3 697.53 46.3
0 5 3 703.43 46.3
-1 -5 -3 451.75 28.5
-1 -5 -3 436.06 28.6
-1 -5 -3 433.06 30.2
-1 -5 -3 445.16 34
-1 -5 -3 444.76 30.6
1 -5 3 475.55 34.1
1 -5 3 483.15 29.2
-1 -5 -3 439.86 33.3
-1 5 -3 430.66 34.1
1 5 3 415.16 30.4
-1 5 -3 430.76 28.1
1 5 3 409.26 30.8
-1 5 -3 414.96 34.2
1 5 3 400.96 29.8
-1 5 -3 416.26 28.6
-1 5 -3 450.35 29.3
-2 -5 -3 1719.23 110.09
-2 5 -3 1824.32 114.69
-2 5 -3 1742.33 115.69
3 -5 3 480.95 28.3
-3 -5 -3 442.36 31.8
-3 -5 -3 454.85 30.3
-3 -5 -3 470.45 32.8
-3 -5 -3 440.66 31.7
-3 -5 -3 437.76 33.8
-3 5 -3 406.46 35.7
3 5 3 379.36 31.5
3 5 3 357.36 31.8
-3 5 -3 385.76 29.5
-3 5 -3 407.16 27.6
-3 5 -3 367.96 28.6
-3 5 -3 387.96 33.2
-4 -5 -3 834.02 65.89
-4 -5 -3 882.61 65.29
-4 -5 -3 896.91 65.89
-4 -5 -3 842.72 62.99
-4 -5 -3 845.12 64.69
-4 5 -3 993.4 68.29
4 5 3 1058.19 76.69
4 5 3 974.1 67.39
4 5 3 1016.1 65.49
-4 5 -3 1050.69 63.59
-4 5 -3 1060.79 61.39
-4 5 -3 1077.79 63.29
-5 -5 -3 2019.7 133.39
-5 -5 -3 2111.89 134.69
5 -5 3 1898.61 128.99
-5 -5 -3 2174.78 134.79
-5 -5 -3 2209.28 134.89
-5 5 -3 2066.59 134.59
5 5 3 2029.9 133.99
6 -5 3 65.39 9.6
-6 -5 -3 60.79 12.9
-6 -5 -3 70.89 11.3
-6 -5 -3 77.39 14.9
-6 -5 -3 67.19 13
-6 -5 -3 67.89 13.4
-6 5 -3 55.99 8.6
-6 5 -3 56.59 9.6
-6 5 -3 46.1 10.7
-6 5 -3 60.19 9.6
6 5 3 41.5 10.3
6 5 3 66.59 14.8
-7 -5 -3 1354.66 94.69
-7 -5 -3 1368.36 92.39
-7 -5 -3 1280.77 90.09
7 -5 3 1319.77 88.79
-7 -5 -3 1330.97 94.29
-7 -5 -3 1223.08 92.09
7 5 3 1406.26 92.39
-7 5 -3 1412.76 89.69
7 5 3 1372.76 96.09
-7 5 -3 1338.67 87.89
-7 5 -3 1405.96 90.29
7 5 3 1361.66 92.49
-8 -5 -3 742.83 55.79
-8 -5 -3 742.43 58.79
8 -5 3 736.83 53.29
-8 -5 -3 707.73 54.09
-8 -5 -3 748.43 59.19
-8 5 -3 733.63 53.19
-8 5 -3 720.43 55.19
8 5 3 678.63 54.89
8 5 3 670.33 58.69
-8 5 -3 779.22 54.49
8 5 3 743.53 56.49
-8 5 -3 711.13 51.79
9 -5 3 55.09 12.4
-9 -5 -3 47.3 14.8
-9 -5 -3 39.9 13.9
-9 -5 -3 33.4 10.3
-9 -5 -3 64.29 14.6
-9 -5 -3 45.8 13.6
9 5 3 32.7 12.3
-9 5 -3 28.4 9.1
-9 5 -3 34.9 10.8
9 5 3 24.4 11.3
-9 5 -3 35.4 11.6
-9 5 -3 26.6 8.4
9 5 3 23.3 10.5
-10 -5 -3 648.54 50.69
10 -5 3 630.44 49.6
-10 -5 -3 666.83 56.59
-10 -5 -3 639.74 56.59
10 5 3 631.64 52.59
-10 5 -3 609.14 52.49
10 5 3 619.24 56.99
-10 5 -3 620.94 50.59
-10 5 -3 536.85 47.8
-10 5 -3 597.84 47.8
11 -5 3 203.18 24.9
-11 -5 -3 178.48 29.5
-11 -5 -3 181.48 30
-11 -5 -3 234.78 26.5
11 5 3 223.38 32.4
-11 5 -3 235.78 27.4
11 5 3 243.58 29.6
-11 5 -3 183.78 23.5
-11 5 -3 233.98 29.5
-11 -6 3 154.18 26.6
-11 -6 3 163.58 26
-11 6 3 105.59 20.7
11 6 -3 119.99 22.6
-11 6 3 82.29 16
-11 6 3 115.69 17.8
-11 6 3 94.39 15.9
-11 6 3 102.39 13.3
-10 -6 3 241.48 23.3
-10 -6 3 251.27 30.1
-10 -6 3 247.78 30.7
-10 6 3 165.08 20.5
-10 6 3 215.28 21.1
-10 6 3 188.08 21.6
-10 6 3 214.88 25.9
-10 6 3 251.57 24.1
10 6 -3 225.48 27.2
10 6 -3 209.58 27
-9 -6 3 102.69 16.7
-9 -6 3 101.79 19.5
-9 -6 3 105.09 15.7
-9 -6 3 106.99 20.8
-9 -6 3 87.79 29.6
9 6 -3 94.69 18.7
-9 6 3 119.09 15.4
9 6 -3 130.19 19.6
9 6 -3 119.89 23.9
-9 6 3 121.49 17.5
-9 6 3 105.69 14.1
-9 6 3 136.49 15.3
-9 6 3 129.09 16
-8 -6 3 409.06 35.7
-8 -6 3 433.66 39.9
-8 -6 3 401.86 39.3
-8 -6 3 391.56 39
-8 -6 3 399.06 36.3
8 6 -3 462.05 39.1
8 6 -3 425.96 40.1
-8 6 3 416.56 34.9
-8 6 3 460.55 34.5
8 6 -3 487.35 41
-8 6 3 466.15 36.3
-8 6 3 498.75 35.1
-8 6 3 455.95 40.3
-8 6 3 465.15 34.1
-7 -6 3 1521.95 104.89
-7 -6 3 1523.05 104.49
-7 -6 3 1472.85 101.49
-7 -6 3 1486.65 104.99
-7 -6 3 1462.45 101.69
-7 6 3 1540.25 98.09
7 6 -3 1561.34 105.49
-7 6 3 1581.74 106.09
-7 6 3 1614.34 98.89
-7 6 3 1451.65 100.99
-7 6 3 1484.15 100.09
7 6 -3 1584.34 106.39
-7 6 3 1595.64 98.99
7 6 -3 1659.33 104.29
-6 -6 3 768.72 56.69
-6 -6 3 733.53 57.99
-6 -6 3 760.82 57.99
-6 -6 3 726.33 54.89
-6 -6 3 759.92 57.19
6 6 -3 812.92 57.19
-6 6 3 836.82 52.39
-6 6 3 853.11 59.79
-6 6 3 780.02 53.09
-6 6 3 815.12 52.49
6 6 -3 791.32 62.49
-6 6 3 799.22 56.49
-6 6 3 814.52 51.89
6 6 -3 777.42 59.09
-5 -6 3 926.31 66.49
-5 -6 3 931.01 66.89
-5 -6 3 970.6 65.59
-5 -6 3 970.1 66.19
-5 -6 3 937.01 65.29
5 -6 -3 913.21 65.29
-5 -6 3 977.2 66.49
-5 6 3 944.11 60.09
5 6 -3 939.11 66.49
5 6 -3 984.6 65.39
-5 6 3 927.61 59.59
5 6 -3 928.41 66.89
-5 6 3 916.31 66.89
-5 6 3 929.51 60.49
4 -6 -3 2389.06 144.69
4 6 -3 2296.67 146.09
-4 6 3 2189.68 136.99
-4 6 3 2178.38 144.59
4 6 -3 2314.17 144.19
-4 6 3 2145.39 146.19
-3 -6 3 1110.29 74.79
-3 -6 3 1227.78 80.59
-3 -6 3 1152.68 78.79
-3 -6 3 1145.59 76.29
-3 -6 3 1145.99 79.09
3 -6 -3 1171.28 78.89
-3 -6 3 1185.68 74.09
3 6 -3 928.91 84.89
3 6 -3 1169.58 77.19
3 6 -3 1197.68 83.29
-3 6 3 1207.28 78.69
3 6 -3 1213.18 77.79
-3 6 3 1219.78 79.09
-2 -6 3 1396.66 86.99
-2 -6 3 1324.37 84.79
-2 -6 3 1354.06 90.69
2 -6 -3 1374.16 90.79
-2 -6 3 1356.46 90.49
-2 -6 3 1348.47 87.39
2 -6 -3 1363.06 90.19
2 6 -3 1312.97 92.79
-2 6 3 1329.17 89.69
-2 6 3 1358.66 90.99
2 6 -3 1368.16 87.79
2 6 -3 1388.56 87.69
-1 -6 3 5750.23 361.36
1 -6 -3 5735.33 338.27
1 6 -3 5033 358.96
-1 6 3 4887.41 345.17
0 -6 3 838.22 59.69
0 -6 3 862.41 54.09
0 -6 3 871.41 60.09
0 -6 -3 872.21 60.19
0 -6 -3 909.81 59.69
0 -6 -3 879.41 53.99
0 6 -3 814.32 54.49
0 6 3 852.61 54.19
0 6 3 813.12 61.39
0 6 -3 807.82 53.39
0 6 3 841.82 53.89
0 6 -3 807.72 59.69
0 6 3 849.41 54.69
0 6 -3 790.32 62.49
0 6 -3 824.62 54.29
-1 6 -3 2515.15 157.18
-1 6 -3 2380.76 157.08
-2 -6 -3 5257.17 347.37
-2 6 -3 4945.31 314.37
2 6 3 4666.93 342.87
-2 6 -3 4736.53 312.87
-3 -6 -3 367.36 24.1
-3 -6 -3 330.77 26
3 -6 3 345.77 20.5
-3 -6 -3 343.87 25.6
-3 -6 -3 346.37 25
-3 -6 -3 360.06 29.2
-3 6 -3 263.57 26.8
3 6 3 284.97 24.4
3 6 3 283.17 26
-3 6 -3 276.57 22.3
-3 6 -3 246.18 28
-3 6 -3 267.57 21.2
-3 6 -3 279.27 20.6
3 6 3 268.47 25
-4 -6 -3 907.91 61.99
-4 -6 -3 944.31 57.39
4 -6 3 949.8 53.99
-4 -6 -3 902.81 59.59
-4 -6 -3 954.1 60.69
-4 -6 -3 943.91 59.59
-4 6 -3 776.52 64.99
4 6 3 771.52 60.19
-4 6 -3 712.33 60.09
4 6 3 788.92 58.19
4 6 3 791.92 59.39
-4 6 -3 817.22 53.89
-4 6 -3 790.02 56.09
-4 6 -3 754.22 55.59
-5 -6 -3 1358.76 90.69
-5 -6 -3 1334.17 91.79
-5 -6 -3 1253.07 89.79
-5 -6 -3 1428.76 88.29
5 -6 3 1352.76 84.79
-5 -6 -3 1357.16 91.29
-5 6 -3 1341.17 86.69
-5 6 -3 1313.47 86.39
5 6 3 1286.27 90.79
5 6 3 1422.66 93.19
5 6 3 1339.37 89.89
-5 6 -3 1320.97 84.79
-5 6 -3 1332.57 85.79
-6 -6 -3 590.64 47.1
-6 -6 -3 658.33 48.6
-6 -6 -3 638.24 45
-6 -6 -3 637.64 48.3
-6 -6 -3 665.53 49.1
-6 6 -3 557.54 42.8
6 6 3 565.14 48.8
-6 6 -3 593.44 42.7
-6 6 -3 586.44 42.7
-6 6 -3 573.44 41.4
6 6 3 599.74 46.6
6 6 3 574.74 50.49
-7 -6 -3 181.88 23.7
-7 -6 -3 211.68 25
-7 -6 -3 187.18 24.9
7 -6 3 195.08 19.8
-7 -6 -3 205.48 25.8
-7 -6 -3 205.48 24.9
-7 6 -3 265.47 21.3
-7 6 -3 269.17 22.3
-7 6 -3 266.37 22.7
7 6 3 255.57 26
-7 6 -3 261.47 22.4
7 6 3 277.77 29.2
8 -6 3 261.87 25
-8 -6 -3 289.27 31.9
-8 -6 -3 278.67 29.5
-8 -6 -3 274.07 31.8
-8 -6 -3 262.47 29.4
-8 -6 -3 284.37 28.2
8 6 3 300.97 29.5
8 6 3 346.87 35.9
-8 6 -3 299.37 26.8
-8 6 -3 285.37 25.1
-8 6 -3 304.47 26.4
-8 6 -3 304.87 28.8
9 -6 3 259.87 25.4
-9 -6 -3 292.67 30.4
-9 -6 -3 244.48 31.9
-9 -6 -3 259.97 31.9
-9 -6 -3 255.27 27.3
-9 6 -3 299.57 33.9
-9 6 -3 254.67 25.1
-9 6 -3 318.37 30.1
9 6 3 322.97 35.6
-9 6 -3 248.68 25.6
9 6 3 309.17 31.4
-10 -6 -3 25.7 14.7
10 -6 3 49.5 11.9
-10 -6 -3 23.7 13.8
-10 -6 -3 46.6 16.4
-10 6 -3 24.8 11.5
-10 6 -3 25.8 9.3
10 6 3 41.6 15.5
10 6 3 26.4 13.5
-10 6 -3 27.2 9.6
-10 6 -3 29.8 10.6
-11 -6 -3 96.19 20.1
-11 -6 -3 94.19 23.4
-11 -6 -3 72.79 20.1
11 6 3 132.69 28.3
-11 6 -3 123.69 18.1
-11 6 -3 149.29 23.6
11 6 3 144.19 25.3
-11 6 -3 141.09 20.7
-11 -7 3 47.7 12.1
-11 -7 3 55.79 18.2
-11 -7 3 39.2 15.6
-11 7 3 62.59 13.7
-11 7 3 49.99 15.8
11 7 -3 57.99 16.9
-11 7 3 51.49 14.6
-11 7 3 44.1 11.3
-11 7 3 56.29 12.7
-10 -7 3 392.86 40.4
-10 -7 3 384.56 39.5
-10 -7 3 377.36 34
10 7 -3 414.66 38.8
-10 7 3 419.66 33.2
-10 7 3 300.77 36
-10 7 3 385.16 32.2
-10 7 3 426.06 36.7
-10 7 3 329.17 31.2
-9 -7 3 892.41 70.69
-9 -7 3 882.81 66.19
-9 -7 3 831.82 65.29
-9 -7 3 868.11 69.49
-9 7 3 909.51 65.29
-9 7 3 893.11 62.69
9 7 -3 867.81 87.79
-9 7 3 992.5 63.39
9 7 -3 945.01 69.19
-9 7 3 936.21 62.99
-8 -7 3 65.39 13.3
-8 -7 3 65.59 16
-8 -7 3 70.49 14.6
-8 -7 3 51.69 13.6
-8 -7 3 63.79 15.3
-8 7 3 72.09 16.7
-8 7 3 59.59 9.9
-8 7 3 67.19 10.6
-8 7 3 68.39 10.6
-8 7 3 79.69 13.3
8 7 -3 52.99 14.3
8 7 -3 74.69 19.2
8 7 -3 76.79 18.7
-7 -7 3 761.82 61.19
-7 -7 3 797.52 62.59
-7 -7 3 737.63 60.29
-7 -7 3 778.92 62.79
-7 -7 3 779.52 58.99
-7 7 3 844.82 57.29
7 7 -3 880.91 64.09
-7 7 3 854.21 64.59
7 7 -3 867.51 64.59
7 7 -3 900.31 62.49
-7 7 3 861.11 55.49
-7 7 3 898.41 55.69
-7 7 3 850.01 55.69
-6 -7 3 553.44 43.5
-6 -7 3 597.04 48.7
-6 -7 3 600.44 47.2
-6 -7 3 566.94 46.9
-6 -7 3 595.54 46.3
-6 -7 3 542.45 46.8
-6 7 3 659.53 49.8
-6 7 3 638.74 40.2
6 7 -3 599.04 62.89
-6 7 3 619.54 49.3
-6 7 3 622.04 40.4
6 7 -3 612.54 46.4
6 7 -3 552.84 47
-6 7 3 623.54 40.1
-6 7 3 619.54 41.6
-5 -7 3 277.27 26.6
5 -7 -3 269.27 25.9
-5 -7 3 255.97 26.6
-5 -7 3 275.27 23.7
-5 -7 3 276.77 25.9
-5 -7 3 303.27 26
-5 -7 3 281.17 24.6
-5 7 3 247.28 19.3
-5 7 3 249.48 24.7
-5 7 3 257.37 18.8
-5 7 3 258.67 18.5
5 7 -3 259.87 26.1
5 7 -3 265.27 25.7
5 7 -3 264.27 24.6
-4 -7 3 376.96 34.2
4 -7 -3 354.06 33
-4 -7 3 371.66 33.6
-4 -7 3 373.06 31.6
-4 -7 3 355.16 31.2
-4 -7 3 356.26 28.7
-4 -7 3 337.37 31.4
-4 7 3 426.36 34.7
4 7 -3 427.76 33.9
4 7 -3 475.85 32.7
-4 7 3 428.86 34
4 7 -3 428.86 33.8
4 7 -3 458.45 33.8
3 -7 -3 148.39 18
-3 -7 3 156.38 13.5
-3 -7 3 130.99 14.7
-3 -7 3 153.18 15.8
-3 -7 3 155.08 18.2
-3 -7 3 154.58 18.4
-3 -7 3 136.29 12.2
-3 7 3 124.79 16
3 7 -3 131.99 15.5
3 7 -3 127.29 14.3
3 7 -3 123.69 16
3 7 -3 128.49 15.2
-3 7 3 143.19 17.4
-2 -7 3 371.86 25.4
-2 -7 3 359.46 29
-2 -7 3 393.46 34
-2 -7 3 352.96 25.7
-2 -7 3 365.66 33.4
2 -7 -3 369.46 32.9
-2 -7 3 372.96 31.8
2 -7 -3 382.26 33.8
2 7 -3 431.86 30.7
2 7 -3 448.86 31.4
2 7 -3 408.16 33.5
-2 7 3 425.56 33.4
2 7 -3 448.66 29.9
-2 7 3 442.76 33.8
-1 -7 3 94.49 14.3
-1 -7 3 115.69 15.3
1 -7 -3 109.69 14.4
1 -7 -3 98.19 15
-1 -7 3 90.89 9.7
-1 -7 3 99.69 10.3
1 7 -3 83.69 13.6
1 7 -3 89.79 13.4
1 7 -3 86.39 9.6
1 7 -3 85.69 11.6
-1 7 3 89.79 8.2
-1 7 3 78.99 7.9
-1 7 3 82.09 8.3
-1 7 3 85.29 12.8
-1 7 3 83.49 13
1 7 -3 85.89 10.5
0 -7 3 178.78 13.9
0 -7 3 175.08 13.9
0 -7 -3 178.88 19.5
0 -7 -3 177.68 20.2
0 -7 -3 184.68 13.8
0 -7 3 171.18 19.7
0 -7 -3 185.58 13.7
0 -7 3 178.68 20.1
0 7 3 169.28 14.5
0 7 3 165.38 14
0 7 -3 172.28 14.5
0 7 3 155.08 18
0 7 -3 172.88 14.8
0 7 -3 141.89 18.1
0 7 -3 184.88 20.4
0 7 -3 152.78 13.5
1 -7 3 719.23 50.99
1 -7 3 720.53 51.09
-1 -7 -3 744.83 58.69
-1 -7 -3 672.33 58.69
1 -7 3 703.23 58.59
-1 -7 -3 687.83 53.39
-1 -7 -3 704.83 53.39
1 7 3 948.81 56.29
-1 7 -3 930.71 52.19
-1 7 -3 927.11 62.29
-1 7 -3 869.71 53.49
1 7 3 900.11 55.59
-1 7 -3 955.1 52.99
-1 7 -3 966.4 65.39
1 7 3 936.51 54.89
-2 -7 -3 792.22 52.59
2 -7 3 777.62 56.59
-2 -7 -3 792.52 52.29
-2 -7 -3 789.82 56.89
-2 -7 -3 793.02 49
-2 -7 -3 780.42 48.7
-2 -7 -3 789.72 57.69
-2 7 -3 724.43 48.7
-2 7 -3 722.83 62.39
-2 7 -3 753.52 48.2
2 7 3 779.82 52.49
-2 7 -3 751.42 48.6
2 7 3 720.63 52.79
2 7 3 769.42 53.69
-3 -7 -3 318.77 25
-3 -7 -3 329.27 31.3
-3 -7 -3 343.07 25.9
-3 -7 -3 349.77 28.2
-3 -7 -3 315.67 30.4
-3 -7 -3 314.47 27.2
-3 7 -3 348.97 23.4
-3 7 -3 338.37 23.3
-3 7 -3 348.97 33.4
3 7 3 358.16 29.6
3 7 3 379.76 39.2
-3 7 -3 340.57 23
3 7 3 334.37 27.4
-4 -7 -3 673.13 51.39
-4 -7 -3 642.14 55.19
-4 -7 -3 655.73 52.89
-4 -7 -3 641.44 49.8
-4 -7 -3 601.74 51.59
-4 7 -3 801.52 48
-4 7 -3 802.92 49.8
-4 7 -3 811.62 60.79
-4 7 -3 813.92 47.8
-4 7 -3 793.42 50.19
4 7 3 775.82 53.29
4 7 3 826.62 56.39
4 7 3 746.83 54.29
-5 -7 -3 1452.55 98.19
-5 -7 -3 1556.04 102.59
-5 -7 -3 1568.04 104.49
-5 -7 -3 1549.84 101.09
-5 7 -3 1523.75 95.69
-5 7 -3 1564.84 95.49
5 7 3 1543.95 101.39
-5 7 -3 1518.35 97.89
-5 7 -3 1534.15 97.59
5 7 3 1498.85 103.99
5 7 3 1385.86 101.79
-5 7 -3 1515.95 108.89
-6 -7 -3 61.69 13.6
-6 -7 -3 58.09 11.1
-6 -7 -3 50.59 12
6 -7 3 59.39 7.5
-6 -7 -3 60.49 14.7
-6 -7 -3 56.79 13
-6 7 -3 55.29 9.9
-6 7 -3 50.09 8.6
-6 7 -3 48.3 8.4
6 7 3 47.9 13.6
6 7 3 51.49 12.7
-6 7 -3 42.4 14
6 7 3 41.7 11.2
-6 7 -3 60.49 10.3
-7 -7 -3 1346.17 92.19
-7 -7 -3 1281.67 90.29
-7 -7 -3 1390.76 91.99
-7 -7 -3 1241.98 89.69
7 7 3 1263.57 89.39
-7 7 -3 1306.17 83.39
-7 7 -3 1095.59 93.79
-7 7 -3 1252.77 84.69
-7 7 -3 1291.97 84.59
7 7 3 1265.37 93.99
-7 7 -3 1278.17 83.89
-8 -7 -3 1033.2 77.29
-8 -7 -3 997.4 77.49
-8 7 -3 1010.6 72.79
-8 7 -3 1015.9 71.19
-8 7 -3 949.11 68.99
8 7 3 1098.69 81.09
8 7 3 1073.29 76.59
-8 7 -3 1047.3 70.59
-9 -7 -3 91.99 19.3
-9 -7 -3 77.59 17.3
-9 -7 -3 79.99 19.5
-9 -7 -3 70.19 18.2
-9 7 -3 124.29 22.5
9 7 3 111.79 24.2
-9 7 -3 126.39 18.6
9 7 3 108.09 20.6
-9 7 -3 92.59 13.6
-9 7 -3 111.49 14.9
-10 -7 -3 692.23 57.99
-10 -7 -3 664.03 60.39
-10 -7 -3 695.43 61.79
10 7 3 752.62 65.09
-10 7 -3 628.24 52.39
10 7 3 731.83 59.79
-10 7 -3 699.13 53.09
-10 7 -3 730.03 57.89
-10 7 -3 744.23 54.69
-10 -8 3 47.6 16.4
-10 -8 3 83.09 16.8
-10 -8 3 60.09 16.8
-10 -8 3 61.99 17.9
-10 8 3 75.09 19.1
-10 8 3 69.39 15.5
10 8 -3 76.29 17.6
-10 8 3 50.59 11
-10 8 3 63.69 10.9
-10 8 3 83.49 12.7
-9 -8 3 249.38 26.8
-9 -8 3 214.38 28.6
-9 -8 3 205.78 27.5
-9 -8 3 232.28 24.9
-9 -8 3 196.88 28.3
9 8 -3 234.48 28.6
9 8 -3 209.18 27
-9 8 3 233.48 24.1
-9 8 3 248.48 20.8
-9 8 3 190.68 20.3
-9 8 3 260.17 21.5
-9 8 3 228.18 28.4
-8 -8 3 477.35 41.4
-8 -8 3 491.85 42.9
-8 -8 3 470.85 43.3
-8 -8 3 495.75 38.7
-8 -8 3 469.65 40.4
8 8 -3 441.36 40.7
8 8 -3 394.96 45.4
-8 8 3 456.35 36
-8 8 3 431.66 32.5
-8 8 3 456.05 36.2
-8 8 3 429.36 32.4
-7 -8 3 547.35 40.1
-7 -8 3 525.75 43.5
-7 -8 3 580.44 46.6
-7 -8 3 547.05 43.7
-7 -8 3 553.94 42.6
-7 -8 3 521.55 43.6
-7 8 3 486.45 44.2
7 8 -3 465.45 43.6
-7 8 3 471.45 33.5
7 8 -3 406.36 41.4
7 8 -3 518.45 42.5
-7 8 3 496.65 33.9
-7 8 3 472.95 36.5
-7 8 3 456.25 34.9
-6 -8 3 402.86 45.5
-6 -8 3 457.75 39.1
-6 -8 3 485.35 37
-6 -8 3 464.25 38.3
6 -8 -3 482.45 38.5
-6 -8 3 469.15 34.7
-6 -8 3 458.75 48.7
6 8 -3 422.86 36.9
-6 8 3 378.56 38.4
6 8 -3 419.66 38.8
6 8 -3 405.96 37.8
-6 8 3 421.96 31.1
-6 8 3 429.96 30.2
-5 -8 3 175.58 18.5
-5 -8 3 153.68 21.6
-5 -8 3 179.38 20.4
-5 -8 3 176.48 16.9
5 -8 -3 172.28 21.6
-5 -8 3 192.08 22.5
-5 -8 3 165.28 19.7
-5 8 3 177.98 13.2
5 8 -3 162.98 20.9
5 8 -3 168.58 20.3
-5 8 3 162.18 21.3
5 8 -3 189.48 20
-5 8 3 177.28 13.7
-4 -8 3 1565.44 96.79
-4 -8 3 1410.46 88.29
-4 -8 3 1510.55 91.89
4 -8 -3 1425.76 94.79
-4 -8 3 1465.15 95.19
-4 -8 3 1447.86 87.19
-4 -8 3 1464.15 92.19
4 8 -3 1115.59 90.29
-4 8 3 1148.59 92.69
4 8 -3 1149.69 89.29
-3 -8 3 570.24 38.3
-3 -8 3 573.84 47
-3 -8 3 552.14 42.8
-3 -8 3 573.64 47.3
-3 -8 3 549.65 42.3
-3 -8 3 555.24 38.8
3 -8 -3 577.24 47
3 8 -3 636.64 43
3 8 -3 647.14 44.4
3 8 -3 602.74 44.7
-3 8 3 646.84 47.7
-2 -8 3 838.92 60.39
-2 -8 3 835.42 54.19
-2 -8 3 832.92 60.39
2 -8 -3 895.51 60.59
-2 -8 3 846.12 54.69
2 -8 -3 818.82 60.49
2 8 -3 721.13 54.39
2 8 -3 716.83 54.99
2 8 -3 740.73 54.19
-2 8 3 736.03 58.19
1 -8 -3 2171.68 132.09
-1 -8 3 1925.91 129.89
-1 -8 3 1755.52 128.89
-1 -8 3 1977.3 130.59
1 -8 -3 2085.79 130.49
1 8 -3 1927.11 124.09
1 8 -3 1937.01 129.99
-1 8 3 1946.71 121.09
-1 8 3 2011.9 120.69
1 8 -3 1969.8 124.39
-1 8 3 1913.81 120.89
0 -8 3 246.58 20.3
0 -8 3 271.57 28.2
0 -8 3 245.68 27.7
0 -8 3 256.47 20.6
0 -8 -3 261.67 20.4
0 -8 -3 254.07 20.1
0 -8 -3 241.58 27.8
0 -8 -3 252.17 27.1
0 8 -3 317.07 29.6
0 8 -3 330.57 22.4
0 8 3 330.47 22.8
0 8 3 348.57 22.9
0 8 -3 310.67 22.8
0 8 3 317.07 21.9
0 8 -3 334.67 21.9
-1 -8 -3 815.32 60.39
-1 -8 -3 851.41 55.59
-1 -8 -3 807.52 61.09
1 -8 3 787.42 60.29
-1 8 -3 780.02 51.29
-1 8 -3 772.52 52.79
1 8 3 794.02 54.69
-1 8 -3 810.62 51.79
-1 8 -3 808.32 61.39
1 8 3 836.62 55.19
1 8 3 802.82 53.79
-2 -8 -3 1140.69 78.69
-2 -8 -3 1176.68 79.19
2 -8 3 1184.98 84.79
-2 -8 -3 1214.38 86.09
-2 -8 -3 1197.08 85.09
2 8 3 1298.07 81.69
2 8 3 1220.68 79.49
-2 8 -3 1244.18 75.39
-2 8 -3 1169.38 76.59
-2 8 -3 1254.47 75.09
2 8 3 1230.08 80.79
-2 8 -3 1200.38 86.89
-3 -8 -3 1034.4 63.69
-3 -8 -3 1057.49 67.69
-3 -8 -3 1059.09 72.89
-3 -8 -3 1115.89 74.59
-3 -8 -3 1050.39 67.99
-3 -8 -3 1058.39 63.89
-3 8 -3 922.31 62.09
3 8 3 915.51 68.09
-3 8 -3 837.62 72.69
3 8 3 976 69.29
-3 8 -3 910.21 61.99
3 8 3 960.8 67.09
-4 -8 -3 717.93 54.59
-4 -8 -3 704.63 46.1
-4 -8 -3 696.03 53.89
-4 -8 -3 718.43 54.19
-4 -8 -3 714.63 50.19
-4 -8 -3 660.33 52.69
-4 8 -3 640.54 42.7
-4 8 -3 620.24 55.29
4 8 3 656.93 49.1
4 8 3 608.44 50.59
-4 8 -3 644.04 45.2
4 8 3 605.44 49.7
-4 8 -3 661.43 43.1
-5 -8 -3 370.06 31.8
-5 -8 -3 394.36 36.4
-5 -8 -3 402.46 37.7
-5 -8 -3 392.56 31.2
-5 -8 -3 413.26 34.1
5 8 3 344.17 33.7
-5 8 -3 337.57 25.6
-5 8 -3 325.87 37.2
-5 8 -3 348.27 24.9
5 8 3 351.86 31.8
-5 8 -3 325.37 26.1
-5 8 -3 352.06 28
-6 -8 -3 466.05 35.7
-6 -8 -3 490.85 38.5
-6 -8 -3 488.75 39.3
-6 -8 -3 515.25 57.29
-6 -8 -3 471.15 40.1
-6 8 -3 425.96 31.4
-6 8 -3 446.16 45
6 8 3 416.86 41.4
-6 8 -3 426.86 33.9
6 8 3 429.06 38.5
6 8 3 460.85 41.8
-6 8 -3 418.16 32
-6 8 -3 438.66 33.8
-7 -8 -3 72.09 17.2
-7 -8 -3 73.19 15.6
-7 -8 -3 94.19 17.5
-7 8 -3 55.79 11
7 8 3 65.09 17.1
-7 8 -3 63.49 11.5
-7 8 -3 61.99 11.2
-7 8 -3 60.59 18.4
7 8 3 55.69 14.3
-7 8 -3 49.1 9.1
-8 -8 -3 201.58 22.4
-8 -8 -3 196.58 25.4
-8 -8 -3 213.18 27.1
-8 -8 -3 213.58 27.2
-8 8 -3 149.79 28.7
8 8 3 168.98 24.8
-8 8 -3 176.38 18.1
-8 8 -3 168.58 20.8
8 8 3 184.08 27.4
-8 8 -3 177.08 18.9
-8 8 -3 167.78 18.1
-9 -8 -3 227.28 29.1
-9 -8 -3 232.08 30.5
-9 -8 -3 231.88 29.2
-9 8 -3 213.38 24.8
-9 8 -3 199.58 21.4
-9 8 -3 240.98 23.1
9 8 3 227.18 28.5
9 8 3 191.88 30.2
-9 8 -3 196.18 21
-10 -8 -3 31.8 14.3
-10 -8 -3 40.2 15.2
-10 -8 -3 42 17.1
-10 8 -3 42.8 13.4
10 8 3 45.7 16
10 8 3 28.7 14.4
-10 8 -3 32.6 9.6
-10 8 -3 25.9 9.1
-10 8 -3 24.1 10.8
-10 -9 3 632.64 51.29
-10 -9 3 627.34 53.49
-10 -9 3 669.83 55.99
-10 9 3 574.44 42.5
-10 9 3 638.54 49.1
-10 9 3 519.05 44.4
-9 -9 3 628.44 53.69
-9 -9 3 652.63 56.39
-9 -9 3 640.44 51.09
-9 -9 3 653.03 54.69
-9 -9 3 667.73 58.29
-9 9 3 722.73 59.19
-9 9 3 680.93 44.8
-9 9 3 571.04 46.6
9 9 -3 690.13 55.99
-9 9 3 658.83 44.8
-9 9 3 722.93 50.99
-8 -9 3 52.39 14.9
-8 -9 3 57.49 14.3
-8 -9 3 64.49 13.2
-8 -9 3 59.99 15.8
-8 -9 3 67.49 17
-8 9 3 55.99 15.6
8 9 -3 53.99 14.8
8 9 -3 63.19 15.4
-8 9 3 69.09 12
-7 -9 3 621.54 46.9
-7 -9 3 625.14 49.4
-7 -9 3 613.34 51.89
-7 -9 3 616.64 51.19
-7 -9 3 617.54 53.89
-7 9 3 619.54 42.8
7 9 -3 587.34 51.49
7 9 -3 648.44 53.89
-7 9 3 603.64 53.59
7 9 -3 687.53 51.89
-7 9 3 690.53 44.9
6 -9 -3 434.06 42.5
-6 -9 3 469.95 44.7
-6 -9 3 475.45 38.9
-6 -9 3 469.95 37.1
-6 -9 3 442.76 41
-6 -9 3 456.65 41
6 9 -3 530.95 43.3
-6 9 3 548.15 45.9
-6 9 3 523.95 34.7
6 9 -3 559.14 42.5
6 9 -3 521.25 57.89
-6 9 3 535.45 33.7
-5 -9 3 406.26 33.7
-5 -9 3 411.66 39.7
-5 -9 3 398.26 32.4
-5 -9 3 360.36 39.2
-5 -9 3 441.86 37.4
5 -9 -3 412.76 39.7
-5 -9 3 446.26 41.3
5 9 -3 428.76 38.8
-5 9 3 490.85 29.8
5 9 -3 492.05 39.3
-5 9 3 472.95 41.4
5 9 -3 499.05 38.2
-5 9 3 501.85 29.4
-4 -9 3 219.08 26.4
-4 -9 3 218.68 17.8
4 -9 -3 244.58 27.1
-4 -9 3 217.98 33.2
-4 -9 3 229.98 18.7
-4 -9 3 228.78 22.5
-4 -9 3 214.58 22.2
4 9 -3 243.88 24.5
4 9 -3 220.58 23.2
-4 9 3 240.98 26.5
4 9 -3 220.08 22.5
-3 -9 3 325.17 28.7
3 -9 -3 349.47 34.6
-3 -9 3 336.07 34.2
-3 -9 3 345.37 28.8
-3 -9 3 337.07 34.3
-3 9 3 474.05 36.6
-2 -9 3 229.38 20.7
-2 -9 3 219.88 26.5
2 -9 -3 233.78 27.2
2 -9 -3 249.08 26.8
-2 -9 3 238.38 27.1
-2 -9 3 249.28 20.7
-2 9 3 231.78 25.7
-2 9 3 246.18 17.2
2 9 -3 252.67 21.4
2 9 -3 241.08 25.8
2 9 -3 253.37 22.1
-2 9 3 239.18 17.4
1 -9 -3 27.7 11.2
-1 -9 3 31.1 11.6
-1 -9 3 37.4 8.4
-1 -9 3 35.9 6.9
-1 -9 3 33.4 11.3
1 -9 -3 31.1 10.9
-1 9 3 42.2 6.4
-1 9 3 46.4 6.9
1 9 -3 45.9 8.2
1 9 -3 44.1 8.4
1 9 -3 54.99 9.7
0 -9 -3 643.34 43.2
0 -9 3 630.44 53.19
0 -9 -3 671.53 42.9
0 -9 -3 677.93 54.69
0 -9 3 687.43 54.19
0 -9 3 682.73 43.6
0 -9 -3 656.43 52.89
0 -9 3 654.03 43
0 9 3 690.83 46.1
0 9 3 674.53 45.1
0 9 -3 627.94 53.39
0 9 -3 662.03 46.2
0 9 -3 702.83 45.3
0 9 -3 661.73 44.8
0 9 3 707.63 45.8
-1 -9 -3 269.97 30.5
-1 -9 -3 256.97 31.2
1 9 3 335.47 26
-1 9 -3 334.27 22.9
1 9 3 332.77 26.7
-1 9 -3 348.67 33.8
-1 9 -3 324.77 23.2
-1 9 -3 331.57 24.6
1 9 3 345.77 26.9
-2 -9 -3 674.33 51.29
2 -9 3 630.24 51.09
-2 -9 -3 642.84 43.4
-2 -9 -3 677.73 56.09
-2 -9 -3 654.33 43.7
2 9 3 584.44 45.3
-2 9 -3 593.84 39.6
-2 9 -3 553.64 50.59
2 9 3 605.54 43.9
2 9 3 577.74 45.1
-2 9 -3 553.34 41
-3 -9 -3 108.79 14.6
-3 -9 -3 124.39 15.6
-3 -9 -3 95.49 21.1
-3 9 -3 142.39 12.4
3 9 3 139.69 17.9
-3 9 -3 160.88 12.1
-3 9 -3 161.08 22.7
3 9 3 155.98 18.1
3 9 3 139.29 16.7
-4 -9 -3 826.92 63.09
-4 -9 -3 865.81 68.89
-4 -9 -3 851.81 63.99
-4 -9 -3 919.91 70.39
-4 -9 -3 868.11 59.39
-4 -9 -3 859.51 59.49
-4 9 -3 934.11 59.79
4 9 3 954.8 64.99
4 9 3 985.1 67.89
4 9 3 925.41 66.09
-4 9 -3 957.7 58.09
-5 -9 -3 872.11 69.19
-5 -9 -3 826.22 63.49
-5 -9 -3 855.21 69.09
-5 -9 -3 852.91 59.89
-5 -9 -3 908.91 61.59
-5 9 -3 923.51 73.29
5 9 3 893.01 64.89
5 9 3 899.71 67.69
-5 9 -3 931.81 57.59
-5 9 -3 880.01 59.79
-6 -9 -3 66.69 15.3
-6 -9 -3 56.29 16.1
-6 -9 -3 80.29 14.5
-6 -9 -3 66.19 14.6
-6 -9 -3 77.79 18.1
-6 -9 -3 76.49 12.4
-6 9 -3 65.09 8.9
-6 9 -3 71.09 22.5
-6 9 -3 74.19 11.1
6 9 3 85.09 19.1
6 9 3 66.09 15.3
6 9 3 66.89 15.5
-7 -9 -3 1144.59 88.49
-7 -9 -3 1136.29 89.09
-7 -9 -3 1056.19 90.19
-7 -9 -3 1190.88 86.89
-7 -9 -3 1127.39 83.29
-7 9 -3 1184.48 79.49
-7 9 -3 1217.98 75.39
-7 9 -3 1132.49 93.29
-7 9 -3 1293.27 79.79
7 9 3 1199.18 85.79
7 9 3 1279.37 90.99
-8 -9 -3 367.96 39.4
-8 -9 -3 337.97 36.5
-8 -9 -3 367.76 40.5
-8 -9 -3 358.46 37
-8 9 -3 462.95 35.7
-8 9 -3 362.86 30.9
-8 9 -3 388.66 32.1
8 9 3 457.85 44.3
8 9 3 442.76 40.5
-8 9 -3 449.06 30.5
-9 -9 -3 51.19 17.2
-9 -9 -3 59.39 16.3
-9 -9 -3 59.69 17.2
-9 9 -3 64.79 14.3
-9 9 -3 57.69 11.6
-9 9 -3 50.39 10.7
9 9 3 67.79 20.1
9 9 3 67.09 18.4
-9 -10 3 114.79 22.8
-9 -10 3 113.79 22.5
-9 -10 3 87.89 15.8
-9 -10 3 137.89 28.7
-9 -10 3 103.49 19.4
-9 10 3 102.29 15.3
-9 10 3 76.59 11.7
9 10 -3 85.89 19.8
-8 -10 3 279.47 27.7
-8 -10 3 258.07 30.1
-8 -10 3 282.37 33.3
-8 -10 3 269.57 24.3
-8 10 3 182.78 20.6
8 10 -3 195.38 26.7
-8 10 3 195.28 28.3
-7 -10 3 183.48 24.1
-7 -10 3 232.18 29
-7 -10 3 184.18 26
-7 -10 3 193.48 21.6
-7 -10 3 202.28 19.5
-7 10 3 241.48 49.9
-7 10 3 149.49 16.3
7 10 -3 193.18 24.4
7 10 -3 166.98 22.7
-6 -10 3 346.47 36
-6 -10 3 383.46 34
-6 -10 3 376.06 29.6
-6 -10 3 353.86 37.3
6 -10 -3 364.36 35.6
6 10 -3 352.76 35.1
6 10 -3 308.57 32.6
-6 10 3 330.57 24.7
-6 10 3 314.97 35
-6 10 3 334.77 23.9
-5 -10 3 93.99 10.4
-5 -10 3 75.69 17.4
-5 -10 3 80.19 10.9
-5 -10 3 80.59 15.3
5 -10 -3 121.49 22.6
-5 -10 3 93.89 16.4
-5 -10 3 76.29 18.1
5 10 -3 47.7 13
-4 -10 3 810.02 64.59
-4 -10 3 764.72 58.49
-4 -10 3 843.72 58.79
4 -10 -3 842.02 65.09
-4 -10 3 859.31 65.79
4 10 -3 820.62 58.99
4 10 -3 756.02 72.09
-3 -10 3 435.46 34.9
-3 -10 3 413.26 34.8
3 -10 -3 448.56 42.4
-3 -10 3 413.56 41.1
-3 -10 3 409.56 41.4
3 10 -3 471.05 36.9
-3 10 3 544.65 43.4
3 10 -3 482.35 36.3
3 10 -3 475.15 38.6
2 -10 -3 146.29 23
-2 -10 3 148.49 22.6
-2 -10 3 137.99 15.4
-2 -10 3 134.19 22.2
-2 -10 3 131.49 15.1
2 10 -3 199.18 18.1
-2 10 3 181.78 13.7
-2 10 3 182.08 22.9
2 10 -3 186.98 18.1
2 10 -3 162.38 18.5
-2 10 3 187.48 13.5
-1 -10 3 1173.78 71.79
1 -10 -3 1228.18 84.69
-1 -10 3 1215.68 72.99
-1 -10 3 1134.99 82.79
-1 -10 3 1238.18 84.29
-1 10 3 1025.8 71.49
1 10 -3 1028.9 73.09
1 10 -3 1030.7 74.69
1 10 -3 1071.99 73.09
-1 10 3 1084.19 71.09
0 -10 3 184.68 24.9
0 -10 -3 173.28 24.9
0 -10 3 151.48 22.7
0 -10 -3 187.28 26.8
0 10 3 180.18 16.2
0 10 -3 164.58 15.6
0 10 -3 179.18 17.2
0 10 -3 166.88 15.3
0 10 -3 188.48 27.5
0 10 3 182.88 17
-1 -10 -3 394.16 40.7
1 -10 3 393.66 39.6
-1 -10 -3 397.66 39.5
-1 -10 -3 385.26 30.2
1 10 3 444.96 33.9
-1 10 -3 431.46 31.5
1 10 3 464.95 33.7
1 10 3 453.35 32.9
-1 10 -3 438.26 41.2
-1 10 -3 457.15 30.4
2 10 3 461.75 36.2
-2 10 -3 440.26 42.6
2 10 3 419.06 35.4
2 10 3 463.95 34.9
-2 10 -3 439.46 30.1
-2 10 -3 417.56 31.5
-3 -10 -3 392.76 41
-3 -10 -3 420.66 33.8
-3 -10 -3 402.46 33.1
-3 -10 -3 414.86 40.5
3 10 3 445.56 36.5
-3 10 -3 392.76 30.6
-3 10 -3 436.26 29.2
3 10 3 438.66 36.7
3 10 3 444.56 35.3
-3 10 -3 443.96 43
-4 -10 -3 292.37 33.6
-4 -10 -3 255.57 25.5
-4 -10 -3 296.97 27.3
-4 -10 -3 278.77 32.4
4 10 3 270.07 28.9
4 10 3 306.97 28.3
-4 10 -3 299.97 34.6
4 10 3 257.47 27.7
-4 10 -3 283.67 21.6
-4 10 -3 290.57 22.4
-5 -10 -3 253.27 30.8
-5 -10 -3 231.88 19.2
-5 -10 -3 236.88 24.6
-5 -10 -3 218.28 23.2
-5 -10 -3 219.98 28.7
5 10 3 208.68 26.1
-5 10 -3 170.78 16.6
-5 10 -3 204.28 29.6
5 10 3 220.68 25.3
-5 10 -3 200.78 19.1
5 10 3 224.18 24.8
-6 -10 -3 309.57 35.5
-6 -10 -3 289.37 25.2
-6 -10 -3 303.57 35.2
-6 -10 -3 302.47 26.9
-6 -10 -3 340.77 32
-6 10 -3 255.27 22.4
-6 10 -3 289.47 36.6
6 10 3 297.77 33.3
6 10 3 292.07 31.1
-6 10 -3 288.17 24.3
-7 -10 -3 151.88 20.8
-7 -10 -3 176.08 28
-7 -10 -3 183.88 19.7
-7 -10 -3 188.98 25.1
-7 -10 -3 185.18 28.1
-7 10 -3 166.38 17.6
7 10 3 163.98 26.2
-7 10 -3 170.58 17.8
7 10 3 173.88 24.5
-8 -10 -3 153.48 27.3
-8 -10 -3 168.08 21.5
-8 -10 -3 137.09 22.9
-8 -10 -3 183.98 30.7
-8 -10 -3 149.59 28.3
-8 10 -3 95.79 13.4
-8 10 -3 128.89 17.2
8 10 3 99.09 21
8 10 3 128.99 26.7
-8 -11 3 101.69 22.7
-8 -11 3 77.79 20
-8 -11 3 92.89 19.2
-8 -11 3 107.99 17
-8 11 3 103.49 11.6
8 11 -3 120.79 21.7
-8 11 3 129.09 16.5
-7 -11 3 473.65 44.8
-7 -11 3 427.96 33.3
-7 -11 3 423.06 38.3
-7 -11 3 416.26 41.6
-7 -11 3 396.16 31.2
-7 11 3 334.37 27.3
7 11 -3 369.96 37.7
-7 11 3 386.26 29
-7 11 3 402.76 41.5
-6 -11 3 508.05 48
-6 -11 3 465.25 34.3
6 -11 -3 471.45 44.8
-6 -11 3 504.55 42.1
-6 -11 3 482.35 46.7
-6 11 3 472.95 32.5
-6 11 3 521.25 47.7
-6 11 3 460.85 31.7
6 11 -3 508.75 43.2
5 -11 -3 152.68 27.3
-5 -11 3 156.28 25.9
-5 -11 3 156.08 20.3
-5 -11 3 159.88 28.6
5 11 -3 214.38 23.6
5 11 -3 174.98 21.6
5 11 -3 225.08 25.6
-5 11 3 200.58 26.3
-4 -11 3 221.48 21.6
-4 -11 3 243.78 29.3
-4 -11 3 237.18 21.9
4 -11 -3 253.07 30
-4 -11 3 201.38 28.2
4 11 -3 148.09 19.8
-4 11 3 208.38 29.5
4 11 -3 144.89 21.1
4 11 -3 179.58 21.7
-3 -11 3 478.85 47.2
-3 -11 3 512.35 48.1
3 -11 -3 541.05 48.8
-3 -11 3 469.45 38.7
-3 -11 3 451.65 38.7
3 11 -3 592.54 44.5
3 11 -3 654.33 43.2
2 -11 -3 597.54 53.79
-2 -11 3 578.64 52.99
-2 -11 3 544.05 43.6
-2 -11 3 575.94 52.69
2 -11 -3 590.84 52.09
-2 11 3 654.83 40.4
2 11 -3 668.23 45.6
2 11 -3 572.14 46.4
2 11 -3 630.84 45
-2 11 3 618.24 40.7
-1 -11 3 7.3 10.6
1 -11 -3 4 9.2
1 -11 -3 14.5 9.9
-1 -11 3 14.7 10
-1 -11 3 10.7 4.1
-1 -11 3 13.6 4.7
1 11 -3 13.8 6.3
-1 11 3 15.5 5
-1 11 3 15.7 5.3
1 11 -3 16.8 6.9
0 -11 -3 636.54 54.59
0 -11 -3 635.54 52.99
0 -11 3 606.14 52.39
0 -11 3 608.44 52.89
0 11 3 542.95 42.3
0 11 -3 577.24 43.1
-1 -11 -3 648.64 41.8
-1 -11 -3 628.74 53.59
-1 -11 -3 650.13 41.3
-1 -11 -3 699.13 56.99
1 -11 3 660.63 54.69
1 11 3 594.54 44.5
-1 11 -3 617.14 42.1
-1 11 -3 444.46 60.19
1 11 3 556.54 45.1
-2 -11 -3 428.96 43.6
-2 -11 -3 408.26 33.2
2 -11 3 421.96 41.6
-2 -11 -3 375.06 40.6
2 11 3 417.76 35.2
-2 11 -3 448.06 30.1
2 11 3 452.65 35.7
-2 11 -3 370.96 41.3
2 11 3 447.46 34.8
-3 -11 -3 518.15 51.19
-3 -11 -3 536.25 50.09
-3 -11 -3 512.65 41.2
3 11 3 603.64 44.4
3 11 3 590.94 45.4
-3 11 -3 598.34 53.39
-3 11 -3 453.55 38
-3 11 -3 617.14 37.8
-4 -11 -3 605.54 55.59
-4 -11 -3 599.24 48.1
-4 -11 -3 623.64 57.29
-4 -11 -3 580.54 47.1
4 11 3 606.74 62.69
-4 11 -3 569.84 43.7
4 11 3 738.13 51.39
-4 11 -3 669.33 59.29
4 11 3 666.93 52.09
-4 11 -3 683.33 44
-5 -11 -3 518.35 49.4
-5 -11 -3 432.46 46.3
-5 -11 -3 499.15 41.3
5 11 3 463.25 42.5
-5 11 -3 495.65 35.7
5 11 3 531.55 45.4
-5 11 -3 433.66 33.9
5 11 3 508.35 44.5
-6 -11 -3 102.19 23.5
-6 -11 -3 119.99 19.3
-6 -11 -3 113.19 24.6
-6 -11 -3 104.19 12.8
-6 -11 -3 109.39 13.7
6 11 3 119.29 22.9
-6 11 -3 114.99 12.1
-6 11 -3 126.99 13.7
6 11 3 120.99 21
-7 -11 -3 825.32 62.39
-7 -11 -3 826.22 67.99
-7 -11 -3 811.02 67.89
-7 -11 -3 759.92 53.99
-7 -11 -3 751.82 55.09
7 11 3 746.63 64.69
-7 11 -3 621.94 50.99
7 11 3 781.22 62.09
-7 11 -3 755.52 52.69
-6 -12 3 81.29 16.1
-6 -12 3 76.09 21.6
-6 -12 3 58.99 18.5
6 12 -3 93.09 18.6
-5 -12 3 105.99 22.1
-5 -12 3 97.39 15.7
-5 -12 3 108.39 23.1
5 -12 -3 86.49 20.3
5 12 -3 89.79 17.5
-4 -12 3 367.66 41.3
-4 -12 3 343.67 32.4
-4 -12 3 355.46 41.4
4 -12 -3 393.06 42.4
4 12 -3 491.85 37.9
-4 12 3 442.46 42.5
4 12 -3 463.35 39.5
-3 -12 3 116.59 24.3
-3 -12 3 109.09 22
3 -12 -3 131.79 24.4
-3 -12 3 117.79 14
-3 -12 3 127.89 14.7
3 12 -3 118.89 17
-3 12 3 130.59 10.5
3 12 -3 88.69 17.2
2 -12 -3 32.3 14.7
-2 -12 3 38.5 16.7
-2 -12 3 38.4 7.8
-2 -12 3 28.5 13.4
-2 -12 3 34 7.6
2 12 -3 66.89 12.4
2 12 -3 70.59 13.4
-1 -12 3 648.54 57.29
1 -12 -3 644.54 58.09
1 -12 -3 686.03 57.69
-1 -12 3 713.93 59.29
1 12 -3 698.13 47.4
1 12 -3 553.54 47.6
-1 12 3 732.93 45.1
-1 12 3 547.25 44.4
0 -12 -3 68.29 19.6
0 -12 3 83.09 19.5
0 -12 -3 91.59 19.9
0 12 -3 89.19 12
0 12 3 76.59 13.4
0 12 3 82.09 12.1
0 12 -3 75.29 12.2
-1 -12 -3 410.26 43.4
-1 -12 -3 428.26 41.9
1 -12 3 439.96 42.7
1 12 3 302.27 30.7
-1 12 -3 325.97 29.4
-1 12 -3 385.56 41.8
1 12 3 436.06 32.4
-1 12 -3 439.26 32.1
-2 -12 -3 413.36 31.7
2 -12 3 453.25 44.1
-2 -12 -3 424.76 31.6
-2 -12 -3 411.96 45.2
-2 -12 -3 427.36 43.6
-2 12 -3 476.25 31.5
2 12 3 359.06 35
2 12 3 452.85 35.9
-3 -12 -3 125.99 26.1
-3 -12 -3 114.89 23.2
-3 -12 -3 115.79 14.5
-3 -12 -3 131.89 14.7
-3 12 -3 95.49 11.5
-3 12 -3 130.09 12.4
3 12 3 89.19 16.9
3 12 3 115.69 17.9
-4 -12 -3 261.47 25.1
-4 -12 -3 241.98 33
-4 -12 -3 283.17 36.2
4 12 3 254.57 28.1
-4 12 -3 207.18 20.5
4 12 3 266.37 30.9
-4 12 -3 284.17 21.7
-5 -12 -3 98.59 23.9
-5 -12 -3 102.69 25.4
-5 -12 -3 96.69 16.9
5 12 3 144.29 21.9
-5 12 -3 105.89 12.9
5 12 3 139.89 20.9
-5 12 -3 123.39 13
-6 -12 -3 220.78 33
-6 -12 -3 208.88 24.9
-6 -12 -3 220.88 31.7
-6 12 -3 181.38 17.2
-6 12 -3 172.98 17.3
6 12 3 194.28 26.2
6 12 3 181.58 26.7
-4 -13 3 26.3 15.4
-4 -13 3 45.2 10.3
4 -13 -3 45.4 17.4
-4 -13 3 65.69 19.3
4 13 -3 39.6 12.2
-3 -13 3 362.66 39.4
-3 -13 3 316.47 26
3 -13 -3 362.06 40.8
-3 -13 3 359.56 40.9
-3 13 3 272.37 22
-3 13 3 320.17 22.3
3 13 -3 303.77 31.4
3 13 -3 316.97 30.1
-2 -13 3 423.96 30.2
-2 -13 3 438.06 46.3
2 -13 -3 423.46 45.9
-2 -13 3 403.76 29.6
2 13 -3 377.36 36
-2 13 3 432.06 30.4
2 13 -3 464.95 36.1
-1 -13 3 16.3 11.7
1 -13 -3 13.7 10.8
1 -13 -3 5.2 11.4
-1 -13 3 6.9 12.9
-1 13 3 3.7 5
1 13 -3 16.4 7.1
-1 13 3 14.3 5.6
1 13 -3 8.4 5.5
0 -13 -3 332.47 39.6
0 -13 3 316.17 37.9
0 -13 -3 345.37 38.1
0 13 -3 351.26 26.8
0 13 3 317.67 26.3
0 13 -3 263.37 26.4
0 13 3 255.77 25.6
1 -13 3 345.57 41.1
-1 -13 -3 399.66 42.2
-1 -13 -3 380.66 43.5
-1 13 -3 419.06 29.6
1 13 3 304.47 30.7
-1 13 -3 327.37 30.6
1 13 3 404.86 32.1
-2 -13 -3 118.09 26.2
-2 -13 -3 144.19 13.2
-2 -13 -3 141.79 13.5
-2 13 -3 123.69 14.2
-2 13 -3 173.88 15.4
2 13 3 129.69 18.3
2 13 3 131.79 18
-3 -13 -3 348.47 30.3
-3 -13 -3 360.96 30.2
-3 -13 -3 402.86 43.4
-3 -13 -3 372.76 44.6
3 13 3 397.96 35.3
3 13 3 386.46 35.8
-3 13 -3 433.96 29
-3 13 -3 342.87 28.4
13 0 -4 428.66 37.7
-13 0 4 379.66 43.6
-13 0 4 421.86 43.4
-13 0 4 368.86 42.1
-12 0 4 671.93 55.79
-12 0 4 623.94 56.09
12 0 -4 630.94 52.09
12 0 -4 562.54 48.1
-11 0 4 43.8 14.9
-11 0 4 40.4 18.4
11 0 -4 54.39 13.1
-11 0 4 55.89 15.6
11 0 -4 44.4 11.3
10 0 -4 2099.89 131.29
-10 0 4 2173.28 136.29
-10 0 4 2035.7 132.69
10 0 -4 1860.41 133.09
10 0 -4 1939.11 131.29
-10 0 4 2014.7 135.59
-10 0 4 1948.8 135.99
-9 0 4 1967 130.89
-9 0 4 1879.81 129.59
-9 0 4 1945.91 127.39
9 0 -4 1836.02 128.19
9 0 -4 1970.5 127.89
9 0 -4 1967.9 126.09
-9 0 4 2063.09 130.39
8 0 -4 507.05 41.3
-8 0 4 553.84 43.1
8 0 -4 547.65 40.3
-8 0 4 537.55 41.1
-8 0 4 512.65 43.2
-8 0 4 548.55 43.4
8 0 -4 531.45 41.9
-6 0 4 2144.59 185.18
6 0 -4 1978.2 181.58
-5 0 4 388.76 30.7
5 0 -4 374.96 29.8
5 0 -4 401.66 30.2
5 0 -4 417.26 29.2
-5 0 4 404.96 30.7
-5 0 4 385.56 29.2
-4 0 4 2165.38 169.18
4 0 -4 2053.69 167.78
3 0 -4 571.34 38.7
3 0 -4 561.04 38.5
3 0 -4 587.74 37.9
-3 0 4 564.34 38.1
2 0 -4 416.26 28.9
-2 0 4 433.66 29
-2 0 4 422.56 28.6
-2 0 4 425.86 29
-1 0 4 3522.45 229.18
1 0 -4 3171.48 225.08
0 0 -4 170.18 13.8
0 0 4 167.68 13.6
0 0 4 167.08 13.2
1 0 4 4977.6 331.87
-1 0 -4 5006.8 333.37
2 0 4 752.22 47.8
2 0 4 702.23 47
-2 0 -4 692.33 47.2
-3 0 -4 636.04 43.6
-3 0 -4 649.24 42.7
3 0 4 659.03 44.2
3 0 4 618.64 43.1
4 0 4 1183.98 76.59
-4 0 -4 1170.48 77.19
4 0 4 1190.78 77.99
5 0 4 2280.17 196.68
-5 0 -4 2372.86 201.18
-6 0 -4 406.56 34.3
-6 0 -4 401.26 33.7
6 0 4 431.96 32
-6 0 -4 400.66 32.8
6 0 4 356.06 33.8
-6 0 -4 430.86 31.9
-7 0 -4 2534.55 160.28
7 0 4 2529.85 160.38
-7 0 -4 2441.06 162.48
7 0 4 2603.24 163.88
8 0 4 682.73 51.29
-8 0 -4 743.13 55.59
8 0 4 690.63 54.99
-8 0 -4 698.83 55.79
8 0 4 676.43 51.39
-8 0 -4 710.03 53.59
9 0 4 505.25 42.3
9 0 4 535.05 42.2
-9 0 -4 520.25 44.1
-9 0 -4 528.85 45.7
9 0 4 524.25 46.2
-9 0 -4 515.45 46.8
-10 0 -4 1621.54 118.69
-10 0 -4 1870.21 123.99
10 0 4 1784.02 118.09
10 0 4 1713.93 117.89
-10 0 -4 1783.52 124.99
10 0 4 1850.71 124.29
-11 0 -4 48.7 17.3
11 0 4 36.9 12.3
-11 0 -4 56.69 17.4
11 0 4 50.99 12.8
-11 0 -4 58.49 23
11 0 4 59.09 16.9
-12 0 -4 366.56 42
-12 0 -4 357.66 38.1
12 0 4 349.67 34.6
-12 0 -4 345.67 40.2
12 0 4 374.66 50.39
-13 -1 4 304.97 36.7
13 -1 -4 268.37 28.1
-13 -1 4 318.67 38.5
13 -1 -4 277.17 30
-13 1 4 304.77 37.6
-13 1 4 300.57 34.8
13 1 -4 305.87 32.1
-13 1 4 335.57 36.7
-12 -1 4 227.78 32.1
-12 -1 4 248.78 31.6
-12 -1 4 245.58 30.3
12 -1 -4 243.98 25.4
12 -1 -4 245.78 24.9
-12 1 4 216.68 28.2
12 1 -4 241.48 27.5
-12 1 4 239.08 30.1
-12 1 4 246.28 31.7
-11 -1 4 84.79 19.2
11 -1 -4 85.49 21.5
-11 -1 4 79.09 17.7
-11 -1 4 70.19 15.6
11 -1 -4 66.59 13.6
-11 1 4 86.69 22.3
-11 1 4 49.1 13.8
-11 1 4 77.39 17.4
-11 1 4 64.39 17.1
11 1 -4 88.39 16.9
11 1 -4 66.89 14.5
-10 -1 4 135.39 20.4
10 -1 -4 142.29 17.3
10 -1 -4 177.78 18.6
-10 -1 4 133.99 21.8
-10 -1 4 155.18 22.1
-10 -1 4 136.39 18.9
10 -1 -4 169.78 20.1
10 1 -4 112.69 18
-10 1 4 129.39 20
-10 1 4 131.99 21.1
-10 1 4 128.79 19.6
10 1 -4 107.49 18.6
10 1 -4 109.59 17.5
-9 -1 4 36.4 11.7
9 -1 -4 45.2 9.7
9 -1 -4 39.6 9.7
-9 -1 4 44.7 11.4
9 -1 -4 46.1 11.5
-9 -1 4 32.3 10
-9 -1 4 22.5 8.8
-9 1 4 25 10.4
-9 1 4 20.9 8.6
9 1 -4 18.3 9.3
9 1 -4 19.1 8.9
9 1 -4 18.2 8.5
-8 -1 4 72.79 15
8 -1 -4 65.29 11.3
8 -1 -4 62.29 12.2
-8 -1 4 67.59 13.5
-8 -1 4 57.99 13.7
-8 -1 4 50.79 11.2
8 1 -4 86.39 13.6
8 1 -4 82.79 14.8
8 1 -4 79.29 12.7
-8 1 4 82.19 13.7
-8 1 4 86.39 13.9
-8 1 4 97.49 12.9
-8 1 4 93.59 14.9
-7 -1 4 48.3 11
7 -1 -4 51.29 9.3
-7 -1 4 40.2 9.9
7 -1 -4 38.9 8.7
7 -1 -4 58.69 10.7
-7 -1 4 65.29 12.8
-7 -1 4 56.59 10.5
-7 1 4 76.29 12.1
-7 1 4 54.49 10.8
-7 1 4 64.29 10.4
-7 1 4 89.79 14.6
7 1 -4 76.39 13.5
7 1 -4 63.99 11.1
7 1 -4 63.09 11.8
6 -1 -4 236.68 21.3
6 -1 -4 233.58 24.9
6 -1 -4 219.08 21.7
-6 -1 4 226.88 23.7
-6 -1 4 240.98 23.8
-6 -1 4 231.68 23.8
-6 1 4 315.07 25
6 1 -4 314.87 23.7
-6 1 4 315.67 24.9
6 1 -4 312.27 28
-6 1 4 316.77 24.7
6 1 -4 323.97 25.3
-6 1 4 308.77 23.3
5 -1 -4 722.83 46.1
5 -1 -4 721.43 47
-5 -1 4 695.03 47.3
-5 -1 4 695.53 48.9
5 -1 -4 689.23 47.2
-5 -1 4 710.93 51.69
-5 1 4 665.43 47.7
5 1 -4 678.53 48.4
5 1 -4 687.33 47.1
-5 1 4 636.04 46.2
5 1 -4 672.13 48.2
-5 1 4 675.53 48
-4 -1 4 1710.13 138.29
-4 1 4 1380.26 124.79
4 1 -4 1404.96 130.69
-3 -1 4 133.09 12.8
3 -1 -4 117.09 11.8
-3 -1 4 135.09 12.2
3 -1 -4 120.19 11.7
3 -1 -4 122.19 11.3
3 -1 -4 138.99 10.1
-3 1 4 168.28 12.8
3 1 -4 159.88 13.4
3 1 -4 165.28 12.8
-3 1 4 154.38 12.2
-3 1 4 158.28 12.8
3 1 -4 160.78 13.6
3 1 -4 162.68 10.5
-2 -1 4 2871.31 208.38
2 1 -4 3077.39 211.88
1 1 -4 3125.19 212.18
-1 1 4 3148.59 211.58
1 1 -4 2884.91 208.28
0 -1 4 1708.73 137.09
0 -1 -4 1893.21 140.19
0 1 -4 1789.22 138.29
1 -1 4 8398.66 503.25
-1 -1 -4 8105.59 500.95
1 1 4 6889.91 494.55
-1 1 -4 7711.83 503.05
2 -1 4 4512.35 314.17
-2 -1 -4 4825.32 322.17
2 1 4 4717.43 317.77
-2 1 -4 4656.23 317.67
-3 -1 -4 2129.99 165.88
3 -1 4 1877.71 153.48
-3 1 -4 1894.51 157.58
3 1 4 1852.11 156.48
4 -1 4 6039.8 409.26
-4 -1 -4 6243.28 420.26
4 1 4 5868.91 414.56
-4 1 -4 5835.72 412.26
-5 -1 -4 413.36 29.2
5 -1 4 393.86 25.8
5 1 4 286.97 24.8
5 1 4 290.67 24.8
-5 1 -4 293.17 25.1
-5 1 -4 278.97 23.8
-5 1 -4 294.37 25.1
-5 1 -4 265.47 25
5 1 4 288.37 26.5
-6 -1 -4 803.42 55.99
-6 -1 -4 730.43 54.29
6 -1 4 805.72 52.49
-6 -1 -4 745.63 55.99
6 -1 4 805.82 55.39
6 -1 4 790.02 52.79
-6 -1 -4 790.32 53.49
6 1 4 726.43 55.49
-6 1 -4 678.23 53.29
6 1 4 762.22 53.49
-6 1 -4 741.23 52.29
-6 1 -4 705.13 54.19
6 1 4 726.23 52.99
-6 1 -4 792.62 55.79
7 -1 4 1908.31 118.79
-7 -1 -4 1983.8 120.59
7 -1 4 1789.02 118.89
-7 -1 -4 1972.1 123.79
-7 -1 -4 1882.81 124.09
-7 -1 -4 1816.92 121.59
7 -1 4 1918.31 128.09
-7 1 -4 1819.62 121.89
7 1 4 1914.81 120.49
-7 1 -4 1798.62 120.89
-7 1 -4 1720.43 122.09
-7 1 -4 1757.02 118.79
7 1 4 1820.12 123.39
7 1 4 1786.92 119.79
-8 -1 -4 60.59 12.9
-8 -1 -4 67.39 16.2
8 -1 4 82.59 13.7
-8 -1 -4 70.79 16.4
8 -1 4 88.89 17
-8 -1 -4 71.29 15.2
8 -1 4 65.79 12.7
8 1 4 87.49 13.7
-8 1 -4 97.89 15.3
8 1 4 109.79 15.3
-8 1 -4 103.19 18.3
-8 1 -4 99.99 14.1
-8 1 -4 100.69 16.2
8 1 4 79.89 15.7
9 -1 4 241.78 26.4
9 -1 4 222.98 21.8
-9 -1 -4 223.58 26.2
-9 -1 -4 235.38 22.9
9 -1 4 216.38 21.7
-9 -1 -4 237.38 27.8
-9 -1 -4 210.68 24.2
-9 1 -4 185.78 25
9 1 4 172.88 21.8
9 1 4 153.48 20.4
-9 1 -4 172.18 20.7
-9 1 -4 171.68 22.5
9 1 4 169.98 24.9
-9 1 -4 157.98 23
10 -1 4 234.98 24
-10 -1 -4 182.68 24.9
10 -1 4 235.18 27.3
-10 -1 -4 223.78 29.8
-10 -1 -4 220.78 28.5
10 -1 4 252.47 28.9
10 1 4 194.78 23.5
-10 1 -4 235.38 28.3
-10 1 -4 199.98 23.7
-10 1 -4 228.38 29.4
-10 1 -4 177.98 23.9
10 1 4 233.78 26
10 1 4 205.98 28.1
11 -1 4 39.3 11.4
11 -1 4 38 15.1
-11 -1 -4 22.9 10.9
-11 -1 -4 29 14.1
-11 -1 -4 34.1 15.1
11 -1 4 40.6 11
11 1 4 38 12.6
11 1 4 37.5 13
-11 1 -4 20 10
-11 1 -4 33.4 14.2
-11 1 -4 31.2 13.2
11 1 4 33.3 14
12 -1 4 2.7 7.4
12 -1 4 1 9.7
12 -1 4 8.6 7.5
-12 -1 -4 2 10.3
-12 -1 -4 3.9 11.3
-12 1 -4 6.1 10.7
12 1 4 6.5 10.4
-12 1 -4 4 8.2
12 1 4 9.7 9.6
-12 1 -4 0.5 8.8
-13 -2 4 546.75 55.89
-13 -2 4 642.74 57.29
-13 2 4 563.54 53.09
-13 2 4 623.34 54.19
-13 2 4 602.54 55.99
12 -2 -4 641.04 48.9
-12 -2 4 746.33 59.89
12 -2 -4 718.23 49.4
-12 -2 4 718.13 60.49
12 2 -4 598.54 52.49
-12 2 4 583.24 56.19
-12 2 4 595.54 54.89
11 -2 -4 76.69 13.4
-11 -2 4 87.19 20.7
-11 -2 4 59.79 14.9
11 -2 -4 66.19 12.4
-11 -2 4 67.39 16.1
-11 2 4 72.29 16
-11 2 4 79.69 17.7
11 2 -4 69.69 16
-11 2 4 81.19 19
-11 2 4 79.49 15.5
10 -2 -4 2113.69 122.69
-10 -2 4 1710.83 128.09
-10 -2 4 2074.79 130.79
10 -2 -4 1886.41 121.99
-10 -2 4 1970.3 127.09
10 2 -4 1713.13 127.19
10 2 -4 1948.41 126.19
-10 2 4 1891.31 128.69
10 2 -4 1852.71 133.39
-10 2 4 1864.91 127.59
-10 2 4 1808.52 124.49
-10 2 4 1909.21 132.39
-9 -2 4 706.63 56.39
9 -2 -4 734.53 53.29
9 -2 -4 708.83 55.99
-9 -2 4 727.03 59.99
-9 -2 4 730.53 59.19
-9 -2 4 669.73 58.29
-9 2 4 815.92 59.49
9 2 -4 776.22 59.19
-9 2 4 818.42 56.49
9 2 -4 828.42 57.69
-9 2 4 870.01 59.29
9 2 -4 833.92 59.79
-9 2 4 837.32 59.19
8 -2 -4 944.01 63.69
8 -2 -4 860.91 63.19
-8 -2 4 950.7 69.19
8 -2 -4 886.01 65.89
-8 -2 4 849.12 68.39
-8 -2 4 923.41 69.69
-8 -2 4 885.61 66.49
-8 -2 4 928.41 59.89
-8 2 4 966.2 68.49
-8 2 4 1027.7 68.59
-8 2 4 978.4 65.99
-8 2 4 1001.3 59.29
8 2 -4 999.6 69.19
-8 2 4 1082.19 68.69
8 2 -4 1001.2 69.39
8 2 -4 1011.7 67.59
7 2 -4 3285.57 207.68
-6 -2 4 1107.89 71.49
-6 -2 4 1025.9 71.29
-6 -2 4 1105.89 64.79
-6 -2 4 1023.7 71.19
-6 -2 4 1127.19 69.99
6 -2 -4 1109.99 66.59
6 2 -4 947.91 73.59
-6 2 4 985.9 63.99
6 2 -4 1012.9 71.49
-6 2 4 990.9 68.89
-6 2 4 965.7 67.49
-6 2 4 995.9 69.39
6 2 -4 977.2 68.79
5 -2 -4 1305.47 84.29
-5 -2 4 1346.67 86.99
-5 -2 4 1307.97 85.19
5 -2 -4 1321.77 83.29
-5 -2 4 1255.87 86.69
-5 -2 4 1340.97 81.69
-4 -2 4 2459.25 197.18
4 -2 -4 2237.48 180.78
-4 2 4 2667.83 186.28
-3 -2 4 437.16 32.4
-3 -2 4 474.45 33.5
3 -2 -4 460.15 31.2
3 -2 -4 473.55 31
3 -2 -4 459.55 31.2
-3 -2 4 458.05 31.3
3 -2 -4 460.05 31.7
3 2 -4 491.05 34.1
-3 2 4 517.65 32.3
-3 2 4 475.25 31.5
-3 2 4 504.85 32.2
3 2 -4 472.25 33.5
3 2 -4 470.75 31.4
-2 2 4 948.71 60.09
1 -2 -4 669.13 44.4
1 -2 -4 666.33 44.4
-1 -2 4 656.63 45.6
-1 2 4 733.43 45.4
1 2 -4 831.02 47
0 2 -4 716.23 46.4
0 2 4 710.73 45.6
-1 -2 -4 201.58 16.6
1 -2 4 204.88 15.9
-1 -2 -4 187.38 16.7
1 -2 4 197.98 15.6
1 -2 4 223.18 17.2
1 2 4 243.78 17.3
1 2 4 253.67 17.3
-1 2 -4 258.07 18.2
-1 2 -4 239.98 17.1
-1 2 -4 253.67 16.7
1 2 4 238.78 17.8
2 -2 4 61.49 7.2
-2 -2 -4 53.19 6.8
-2 -2 -4 53.39 7.6
2 -2 4 53.89 6.6
2 -2 4 56.19 6
-2 -2 -4 56.09 7.4
-2 2 -4 71.99 8
-2 2 -4 62.49 6.5
2 2 4 62.69 7.4
2 2 4 53.19 7.6
2 2 4 66.29 7.5
-2 2 -4 69.79 7.6
-3 -2 -4 15 5
3 -2 4 16 4.6
3 -2 4 10.6 3.5
-3 -2 -4 10.8 3.9
-3 -2 -4 13.3 5
3 -2 4 13.2 3.5
3 2 4 16 5.3
-3 2 -4 18.6 5
-3 2 -4 18.8 4.1
3 2 4 15.1 4.6
3 2 4 17.2 5
-3 2 -4 30 6.2
-4 -2 -4 2148.39 177.68
4 2 4 1868.91 168.98
-4 2 -4 1826.82 161.18
5 -2 4 1344.37 87.99
-5 -2 -4 1471.25 92.09
5 -2 4 1379.16 89.79
-5 -2 -4 1360.86 90.49
-5 -2 -4 1408.76 91.99
5 -2 4 1431.16 87.19
-5 2 -4 1378.46 89.29
5 2 4 1377.36 91.89
-5 2 -4 1317.17 87.59
5 2 4 1229.88 88.89
-6 -2 -4 713.33 51.59
-6 -2 -4 683.73 52.89
6 -2 4 690.43 48.6
6 -2 4 717.13 50.99
6 -2 4 695.33 48.1
-6 -2 -4 730.33 52.79
-6 -2 -4 701.73 49.9
6 2 4 680.43 49.99
6 2 4 652.23 52.39
-6 2 -4 726.03 49.3
-6 2 -4 692.43 50.19
6 2 4 725.53 50.69
-6 2 -4 665.33 50.49
-7 -2 -4 2052.29 134.09
-7 -2 -4 2035.8 129.69
7 -2 4 2039 127.19
7 -2 4 2018.8 131.29
7 -2 4 1895.91 127.69
-7 -2 -4 2001 131.59
7 2 4 2089.29 134.19
-7 2 -4 1968.1 129.99
-7 2 -4 2011.7 128.39
7 2 4 1909.11 129.59
-7 2 -4 2090.39 132.49
7 2 4 1967.4 130.09
8 -2 4 595.24 43.2
-8 -2 -4 599.44 45.9
-8 -2 -4 606.74 50.29
8 -2 4 558.34 43.7
8 -2 4 627.44 48.9
-8 -2 -4 584.74 47.6
-8 -2 -4 615.94 49.7
-8 2 -4 558.74 47.9
8 2 4 623.74 47
8 2 4 603.14 49.99
8 2 4 562.54 49.6
-8 2 -4 573.34 44.4
-8 2 -4 602.64 47.7
-8 2 -4 600.04 46.6
-9 -2 -4 594.14 52.39
9 -2 4 602.84 45.9
9 -2 4 570.34 50.39
-9 -2 -4 584.74 48.6
-9 -2 -4 514.15 49.3
-9 -2 -4 596.24 53.59
9 -2 4 597.84 46.8
-9 2 -4 688.33 48.9
9 2 4 714.13 51.19
-9 2 -4 660.93 50.59
9 2 4 672.63 54.79
-9 2 -4 689.03 53.59
-9 2 -4 689.83 52.59
9 2 4 655.23 49.7
10 -2 4 1242.18 86.89
10 -2 4 1134.29 80.49
-10 -2 -4 1159.78 89.29
-10 -2 -4 1213.78 88.49
-10 -2 -4 1131.59 85.89
10 -2 4 1163.88 79.69
10 2 4 1149.89 88.59
-10 2 -4 1095.59 83.79
-10 2 -4 1279.87 87.49
-10 2 -4 1127.19 81.99
10 2 4 1194.08 84.19
-10 2 -4 1222.88 95.39
10 2 4 1138.99 83.19
11 -2 4 143.69 22.9
-11 -2 -4 116.39 22.7
-11 -2 -4 135.09 26.7
-11 -2 -4 128.79 26.3
11 -2 4 129.99 17.4
-11 2 -4 104.29 22.7
11 2 4 89.69 20.4
11 2 4 122.69 21.5
-11 2 -4 100.69 20.4
-11 2 -4 113.29 21
12 -2 4 314.37 31.7
-12 -2 -4 330.17 40.8
12 -2 4 339.27 38.8
12 -2 4 339.87 32.2
-12 -2 -4 355.46 42.4
12 2 4 415.26 38.6
-12 2 -4 379.16 38.1
-12 2 -4 430.36 43.9
12 2 4 344.07 41.8
-12 2 -4 436.16 42.4
-12 -3 4 205.38 30.5
-12 -3 4 215.58 30
12 -3 -4 208.08 19.7
12 -3 -4 212.48 19.9
-12 3 4 185.98 27.9
12 3 -4 190.18 26.3
-12 3 4 204.28 26.7
-12 3 4 150.88 23.5
-11 -3 4 14.6 12
11 -3 -4 13.5 6.6
-11 -3 4 11.9 9.7
-11 -3 4 12.3 10.5
11 -3 -4 15.4 8.1
-11 3 4 23.9 10.1
-11 3 4 18.6 10.3
-11 3 4 17.1 12.5
-11 3 4 12.8 8.2
11 3 -4 26 11.6
-10 -3 4 68.99 17.7
-10 -3 4 87.79 19.7
-10 -3 4 60.49 14.8
10 -3 -4 70.39 10.7
10 -3 -4 77.19 11
-10 -3 4 75.69 15.7
-10 -3 4 64.99 7.5
-10 3 4 48.6 5.7
-10 3 4 49.2 12.4
-10 3 4 57.09 12.2
10 3 -4 48.3 13.9
-10 3 4 59.09 15
10 3 -4 63.19 15.4
-9 -3 4 180.78 19.5
-9 3 4 123.09 15.7
-9 3 4 119.99 10.8
-9 3 4 132.39 17.8
9 3 -4 117.79 17.7
-9 3 4 121.99 17.4
9 3 -4 118.29 18.4
-9 3 4 116.59 17.9
9 3 -4 101.19 17.6
-8 -3 4 105.19 17.5
-8 3 4 57.59 11.8
-8 3 4 54.99 11.3
-8 3 4 42.8 9.6
-8 3 4 55.39 7
8 3 -4 73.29 14.5
8 3 -4 57.29 12.5
-8 3 4 54.59 12.1
8 3 -4 51.69 11.5
7 -3 -4 305.97 24.1
-7 -3 4 340.97 30.9
7 -3 -4 306.57 24.1
-7 -3 4 337.47 30.6
-7 -3 4 308.27 30.1
-7 -3 4 318.47 28.4
7 -3 -4 302.27 26.6
-7 -3 4 328.17 26
-7 3 4 354.06 24.2
-7 3 4 385.86 29.4
7 3 -4 350.86 31
7 3 -4 339.17 30.3
7 3 -4 372.76 29.6
-7 3 4 352.96 29.1
-7 3 4 314.67 27.7
-7 3 4 375.76 28.9
-6 -3 4 432.16 36
-6 -3 4 439.26 31.6
-6 -3 4 445.06 36.2
6 -3 -4 439.46 30.3
-6 -3 4 448.16 34.5
6 -3 -4 438.56 30.5
-6 -3 4 396.56 35.7
-6 3 4 468.95 34.4
6 3 -4 470.35 36.9
6 3 -4 467.15 35
-6 3 4 484.05 33.9
-6 3 4 447.56 34.1
-6 3 4 466.65 31.1
-6 3 4 455.75 32.7
5 -3 -4 385.66 27.8
5 -3 -4 381.76 29
-5 -3 4 361.36 32.2
-5 -3 4 388.76 33.1
5 -3 -4 381.76 27.3
5 -3 -4 379.96 29.7
-5 -3 4 387.36 29.4
-5 -3 4 377.96 32.8
-5 -3 4 388.96 31.3
-5 3 4 471.15 31.6
5 3 -4 487.45 32.8
-5 3 4 462.45 29.4
5 3 -4 448.96 33.5
-5 3 4 463.85 30.2
-5 3 4 457.95 31.3
-5 3 4 478.95 31.1
5 3 -4 469.05 34.2
-4 -3 4 2452.65 194.38
4 -3 -4 2242.78 170.78
-4 3 4 2178.68 170.98
4 3 -4 2462.35 195.88
-3 -3 4 578.94 45.5
-3 -3 4 577.34 45.2
3 -3 -4 601.74 43.4
-3 -3 4 589.44 46.2
3 -3 -4 655.83 45
-3 -3 4 586.64 45.7
-3 -3 4 612.74 44.9
-3 3 4 773.52 45.7
3 3 -4 767.62 47.6
3 3 -4 755.02 45.8
-3 3 4 771.02 44.3
3 3 -4 770.22 47.3
-3 3 4 741.83 44.1
-3 3 4 759.92 45.2
2 -3 -4 2268.97 169.38
2 -3 -4 2502.65 167.68
-2 -3 4 2258.27 178.48
2 3 -4 2666.33 187.48
-1 -3 4 6511.85 424.26
1 -3 -4 6870.81 421.76
-1 3 4 6378.96 424.56
1 3 -4 6373.36 424.66
0 -3 4 389.26 26.9
0 -3 -4 393.96 27
0 -3 4 416.66 28.3
0 -3 4 403.56 26.7
0 -3 -4 392.96 27.1
0 -3 -4 389.26 28
0 3 -4 453.95 27.7
0 3 -4 454.45 30.8
0 3 -4 434.36 28.5
0 3 -4 440.96 30.5
0 3 4 416.36 28.4
0 3 -4 402.76 28.3
0 3 4 414.96 27.5
0 3 4 380.26 27.9
1 -3 4 4350.96 304.77
-1 -3 -4 4258.27 306.47
1 3 4 4492.65 306.37
-1 3 -4 5047.9 314.67
2 -3 4 3087.59 224.78
-2 -3 -4 3291.37 232.98
2 3 4 2890.31 225.38
-2 3 -4 3174.18 222.88
3 -3 4 210.58 16.8
3 -3 4 209.18 16.3
-3 -3 -4 229.18 18.9
-3 -3 -4 198.08 19.7
3 -3 4 218.88 18.2
-3 3 -4 265.27 19.3
3 3 4 257.47 19.8
3 3 4 271.07 21.6
-3 3 -4 257.77 19.9
-3 3 -4 269.97 18
4 -3 4 3198.38 238.08
-4 -3 -4 3243.68 257.47
-4 3 -4 3374.46 243.38
4 3 4 3102.49 252.37
-5 -3 -4 1217.38 83.59
5 -3 4 1275.97 78.99
-5 -3 -4 1222.68 81.99
5 -3 4 1203.98 80.49
5 -3 4 1257.67 82.19
-5 -3 -4 1274.67 85.29
-5 -3 -4 1299.47 84.99
-5 3 -4 1274.37 82.09
5 3 4 1259.37 85.49
5 3 4 1213.18 82.89
-5 3 -4 1285.07 82.29
5 3 4 1205.98 82.49
-5 3 -4 1274.97 80.59
-6 -3 -4 807.02 56.29
6 -3 4 748.33 52.79
-6 -3 -4 768.02 56.19
-6 -3 -4 733.43 52.29
-6 -3 -4 752.32 54.29
6 -3 4 741.53 48.9
6 -3 4 732.33 50.49
6 3 4 749.03 56.09
-6 3 -4 749.13 52.39
6 3 4 685.23 52.39
-6 3 -4 719.83 53.39
6 3 4 697.83 52.99
-6 3 -4 718.23 52.69
-6 3 -4 718.43 52.09
7 -3 4 1468.55 92.89
-7 -3 -4 1342.37 93.59
-7 -3 -4 1357.86 95.19
-7 -3 -4 1455.05 96.69
7 -3 4 1326.47 88.99
7 -3 4 1402.86 87.79
-7 -3 -4 1402.06 91.69
-7 3 -4 1402.36 92.69
7 3 4 1413.46 96.39
-7 3 -4 1329.27 89.69
7 3 4 1250.37 91.39
-7 3 -4 1301.17 92.79
7 3 4 1396.26 92.89
-7 3 -4 1323.97 91.29
8 -3 4 290.37 28.4
8 -3 4 265.67 24.4
-8 -3 -4 316.37 31.6
-8 -3 -4 278.97 31
-8 -3 -4 281.87 38.4
8 -3 4 317.67 24.2
-8 -3 -4 295.47 27.5
8 3 4 278.97 28.3
-8 3 -4 293.47 29.5
8 3 4 301.07 31.7
-8 3 -4 287.27 26
8 3 4 285.87 27.8
-8 3 -4 293.97 27.6
-8 3 -4 283.87 28.3
9 -3 4 128.39 16.2
-9 -3 -4 122.89 17.3
9 -3 4 125.69 19.2
9 -3 4 123.39 14.2
-9 -3 -4 125.99 23
-9 -3 -4 122.89 19.3
-9 3 -4 127.59 19.2
-9 3 -4 114.19 17.3
-9 3 -4 118.59 15.9
9 3 4 135.69 24.8
9 3 4 86.69 17.3
-9 3 -4 116.69 19.4
9 3 4 122.09 17.8
-10 -3 -4 26.2 12.9
10 -3 4 24.7 8
-10 -3 -4 24 13.7
10 -3 4 27.1 8.5
-10 -3 -4 28.5 12.4
10 -3 4 34.3 12.5
-10 3 -4 25.9 10.1
10 3 4 23.1 15.5
10 3 4 20.5 11.1
-10 3 -4 16.1 9.6
-10 3 -4 19.9 8.9
11 -3 4 91.19 13.5
-11 -3 -4 77.19 19.1
11 -3 4 82.89 18
11 -3 4 84.29 13.5
-11 -3 -4 82.99 22.1
11 3 4 72.49 17.6
-11 3 -4 96.39 19.8
11 3 4 67.99 18.4
-11 3 -4 81.59 20.8
-11 3 -4 82.89 17.3
-12 -3 -4 36.5 16.9
12 -3 4 46.6 11
-12 -3 -4 37.6 12.1
-12 -3 -4 44.4 18.3
12 -3 4 41.2 10
12 -3 4 38.2 13.8
12 3 4 25.1 13.3
-12 3 -4 45.9 15.9
-12 3 -4 26.6 11.1
12 3 4 50.79 17.6
-12 3 -4 56.59 18.5
-12 -4 4 323.07 37.9
12 -4 -4 322.07 22.4
-12 -4 4 327.47 38.2
12 -4 -4 318.97 22.3
12 4 -4 312.57 34.3
-12 4 4 303.37 35.2
-12 4 4 331.27 33.8
-12 4 4 292.17 32.4
-11 -4 4 253.37 24.4
11 -4 -4 266.17 20.5
-11 -4 4 277.47 33.6
-11 -4 4 258.47 33.1
11 -4 -4 267.17 20.4
11 4 -4 319.37 32.1
-11 4 4 262.07 28.6
-11 4 4 297.17 28.5
-11 4 4 326.37 30.9
-10 -4 4 1823.42 121.49
10 -4 -4 1756.62 107.09
-10 -4 4 1798.72 108.99
10 -4 -4 1777.42 106.99
-10 -4 4 1744.83 120.29
-10 -4 4 1787.82 117.79
-10 -4 4 1792.72 127.49
-10 4 4 1465.75 114.49
10 4 -4 1643.34 118.79
-10 4 4 1773.62 117.99
10 4 -4 1743.63 119.79
10 4 -4 1829.62 117.89
-10 4 4 1433.96 112.39
-10 4 4 1783.62 124.09
-9 -4 4 442.66 41.6
-9 -4 4 462.75 42.5
9 -4 -4 503.45 31.8
-9 -4 4 486.25 42.8
-9 -4 4 468.65 34.3
9 -4 -4 472.55 31.6
-9 4 4 414.06 32.8
-9 4 4 480.25 39.3
-9 4 4 470.95 40
-9 4 4 497.05 37.6
9 4 -4 483.15 40.2
9 4 -4 474.35 47.5
9 4 -4 455.55 41.5
-9 4 4 500.65 39
-8 -4 4 692.73 46.4
-8 -4 4 699.23 60.69
8 -4 -4 667.03 42.5
-8 -4 4 682.83 53.09
-8 -4 4 659.33 52.79
8 -4 -4 670.83 42.3
-8 -4 4 668.03 50.89
-8 4 4 709.43 50.69
-8 4 4 675.63 49.6
-8 4 4 680.23 49
8 4 -4 687.43 51.09
8 4 -4 653.03 52.79
-8 4 4 579.54 44.7
8 4 -4 627.34 51.99
-8 4 4 664.73 47.7
-7 -4 4 2627.14 175.18
-7 -4 4 2901.41 175.88
-7 -4 4 2792.82 173.18
-7 4 4 2697.13 168.88
7 4 -4 2640.54 175.48
7 4 -4 2691.13 175.08
6 -4 -4 356.36 30.1
-6 -4 4 376.66 30.8
-6 -4 4 386.66 32.7
-6 -4 4 359.76 28.9
-6 -4 4 349.57 32.4
-6 -4 4 369.26 32.5
-6 4 4 397.56 28.7
-6 4 4 399.26 29.4
-6 4 4 412.26 30.2
-6 4 4 404.66 28.6
6 4 -4 410.06 31.8
6 4 -4 398.26 33.4
-6 4 4 381.66 29.7
5 -4 -4 1724.13 110.99
-5 -4 4 1662.83 114.89
-5 -4 4 1751.62 115.99
-5 4 4 1770.62 114.39
5 4 -4 1845.72 115.99
5 4 -4 1800.92 116.39
-5 4 4 1839.32 112.39
-5 4 4 1847.32 112.19
4 -4 -4 3449.75 227.88
-4 -4 4 3108.69 252.97
4 4 -4 3285.67 256.67
-3 -4 4 677.93 53.29
-3 -4 4 740.13 52.89
-3 -4 4 698.73 54.39
-3 -4 4 769.82 54.29
-3 -4 4 733.73 54.39
3 -4 -4 726.03 50.59
-3 -4 4 703.03 53.79
3 -4 -4 706.03 53.79
-3 4 4 941.61 54.99
3 4 -4 888.61 55.79
3 4 -4 884.91 54.89
3 4 -4 888.51 55.49
3 4 -4 890.11 54.19
-3 4 4 902.11 51.39
-3 4 4 910.71 54.59
-3 4 4 904.91 51.89
-3 4 4 796.12 51.49
2 -4 -4 864.71 56.09
-2 -4 4 849.52 59.49
-2 -4 4 892.31 57.79
2 -4 -4 859.91 60.09
-2 -4 4 856.91 58.39
-2 -4 4 845.32 59.99
-2 -4 4 881.71 58.99
2 -4 -4 844.22 59.29
-2 4 4 922.01 56.19
-2 4 4 935.41 57.89
-2 4 4 913.51 59.69
2 4 -4 969.1 59.89
2 4 -4 953.6 60.69
2 4 -4 953.9 58.69
2 4 -4 956.6 59.99
-2 4 4 933.81 56.19
-2 4 4 925.21 59.49
-1 -4 4 1194.08 84.19
-1 -4 4 1265.67 84.09
1 4 -4 1370.56 84.99
1 4 -4 1364.86 82.59
0 -4 -4 974.7 62.19
0 -4 4 970.3 62.69
0 -4 4 977.4 60.29
0 -4 -4 976.1 63.09
0 -4 -4 990.3 57.99
0 4 -4 896.31 60.29
0 4 -4 870.41 62.99
0 4 -4 943.21 63.39
0 4 4 913.71 59.19
0 4 4 887.31 59.89
-1 -4 -4 372.56 29.4
1 -4 4 399.36 26.8
-1 -4 -4 376.76 26.6
-1 -4 -4 375.86 26.6
-1 -4 -4 354.06 27
-1 4 -4 409.56 30.4
1 4 4 372.36 27.1
-1 4 -4 416.16 27.4
-1 4 -4 393.16 25.8
-1 4 -4 364.26 30.4
1 4 4 364.66 27.6
-1 4 -4 392.26 26.2
2 -4 4 201.78 15
-2 -4 -4 225.08 17.2
-2 -4 -4 209.88 16
-2 -4 -4 206.28 16.8
-2 -4 -4 206.48 17.3
2 4 4 178.08 17
-2 4 -4 169.88 14.1
2 4 4 181.68 16.1
-2 4 -4 179.78 14.8
-2 4 -4 180.88 16.2
-2 4 -4 174.88 18.2
3 -4 4 115.99 11.7
-3 -4 -4 118.59 14.1
-3 -4 -4 113.59 13.9
-3 -4 -4 115.29 12.6
-3 -4 -4 125.19 13.7
-3 4 -4 165.68 16.3
3 4 4 162.08 14.9
-3 4 -4 170.38 14.1
-3 4 -4 165.58 12.1
3 4 4 156.58 15.7
-4 -4 -4 219.88 22.2
-4 -4 -4 197.78 22.8
4 -4 4 223.18 19.4
-4 -4 -4 212.38 20.1
-4 -4 -4 209.28 21.8
4 4 4 259.07 23.6
-4 4 -4 276.17 19.4
-4 4 -4 269.67 23.3
4 4 4 279.97 22.3
-4 4 -4 260.67 21
4 4 4 260.47 22
-4 4 -4 269.07 20.6
-5 -4 -4 378.66 33.1
-5 -4 -4 393.86 34.3
5 -4 4 397.96 27.1
5 -4 4 408.16 31.3
5 -4 4 390.26 26.8
-5 -4 -4 413.06 34.7
-5 -4 -4 433.66 32.3
-5 4 -4 441.66 30.5
5 4 4 413.06 32.8
5 4 4 467.55 36.4
5 4 4 432.26 33.6
-5 4 -4 415.06 34.1
-5 4 -4 435.26 31.7
-5 4 -4 439.56 32.2
-6 -4 -4 529.95 46.9
-6 -4 -4 537.35 45.7
-6 -4 -4 572.34 47.5
6 -4 4 532.95 43.4
-6 -4 -4 547.95 44.1
6 -4 4 523.35 38.8
-6 4 -4 684.23 45.3
-6 4 -4 664.03 43.2
-6 4 -4 586.24 45.9
6 4 4 646.54 46.1
-6 4 -4 692.53 45.1
6 4 4 685.03 47.1
6 4 4 662.23 49.7
-6 4 -4 682.43 45.6
-7 -4 -4 1610.94 100.39
-7 -4 -4 1620.04 103.09
-7 -4 -4 1617.24 104.69
7 -4 4 1534.95 94.79
-7 -4 -4 1658.63 105.29
7 -4 4 1546.25 93.69
7 -4 4 1601.74 100.09
-7 4 -4 1471.45 99.09
-7 4 -4 1440.96 97.39
-7 4 -4 1249.77 99.39
7 4 4 1408.66 100.69
7 4 4 1384.96 103.69
7 4 4 1347.27 102.69
-7 4 -4 1531.45 100.19
8 -4 4 41.1 7.2
8 -4 4 52.19 8.4
-8 -4 -4 36.9 11
8 -4 4 42.4 11.3
-8 -4 -4 52.79 14.7
-8 -4 -4 45.1 11.2
-8 -4 -4 43.8 14.5
-8 4 -4 87.59 15.4
8 4 4 60.49 13.4
8 4 4 73.99 17.1
-8 4 -4 70.99 13.4
8 4 4 52.29 13.1
-8 4 -4 75.59 15.4
9 -4 4 454.65 34.9
9 -4 4 483.85 41
-9 -4 -4 428.36 44.2
-9 -4 -4 426.56 43.6
-9 -4 -4 453.45 40.1
9 -4 4 458.15 33.7
-9 -4 -4 452.35 42.4
-9 4 -4 525.05 39.5
9 4 4 517.25 42.1
9 4 4 549.74 47.8
-9 4 -4 444.56 39.4
-9 4 -4 573.14 44.7
9 4 4 576.04 44.2
10 -4 4 929.01 62.39
10 -4 4 918.51 67.29
-10 -4 -4 996.5 69.59
-10 -4 -4 928.61 74.49
-10 -4 -4 955.7 76.09
-10 4 -4 884.81 69.29
-10 4 -4 880.51 67.09
-10 4 -4 935.11 77.29
10 4 4 931.31 75.79
10 4 4 932.01 71.19
-10 4 -4 961.3 71.09
-11 -4 -4 37.1 12.8
11 -4 4 26.1 7
-11 -4 -4 28.8 15
11 -4 4 27.9 11.7
-11 -4 -4 37 15.7
11 4 4 34.1 15.7
-11 4 -4 26.9 9.9
11 4 4 23.3 12.2
-11 4 -4 27.5 13.4
-11 4 -4 43.3 14.4
-12 -5 4 91.79 22.4
-12 -5 4 113.59 11.8
-12 -5 4 125.49 25.6
-12 5 4 85.09 17.6
-12 5 4 96.69 18.7
-12 5 4 99.69 21.3
12 5 -4 106.39 21.1
-11 -5 4 46.2 16.4
-11 -5 4 59.79 10.3
-11 -5 4 64.79 18.6
-11 5 4 58.59 14.1
11 5 -4 64.29 16.5
-11 5 4 75.99 15.7
-11 5 4 60.19 8.2
-11 5 4 80.49 20.4
-11 5 4 56.89 13.1
-10 -5 4 57.29 17
-10 -5 4 66.49 11.4
-10 5 4 75.39 16.7
10 5 -4 66.19 16.6
10 5 -4 51.09 14.2
-10 5 4 58.39 13
-10 5 4 59.49 12.5
-10 5 4 74.99 14.7
-9 -5 4 90.19 18.4
-9 -5 4 80.89 11.5
-9 -5 4 82.99 17.3
-9 -5 4 80.49 16.4
-9 5 4 57.39 12.3
-9 5 4 36.7 11.3
-9 5 4 49.99 10.7
-9 5 4 42 8.7
-9 5 4 58.99 12.9
9 5 -4 41.9 12.9
9 5 -4 48.6 14
-8 -5 4 331.47 32.7
-8 -5 4 337.97 27.7
-8 -5 4 312.07 32.4
-8 -5 4 322.27 29.9
-8 -5 4 333.87 32.8
8 5 -4 339.57 31.2
-8 5 4 340.97 27.5
-8 5 4 337.77 28.2
-8 5 4 331.87 29.7
8 5 -4 323.27 32.1
-8 5 4 346.27 28.9
8 5 -4 311.57 32.4
-7 -5 4 427.76 35.6
-7 -5 4 408.76 37.8
-7 -5 4 466.95 38.6
-7 -5 4 447.96 34.4
-7 -5 4 433.66 38.1
7 5 -4 463.35 39.9
-7 5 4 471.45 34
-7 5 4 445.86 34.7
-7 5 4 463.45 33.1
-7 5 4 360.96 32.4
-7 5 4 475.15 34.4
7 5 -4 477.15 37.2
7 5 -4 437.66 38.1
-7 5 4 433.56 37
-6 -5 4 373.56 32.9
-6 -5 4 393.26 31
-6 -5 4 354.26 32.8
-6 -5 4 374.16 30.3
-6 -5 4 367.16 32.4
6 5 -4 359.56 33.2
6 5 -4 379.76 31.7
-6 5 4 384.76 28.6
-6 5 4 386.96 27.9
6 5 -4 369.86 36.3
-6 5 4 417.96 33.1
-6 5 4 403.26 29.3
-6 5 4 378.56 31.8
-6 5 4 384.66 29.1
-5 -5 4 645.04 47.4
5 -5 -4 657.93 45.2
-5 -5 4 646.74 45.3
-5 -5 4 662.73 46.7
-5 -5 4 707.53 46
-5 -5 4 649.43 47.3
-5 -5 4 697.13 47
5 -5 -4 629.24 41
-5 5 4 573.44 41.9
-5 5 4 595.34 42.2
5 5 -4 661.93 48
5 5 -4 584.04 44.1
5 5 -4 571.14 46.2
5 5 -4 599.14 45.2
-5 5 4 601.04 41.4
-5 5 4 603.54 45.9
-5 5 4 604.64 41.8
4 5 -4 2492.65 156.88
-3 -5 4 550.44 35.7
-3 -5 4 509.75 36
-3 -5 4 521.65 35.8
-3 -5 4 542.35 33
-3 -5 4 507.15 33.7
3 -5 -4 528.55 29.2
3 -5 -4 555.94 36.3
-3 -5 4 506.05 34.5
-3 5 4 419.76 33.9
-3 5 4 403.76 29.9
3 5 -4 392.46 33.4
3 5 -4 377.66 33.6
-3 5 4 426.26 35.9
-3 5 4 414.86 29.5
3 5 -4 406.66 32.7
3 5 -4 392.06 33.9
-3 5 4 412.16 30.6
2 5 -4 1332.87 86.89
2 5 -4 1309.57 86.49
2 5 -4 1339.17 88.49
-2 5 4 1359.76 82.59
-2 5 4 1326.57 87.79
-2 5 4 1379.76 87.49
-2 5 4 1366.86 82.39
-2 5 4 1356.86 83.79
1 -5 -4 4279.37 274.17
-1 -5 4 3944.11 285.67
-1 5 4 4324.97 286.57
1 5 -4 4105.39 289.97
0 -5 -4 59.59 6.6
0 -5 4 62.49 9.8
0 -5 -4 61.49 9.1
0 -5 4 49.8 6.5
0 -5 -4 55.89 10.2
0 -5 -4 62.09 6.6
0 -5 4 49.5 10
0 5 -4 35.3 8.5
0 5 -4 46.6 6.7
0 5 -4 43 6.4
0 5 4 49.5 6.4
0 5 -4 46.3 5.9
0 5 -4 45.8 9.3
0 5 4 48.8 6.5
0 5 4 49 6.6
-1 -5 -4 3282.07 236.68
-1 5 -4 3420.16 237.98
-1 5 -4 3156.78 225.88
1 5 4 3243.48 236.28
-2 5 -4 2464.25 157.28
-3 -5 -4 35.7 7.3
-3 -5 -4 30.1 9.3
3 5 4 49.4 9.2
-3 5 -4 63.99 8.2
3 5 4 60.09 9.4
-3 5 -4 65.29 8.6
-3 5 -4 49.9 11.8
-3 5 -4 81.29 16.2
3 5 4 72.89 10.8
-3 5 -4 51.49 6.4
-5 -5 -4 424.96 37
-5 -5 -4 405.96 34.3
-5 -5 -4 409.16 36.7
-5 -5 -4 408.66 37.1
5 -5 4 418.26 33
-5 -5 -4 424.86 36.3
-5 5 -4 500.65 34.6
-5 5 -4 530.55 33.4
5 5 4 527.15 37.6
-5 5 -4 492.65 35.1
-5 5 -4 466.75 38.1
5 5 4 530.05 40
-6 -5 -4 122.29 17.2
-6 -5 -4 117.99 17.9
-6 -5 -4 108.09 16.2
-6 -5 -4 105.19 14.7
6 -5 4 112.39 13.9
-6 -5 -4 102.69 17.1
6 5 4 149.79 17.4
-6 5 -4 149.69 15.3
-6 5 -4 140.79 15.7
-6 5 -4 162.48 14.5
-6 5 -4 154.98 15.9
6 5 4 149.79 19.9
6 5 4 130.49 16.4
-7 -5 -4 880.01 66.49
-7 -5 -4 863.41 64.59
-7 -5 -4 887.81 66.39
-7 -5 -4 912.21 64.49
7 -5 4 878.61 61.19
-7 5 -4 826.02 60.79
7 5 4 917.21 68.09
7 5 4 797.12 62.59
7 5 4 915.81 64.69
-7 5 -4 868.31 61.79
-7 5 -4 874.91 59.79
-7 5 -4 874.91 61.59
8 -5 4 172.18 19.2
-8 -5 -4 192.08 22.4
-8 -5 -4 184.88 23.3
-8 -5 -4 175.28 24.2
-8 -5 -4 185.38 22.5
-8 -5 -4 197.38 24.8
8 5 4 157.08 20.4
8 5 4 159.68 21.5
-8 5 -4 152.28 20.7
-8 5 -4 143.59 18.3
8 5 4 142.59 23.3
-8 5 -4 159.78 19.7
-8 5 -4 151.58 17.7
-9 -5 -4 170.08 26.4
-9 -5 -4 168.78 21.6
-9 -5 -4 197.48 27
-9 -5 -4 164.38 23.5
9 -5 4 202.38 22.3
-9 -5 -4 192.68 23.8
9 5 4 222.58 29
-9 5 -4 170.88 20.5
-9 5 -4 169.18 19.6
9 5 4 200.98 25.1
-9 5 -4 200.98 24.6
-9 5 -4 208.18 27.5
-10 -5 -4 27.4 14.3
10 -5 4 26.8 10.1
-10 -5 -4 29.7 14.9
-10 -5 -4 34.3 12.6
10 5 4 10.1 9.8
10 5 4 6.6 9.9
-10 5 -4 15.9 7.9
-10 5 -4 12.3 10.3
-10 5 -4 10.2 7.3
-10 5 -4 8.1 8.8
-11 -5 -4 83.49 18.1
-11 -5 -4 119.39 25.4
11 -5 4 105.99 18
-11 -5 -4 101.79 24.3
-11 5 -4 123.09 23.8
-11 5 -4 89.59 18.7
11 5 4 119.49 26.9
11 5 4 103.99 21.9
-11 -6 4 85.79 20.5
-11 -6 4 128.09 15.7
-11 -6 4 126.59 25.6
-11 6 4 120.79 18.3
-11 6 4 137.89 16.8
-11 6 4 132.19 21.6
-11 6 4 110.79 16.6
-11 6 4 135.49 17.9
11 6 -4 128.49 23.6
-10 -6 4 1025.8 71.09
-10 -6 4 1036 79.49
-10 -6 4 1073.09 81.09
-10 6 4 1026.8 78.69
-10 6 4 1147.29 76.69
-10 6 4 1154.58 73.89
-10 6 4 896.31 71.69
-10 6 4 1045.4 72.19
-10 6 4 858.51 70.69
10 6 -4 1106.39 77.79
10 6 -4 1056.49 79.59
-9 -6 4 453.45 38.2
-9 -6 4 459.25 42.1
-9 -6 4 444.06 41.5
-9 -6 4 425.86 35.3
-9 6 4 392.76 34
-9 6 4 439.16 37.5
9 6 -4 451.45 45.4
9 6 -4 452.75 39.8
9 6 -4 391.46 39.7
-9 6 4 440.86 40.3
-9 6 4 473.05 36.2
-9 6 4 436.16 34.6
-9 6 4 476.95 36.2
-8 -6 4 539.05 45.4
-8 -6 4 544.05 45.9
-8 -6 4 536.45 42.5
-8 -6 4 533.95 41.1
-8 -6 4 534.65 45.7
-8 6 4 537.05 39.6
-8 6 4 523.65 41.2
-8 6 4 573.34 40.3
8 6 -4 536.45 44
8 6 -4 535.35 46.2
-8 6 4 522.45 39
-8 6 4 484.05 39.6
8 6 -4 479.25 44.4
-8 6 4 528.25 44.9
-7 -6 4 2708.13 176.88
-7 -6 4 2759.42 177.68
-7 -6 4 2577.04 173.88
-7 -6 4 2629.34 177.68
-7 -6 4 2650.43 173.98
7 6 -4 2755.22 178.08
-7 6 4 2565.84 177.68
-7 6 4 3062.19 184.68
7 6 -4 2902.81 179.58
-7 6 4 2905.61 171.88
-7 6 4 2751.52 176.78
-6 -6 4 120.79 17.6
-6 -6 4 120.29 17.6
-6 -6 4 122.99 16.4
-6 -6 4 114.29 15.4
-6 -6 4 114.19 17.2
6 -6 -4 124.99 16.1
-6 -6 4 113.39 17.3
-6 6 4 168.98 13.9
6 6 -4 158.08 19.4
6 6 -4 168.38 18.3
-6 6 4 170.78 14.4
-6 6 4 152.68 14.6
-6 6 4 163.28 14
-6 6 4 173.18 19.5
6 6 -4 147.99 18.7
-5 -6 4 1361.16 83.49
5 -6 -4 1392.86 83.99
-5 -6 4 1392.36 84.49
-5 -6 4 1393.06 85.59
-5 -6 4 1354.86 83.89
-5 -6 4 1392.26 85.49
-5 6 4 1107.79 82.89
5 6 -4 1134.09 83.99
-5 6 4 1182.38 77.79
-5 6 4 1125.89 77.19
5 6 -4 1118.29 83.29
-5 6 4 1156.38 77.49
-5 6 4 1098.59 77.69
5 6 -4 1147.69 81.99
-4 -6 4 1935.11 126.49
-4 -6 4 2021.3 128.79
-4 -6 4 1988 129.89
4 -6 -4 1989.4 129.89
-4 -6 4 2001.3 129.99
4 6 -4 2040.2 130.69
-4 6 4 2037.4 130.29
-4 6 4 1980.4 123.79
-4 6 4 2108.39 123.79
-4 6 4 2061.29 132.79
3 -6 -4 652.83 46.7
-3 -6 4 628.24 42.7
-3 -6 4 624.34 43.9
-3 -6 4 629.54 44.8
-3 -6 4 611.34 46.4
-3 -6 4 624.14 41.7
-3 -6 4 617.94 46.1
-3 6 4 618.84 47.9
-3 6 4 591.84 38.8
3 6 -4 590.54 43.1
-3 6 4 613.74 38.8
3 6 -4 606.14 44.4
-3 6 4 627.04 45.4
-3 6 4 638.04 39.7
3 6 -4 606.44 44.9
-2 -6 4 963.9 60.29
2 -6 -4 937.41 59.89
2 -6 -4 980.1 59.49
-2 -6 4 903.61 53.99
-2 -6 4 888.31 59.29
-2 -6 4 914.81 56.69
-2 -6 4 927.81 56.09
-2 -6 4 947.11 53.19
-2 6 4 758.62 51.89
-2 6 4 739.83 51.39
2 6 -4 735.73 55.79
2 6 -4 723.33 55.39
-2 6 4 725.23 51.09
-2 6 4 673.83 56.29
2 6 -4 739.53 54.39
-1 -6 4 616.64 50.49
-1 -6 4 661.53 50.89
1 -6 -4 634.54 44.5
1 -6 -4 681.43 50.39
-1 -6 4 612.34 46.4
1 -6 -4 654.53 47.2
-1 -6 4 651.03 47.2
1 -6 -4 637.74 50.79
-1 6 4 783.92 45.9
-1 6 4 746.83 45.2
1 6 -4 802.02 47
1 6 -4 720.03 51.89
1 6 -4 719.33 51.59
1 6 -4 781.52 48.1
1 6 -4 763.12 48.2
-1 6 4 770.02 46.1
0 -6 -4 497.65 33.6
0 -6 4 526.45 39
0 -6 -4 482.45 38.7
0 -6 4 477.55 38.4
0 -6 4 493.95 33.8
0 -6 -4 528.15 38.4
0 6 -4 483.05 39.1
0 6 -4 481.95 34.4
0 6 -4 503.25 34.2
0 6 4 492.65 33.9
0 6 4 484.15 34.2
0 6 -4 468.75 38.7
0 6 4 500.85 33.8
0 6 -4 495.05 33.1
-1 -6 -4 96.29 13.1
1 -6 4 113.19 9.7
-1 -6 -4 98.49 10.4
-1 -6 -4 97.49 7.5
-1 -6 -4 98.19 14.2
1 -6 4 103.59 13.9
-1 -6 -4 98.09 10.7
-1 6 -4 104.89 9.1
1 6 4 91.89 10.4
-1 6 -4 116.09 10.2
1 6 4 94.59 10.9
-1 6 -4 97.99 10.2
-1 6 -4 96.79 14.5
1 6 4 97.29 11.4
-1 6 -4 100.49 14
-2 -6 -4 699.43 49.9
-2 -6 -4 671.93 52.19
-2 -6 -4 679.63 47.9
-2 -6 -4 650.13 47.5
-2 -6 -4 683.63 53.19
-2 -6 -4 679.53 49.6
-2 6 -4 781.32 46.8
2 6 4 795.72 51.69
2 6 4 777.52 49.9
-2 6 -4 731.33 55.49
-2 6 -4 777.52 48
2 6 4 751.42 50.59
-2 6 -4 748.23 46.9
-2 6 -4 717.03 53.89
-3 -6 -4 300.77 26.4
-3 -6 -4 314.87 27.7
-3 -6 -4 319.67 31
-3 -6 -4 312.97 28.8
3 6 4 382.46 30
3 6 4 377.56 30.8
3 6 4 388.26 29.2
-3 6 -4 408.36 35.7
-3 6 -4 378.56 32.2
-3 6 -4 396.86 26.6
-3 6 -4 408.96 25.6
-3 6 -4 396.66 27.9
-4 -6 -4 443.66 41
-4 -6 -4 475.75 40.2
4 -6 4 459.15 34.9
-4 -6 -4 429.76 38.7
-4 -6 -4 443.36 37.1
-4 -6 -4 456.15 38.9
-4 6 -4 625.34 48.3
-4 6 -4 574.74 38.3
4 6 4 603.24 43
-4 6 -4 635.24 39.4
4 6 4 636.94 41.1
4 6 4 603.04 41.8
-5 -6 -4 678.93 48.6
-5 -6 -4 635.24 43.7
-5 -6 -4 627.64 45.9
-5 -6 -4 686.03 47.3
-5 -6 -4 648.14 47.4
-5 6 -4 577.84 42.5
5 6 4 527.55 46.7
-5 6 -4 550.94 41.3
5 6 4 555.84 44.8
-5 6 -4 565.04 42.8
-5 6 -4 552.64 40.4
6 6 4 206.68 22.9
6 6 4 196.38 24.8
-6 6 -4 208.58 20
-6 6 -4 240.38 21.4
-6 6 -4 226.88 20.3
-6 6 -4 221.58 19.1
6 6 4 207.98 23.1
-7 -6 -4 867.81 69.39
-7 -6 -4 866.51 66.29
-7 -6 -4 874.31 69.89
-7 -6 -4 915.91 69.19
7 -6 4 842.92 63.19
7 6 4 1024 84.89
-7 6 -4 964.3 65.79
-7 6 -4 1010.8 65.79
-7 6 -4 1000.8 64.09
7 6 4 967.7 72.79
7 6 4 978.7 69.39
-7 6 -4 983.9 65.39
-8 -6 -4 192.38 26.4
-8 -6 -4 201.18 26.4
-8 -6 -4 182.08 23.7
-8 -6 -4 214.38 27
-8 -6 -4 219.08 25.7
8 -6 4 202.08 20.7
-8 6 -4 220.88 21.7
-8 6 -4 203.08 21.9
8 6 4 195.08 23.5
8 6 4 220.68 28.4
8 6 4 210.58 25.3
-8 6 -4 200.18 20.2
-9 -6 -4 605.24 51.29
-9 -6 -4 572.44 50.09
9 -6 4 616.24 43.7
-9 -6 -4 551.04 51.49
-9 6 -4 537.65 43.9
9 6 4 515.05 50.39
-9 6 -4 439.16 40.4
-9 6 -4 503.25 45.5
9 6 4 528.05 47.3
-10 -6 -4 942.71 76.09
10 -6 4 876.51 66.69
-10 -6 -4 993.6 71.79
-10 -6 -4 981.7 76.59
-10 6 -4 947.51 67.19
10 6 4 941.71 72.69
-10 6 -4 746.63 65.69
10 6 4 973.2 78.39
-10 6 -4 1017.6 70.19
-10 6 -4 870.91 71.99
-11 -6 -4 6.1 11.5
11 -6 4 9.7 7.3
-11 -6 -4 9.3 10.8
-11 -6 -4 9.4 10.2
-11 6 -4 19.1 9.9
-11 6 -4 9.8 6.9
-11 6 -4 14.8 11.3
11 6 4 18.2 11.7
11 6 4 16 12
-11 -7 4 182.58 27.6
-11 -7 4 200.98 21.1
-11 -7 4 205.88 29.1
-11 7 4 140.99 18.8
-11 7 4 155.28 20
-11 7 4 167.58 20.6
11 7 -4 170.18 25.6
-11 7 4 157.08 24.1
-11 7 4 172.28 23.7
-10 -7 4 23.9 11.5
-10 -7 4 37.6 14.2
-10 -7 4 32.6 10.6
-10 7 4 48.8 11
-10 7 4 34.8 9.5
10 7 -4 46.4 19.5
-10 7 4 45.4 13.6
-10 7 4 44.5 10.5
-10 7 4 41 12.8
10 7 -4 40.7 14.3
-9 -7 4 109.49 16.6
-9 -7 4 94.89 15.2
-9 -7 4 115.79 21.8
-9 -7 4 105.99 19.8
-9 7 4 60.89 15.7
-9 7 4 70.29 12.6
-9 7 4 69.29 12.3
-9 7 4 69.89 12.2
9 7 -4 83.69 17.6
-9 7 4 77.89 14.8
-8 -7 4 309.17 29.1
-8 -7 4 308.27 31.5
-8 -7 4 315.07 29
-8 -7 4 318.57 32.5
-8 -7 4 345.17 33
-8 -7 4 279.27 31.3
8 7 -4 270.87 35.3
-8 7 4 316.97 27.7
8 7 -4 286.57 31.8
-8 7 4 304.47 25.3
8 7 -4 311.57 32.7
-8 7 4 314.67 25.7
-8 7 4 318.37 32.2
-8 7 4 298.37 25.2
-7 -7 4 219.18 21.4
-7 -7 4 217.18 22.4
-7 -7 4 212.38 23.7
-7 -7 4 220.18 24.7
-7 -7 4 224.48 28.8
-7 -7 4 227.08 23.7
-7 7 4 166.48 21.3
7 7 -4 168.98 21.5
7 7 -4 173.58 22.7
7 7 -4 186.58 23.8
-7 7 4 167.88 16.4
-7 7 4 164.38 17.9
-7 7 4 173.28 16.7
-7 7 4 186.98 22.9
-7 7 4 175.58 16.4
-6 -7 4 181.38 21.4
-6 -7 4 179.48 20.7
-6 -7 4 195.58 19.4
-6 -7 4 189.18 21.3
6 -7 -4 188.68 20.9
-6 -7 4 202.18 22.9
-6 -7 4 193.18 22.2
-6 7 4 197.08 15.7
6 7 -4 208.88 21.6
-6 7 4 173.48 19.6
-6 7 4 194.18 15.9
-6 7 4 185.48 16.8
6 7 -4 188.88 22.2
-6 7 4 183.18 21.7
-6 7 4 181.28 15.6
-5 -7 4 409.96 32.5
-5 -7 4 385.26 30.9
-5 -7 4 400.36 34.2
-5 -7 4 392.26 32.9
5 -7 -4 424.66 33.5
-5 -7 4 395.06 33
-5 7 4 367.26 32.9
5 7 -4 377.86 33.3
5 7 -4 354.06 32.2
-5 7 4 372.96 24.9
5 7 -4 350.26 31.1
-5 7 4 359.26 25.5
5 7 -4 344.17 30.7
-5 7 4 343.57 25.9
-5 7 4 312.97 30.4
-4 -7 4 1103.19 71.79
-4 -7 4 1170.88 67.99
-4 -7 4 1145.99 74.19
-4 -7 4 1086.39 70.79
4 -7 -4 1173.58 73.69
-4 -7 4 1122.69 73.29
-4 7 4 873.01 64.19
4 7 -4 1015.5 71.09
4 7 -4 976.2 71.39
-4 7 4 951.2 70.89
4 7 -4 902.21 70.69
-4 7 4 977.6 71.79
4 7 -4 992.2 69.39
-4 7 4 975.4 63.89
3 7 -4 62.19 11.3
3 7 -4 60.09 10.2
-3 7 4 56.99 11.6
-3 7 4 55.79 11.3
3 7 -4 48.8 10.9
3 7 -4 55.59 9.8
-3 7 4 58.09 5.1
-2 -7 4 1009.4 62.99
-2 -7 4 941.31 66.49
-2 -7 4 1018.8 62.39
2 -7 -4 947.51 66.89
2 -7 -4 953.1 66.09
-2 -7 4 955.3 58.59
-2 -7 4 993.6 57.99
-2 -7 4 950 66.59
-2 7 4 912.71 57.69
-2 7 4 899.81 57.89
2 7 -4 929.41 63.09
-2 7 4 844.52 64.49
-2 7 4 832.22 64.49
2 7 -4 826.92 65.19
2 7 -4 925.61 61.49
2 7 -4 898.71 62.59
-1 -7 4 1709.13 113.09
1 -7 -4 1636.64 103.79
1 -7 -4 1647.64 111.69
1 -7 -4 1687.13 103.79
-1 -7 4 1663.83 106.79
-1 -7 4 1664.43 112.69
-1 -7 4 1698.93 107.49
1 -7 -4 1672.33 112.99
1 7 -4 1892.91 108.49
1 7 -4 1752.72 113.49
1 7 -4 1603.94 112.59
-1 7 4 1659.23 105.79
-1 7 4 1728.63 105.29
1 7 -4 1774.92 108.49
-1 7 4 1703.23 111.89
0 -7 4 77.89 8.7
0 -7 -4 87.59 13.3
0 -7 -4 81.99 8.7
0 -7 -4 61.89 13.4
0 -7 4 76.39 14.2
0 -7 4 72.49 14
0 7 -4 81.29 9.7
0 7 4 89.59 9.5
0 7 -4 88.59 8.8
0 7 4 85.89 9.4
0 7 4 81.39 9.6
0 7 -4 85.69 9.4
0 7 -4 57.09 12.5
-2 -7 -4 2032.4 128.49
-2 -7 -4 1972.3 119.99
-2 -7 -4 2045.9 129.49
-2 -7 -4 1994.1 123.79
-2 -7 -4 2035 120.39
-2 7 -4 1890.81 120.29
-2 7 -4 1763.52 129.29
2 7 4 1989.8 125.29
2 7 4 1890.11 124.09
-2 7 -4 1853.31 120.49
-3 -7 -4 330.97 25.7
-3 -7 -4 343.87 28.5
-3 -7 -4 334.97 26.3
-3 -7 -4 336.97 27.7
-3 -7 -4 316.27 30.7
-3 -7 -4 352.96 32.3
-3 7 -4 340.67 24.9
-3 7 -4 359.96 24.2
3 7 4 320.67 28.4
-3 7 -4 348.37 24.6
3 7 4 326.57 27.8
-3 7 -4 331.37 33.7
3 7 4 364.26 30.2
-4 -7 -4 2261.07 150.68
-4 -7 -4 2307.07 157.08
-4 -7 -4 2397.06 152.78
-4 -7 -4 2265.77 154.08
4 -7 4 2360.16 146.99
-4 -7 -4 2247.88 153.18
4 7 4 2485.05 155.28
4 7 4 2648.64 157.48
-4 7 -4 2560.54 163.08
-4 7 -4 2473.85 151.28
-4 7 -4 2537.65 151.38
-5 -7 -4 823.12 56.79
5 -7 4 837.62 49.6
-5 -7 -4 899.01 58.69
-5 -7 -4 833.12 53.89
-5 -7 -4 914.01 61.09
-5 -7 -4 833.22 56.29
-5 7 -4 690.53 49.99
-5 7 -4 689.13 52.79
-5 7 -4 690.63 52.39
5 7 4 727.63 55.59
-5 7 -4 663.03 61.59
5 7 4 648.44 55.49
-5 7 -4 712.13 50.69
5 7 4 699.43 57.69
6 -7 4 280.97 22.7
-6 -7 -4 256.37 29.9
-6 -7 -4 281.47 29.8
-6 -7 -4 261.47 28.2
-6 -7 -4 238.48 27.4
-6 -7 -4 250.57 25.3
-6 7 -4 334.07 26.6
-6 7 -4 333.27 26.3
-6 7 -4 327.47 24.1
6 7 4 327.97 29.8
-6 7 -4 344.57 25.2
6 7 4 303.17 31.8
-6 7 -4 311.67 35.2
-7 -7 -4 653.93 55.39
-7 -7 -4 681.43 55.39
-7 -7 -4 633.84 53.59
-7 -7 -4 596.64 49.8
7 -7 4 623.74 46.4
-7 -7 -4 564.84 51.79
7 7 4 676.23 52.79
7 7 4 677.63 53.69
-7 7 -4 744.63 50.39
-7 7 -4 744.33 49.3
7 7 4 715.43 65.09
-7 7 -4 736.43 48.3
-7 7 -4 720.93 49.8
-8 -7 -4 206.18 28.4
-8 -7 -4 219.78 24.5
-8 -7 -4 254.97 29.1
-8 -7 -4 200.18 27.6
8 7 4 245.18 28
8 7 4 263.07 31.5
-8 7 -4 220.78 21.7
-8 7 -4 238.18 23
-8 7 -4 256.57 23.7
-9 -7 -4 214.98 28.9
-9 -7 -4 245.48 29.3
-9 -7 -4 235.08 30.8
-9 7 -4 236.48 26.6
9 7 4 241.38 32.1
9 7 4 234.38 28.8
-9 7 -4 201.88 21.5
-9 7 -4 183.98 21.6
-9 7 -4 246.88 24.3
-10 -7 -4 45.3 16.8
-10 -7 -4 59.29 16.7
-10 -7 -4 54.19 17.3
-10 7 -4 74.29 15.1
10 7 4 67.49 18.1
10 7 4 82.09 19.2
-10 7 -4 62.49 13.6
-10 7 -4 83.09 14.8
-10 7 -4 82.99 18.3
-10 -8 4 744.33 61.89
-10 -8 4 715.83 61.19
-10 -8 4 700.13 60.39
-10 -8 4 705.33 55.69
-10 8 4 690.13 51.39
-10 8 4 598.24 51.49
10 8 -4 803.82 60.99
-10 8 4 794.02 56.99
-10 8 4 755.52 64.79
-10 8 4 771.42 52.49
-9 -8 4 389.26 37.4
-9 -8 4 377.26 37.8
-9 -8 4 427.76 41.4
-9 -8 4 443.66 42.4
-9 -8 4 428.16 42.8
9 8 -4 494.75 44.2
-9 8 4 497.05 38.1
9 8 -4 447.96 41.4
-9 8 4 420.06 34.4
-9 8 4 499.15 34.6
-9 8 4 488.45 34.3
-9 8 4 407.86 41.2
-8 -8 4 247.78 27.6
-8 -8 4 261.87 24.4
-8 -8 4 250.57 25.9
-8 -8 4 215.98 26
-8 -8 4 252.17 28.9
-8 8 4 189.28 25.5
-8 8 4 206.78 18.6
8 8 -4 173.58 27.6
-8 8 4 194.08 17.9
-8 8 4 208.28 19.7
8 8 -4 208.78 25.8
-8 8 4 207.98 21.4
-7 -8 4 1414.26 103.19
-7 -8 4 1482.55 101.99
-7 -8 4 1545.95 105.19
-7 -8 4 1451.65 101.09
-7 -8 4 1505.75 102.99
-7 -8 4 1517.75 99.09
7 8 -4 1397.16 103.09
-7 8 4 1509.15 93.39
-7 8 4 1512.75 104.59
7 8 -4 1555.54 102.49
7 8 -4 1499.65 105.19
-7 8 4 1396.16 94.59
-7 8 4 1534.65 93.89
-7 8 4 1535.45 96.59
-6 -8 4 440.76 37.7
-6 -8 4 466.25 40
-6 -8 4 477.55 41.6
-6 -8 4 476.05 42.2
-6 -8 4 487.75 58.79
6 -8 -4 474.95 41.7
-6 8 4 569.74 44.9
6 8 -4 510.15 43
6 8 -4 569.14 45
-6 8 4 576.74 35.3
-6 8 4 529.85 36
6 8 -4 531.65 41.9
-5 -8 4 411.86 38.4
-5 -8 4 426.06 37.4
-5 -8 4 438.36 39.7
-5 -8 4 400.16 34.4
5 -8 -4 409.56 38.2
-5 -8 4 434.26 37.1
-5 -8 4 425.86 33.4
5 8 -4 494.45 39.6
5 8 -4 503.75 37.6
-5 8 4 477.75 39.9
-5 8 4 477.15 30.3
5 8 -4 507.55 39.3
-5 8 4 466.85 30.8
4 -8 -4 1052.59 72.49
-4 -8 4 1041.6 72.29
-4 -8 4 1030.4 64.69
-4 -8 4 1003.9 69.29
-4 -8 4 1042.5 72.99
-4 -8 4 1032 65.99
-4 -8 4 1078.89 69.09
-4 8 4 958.4 71.09
-4 8 4 867.21 61.89
4 8 -4 941.51 69.19
4 8 -4 942.31 67.69
4 8 -4 919.41 69.79
-3 -8 4 383.16 35.7
-3 -8 4 368.86 35.2
-3 -8 4 385.16 31.3
-3 -8 4 388.96 28.2
-3 -8 4 370.56 31.7
-3 -8 4 371.26 27.2
3 -8 -4 369.66 35.3
3 8 -4 509.85 34.4
3 8 -4 503.95 35.1
-2 -8 4 161.28 15.9
2 -8 -4 177.08 21.4
-2 -8 4 162.88 15.5
-2 -8 4 145.09 19.9
2 -8 -4 157.58 19.5
-2 -8 4 157.58 20.1
2 8 -4 168.48 15.9
-2 8 4 165.08 19.3
2 8 -4 158.68 17
-2 8 4 146.09 11.9
2 8 -4 151.68 16.1
-2 8 4 144.59 12.5
-1 -8 4 632.14 48.8
1 -8 -4 607.04 49.1
-1 -8 4 622.94 48.8
1 -8 -4 654.53 48.5
-1 -8 4 600.14 41.5
-1 -8 4 628.94 42.2
-1 8 4 593.74 40.2
-1 8 4 613.04 40.1
1 8 -4 541.15 47.6
1 8 -4 601.64 43.4
-1 8 4 580.74 40.5
1 8 -4 627.64 42.9
1 8 -4 600.64 41.7
0 -8 4 132.09 12.8
0 -8 -4 143.09 13
0 -8 4 132.99 13
0 -8 4 148.89 19.9
0 -8 -4 146.49 20.1
0 -8 -4 135.89 18.7
0 -8 -4 126.09 13.3
0 -8 4 104.89 17.8
0 8 -4 186.18 15.7
0 8 -4 170.68 14.5
0 8 4 176.88 14.8
0 8 -4 164.28 20.6
0 8 4 174.68 14.5
0 8 4 188.58 15.2
0 8 -4 183.08 14.1
1 -8 4 22.2 4.1
-1 -8 -4 18.2 8.9
-1 -8 -4 26.4 6.1
-1 -8 -4 20.1 5.6
1 -8 4 20.6 3.9
-1 -8 -4 27.4 10.8
1 -8 4 15.4 8.6
1 8 4 48.3 9
1 8 4 47.7 8.7
-1 8 -4 53.39 13.2
-2 -8 -4 717.43 56.79
-2 -8 -4 725.73 51.79
-2 -8 -4 740.03 58.19
-2 -8 -4 705.23 51.19
-2 8 -4 748.53 50.19
-2 8 -4 696.83 58.69
-2 8 -4 769.72 48.5
2 8 4 770.82 53.29
-2 8 -4 791.32 48.6
2 8 4 758.32 53.69
2 8 4 775.72 52.39
-3 -8 -4 477.95 40.2
-3 -8 -4 491.65 37
-3 -8 -4 460.55 43.8
-3 -8 -4 494.05 36.9
-3 -8 -4 494.35 39.8
-3 -8 -4 470.95 44.7
-3 8 -4 612.64 36.2
3 8 4 530.15 41.7
-3 8 -4 599.54 36.9
3 8 4 585.54 41.4
3 8 4 575.84 43.3
-3 8 -4 625.04 37.2
-3 8 -4 568.44 48.4
-4 -8 -4 408.56 36.8
-4 -8 -4 366.86 31.5
-4 -8 -4 409.46 30.8
-4 -8 -4 348.17 28.1
-4 -8 -4 341.77 34.4
-4 -8 -4 384.16 32.2
-4 8 -4 364.46 26.3
4 8 4 336.97 31.8
4 8 4 361.46 31.5
-4 8 -4 353.86 28.4
-4 8 -4 353.26 26.1
4 8 4 359.36 33.3
-4 8 -4 393.96 39
-5 -8 -4 437.56 36.1
-5 -8 -4 474.05 38
-5 -8 -4 431.96 33.2
-5 -8 -4 462.05 35.4
-5 8 -4 403.06 31.9
-5 8 -4 428.16 30.5
5 8 4 401.16 38.1
-5 8 -4 394.66 47.5
5 8 4 397.66 36.7
-5 8 -4 406.36 32.8
5 8 4 432.06 36.4
-5 8 -4 422.16 30
-6 -8 -4 425.66 39.2
-6 -8 -4 398.36 32.2
-6 -8 -4 420.86 37.2
-6 -8 -4 378.06 34.7
-6 -8 -4 408.86 34.9
-6 8 -4 331.67 40.2
6 8 4 367.76 35
-6 8 -4 362.86 31.1
-6 8 -4 369.26 28.9
-6 8 -4 408.46 34.8
-6 8 -4 389.56 28.9
-7 -8 -4 930.21 75.99
-7 -8 -4 940.11 74.29
-7 -8 -4 993.1 77.49
-7 -8 -4 912.61 70.79
-7 8 -4 1069.29 68.69
7 8 4 1096.49 76.69
-7 8 -4 1110.69 71.39
-7 8 -4 972.4 103.79
7 8 4 1108.19 80.29
-7 8 -4 1081.69 71.39
7 8 4 1013.2 75.29
-7 8 -4 1030.5 68.59
-8 -8 -4 354.46 36.9
-8 -8 -4 381.66 38.3
-8 -8 -4 326.37 31.5
-8 -8 -4 368.96 37.9
8 8 4 424.96 37.8
-8 8 -4 311.47 28.4
8 8 4 355.66 39.3
-8 8 -4 383.26 30
-8 8 -4 363.46 30.8
-8 8 -4 288.17 38.3
-9 -8 -4 342.47 42.8
-9 -8 -4 373.86 36.9
-9 -8 -4 337.37 35.1
-9 8 -4 284.27 30.3
-9 8 -4 290.27 27.1
9 8 4 295.47 33.4
9 8 4 277.77 36.4
-9 8 -4 234.88 25.1
-9 8 -4 282.07 27.4
-10 -9 4 82.29 20.3
-10 -9 4 90.19 18.1
-10 -9 4 91.29 22.7
-10 -9 4 67.89 17.6
-10 9 4 79.39 15.9
-10 9 4 83.19 19.8
-10 9 4 78.09 16.9
-10 9 4 65.19 12.6
-10 9 4 65.69 10.1
-9 -9 4 217.38 27.2
-9 -9 4 206.98 28.1
-9 -9 4 215.58 24
-9 -9 4 276.67 31.5
-9 -9 4 233.48 27.3
9 9 -4 212.78 27.4
-9 9 4 217.28 18.2
-9 9 4 181.38 19.4
-9 9 4 213.18 28.2
-9 9 4 211.48 22.6
9 9 -4 224.78 28.5
-9 9 4 194.98 17.4
-8 -9 4 289.67 26.6
-8 -9 4 310.07 30.8
-8 -9 4 299.47 31.2
-8 -9 4 289.07 29.4
-8 -9 4 294.77 32.8
-8 9 4 243.18 23.6
8 9 -4 256.67 29.2
-8 9 4 229.78 29.2
8 9 -4 198.68 27.8
-7 -9 4 8.9 10.6
-7 -9 4 11.1 9.1
-7 -9 4 2.4 5.7
-7 -9 4 7.7 7.6
-7 -9 4 11.3 10.2
-7 9 4 1.5 3.5
7 9 -4 4.1 7.9
7 9 -4 0.4 6.9
-7 9 4 -0.4 4.4
7 9 -4 -6.6 4.3
-6 -9 4 63.29 12.5
6 -9 -4 57.99 14.3
-6 -9 4 50.59 12.4
-6 -9 4 55.79 10.6
-6 -9 4 64.59 15.8
-6 -9 4 53.59 17.6
-6 -9 4 71.09 15.3
-6 9 4 77.79 9.3
-6 9 4 103.39 19.6
6 9 -4 68.49 14.2
6 9 -4 109.29 18.9
6 9 -4 83.49 20.1
-5 -9 4 667.83 43.3
-5 -9 4 633.94 44.5
-5 -9 4 676.73 48.4
5 -9 -4 665.73 51.59
-5 -9 4 628.44 50.99
-5 -9 4 662.23 52.59
5 9 -4 578.74 48
5 9 -4 582.44 47
5 9 -4 548.35 48.5
-5 9 4 595.64 39.5
-5 9 4 560.14 49.6
-5 9 4 572.54 39.7
-4 -9 4 406.96 33.4
-4 -9 4 405.06 37.2
-4 -9 4 391.16 28.7
4 -9 -4 414.16 37.5
-4 -9 4 427.16 33.2
-4 -9 4 406.96 27.8
-4 -9 4 442.26 47.3
-4 9 4 364.26 35.3
4 9 -4 351.06 33.9
4 9 -4 347.07 32.8
4 9 -4 350.46 31.8
-3 -9 4 91.49 19.4
-3 -9 4 95.39 13.9
-3 -9 4 88.79 18.4
3 9 -4 151.28 17.6
-3 9 4 135.39 18.9
3 9 -4 139.69 16.4
-3 9 4 135.39 10
3 9 -4 131.69 15.4
-2 -9 4 976.5 71.89
-2 -9 4 1005.3 72.39
-2 -9 4 1000 64.99
2 -9 -4 1033.1 73.19
2 -9 -4 1005.1 71.59
-2 -9 4 941.81 64.09
2 9 -4 966.3 65.89
-2 9 4 911.31 60.69
2 9 -4 985.7 64.89
2 9 -4 932.71 68.19
-2 9 4 877.51 61.19
1 -9 -4 730.33 55.19
-1 -9 4 715.33 47.1
1 -9 -4 722.13 56.39
-1 -9 4 731.23 55.99
-1 -9 4 764.22 56.49
1 9 -4 666.33 48.8
-1 9 4 686.53 45.1
1 9 -4 642.14 54.39
1 9 -4 659.33 49
-1 9 4 676.63 45.9
-1 9 4 656.03 45.9
0 -9 4 281.27 29.3
0 -9 4 257.37 19.9
0 -9 4 239.38 27.5
0 -9 -4 231.48 27
0 -9 -4 255.77 19.1
0 -9 -4 249.68 19.4
0 -9 -4 244.18 28.8
0 -9 4 259.27 19.6
0 9 4 270.37 21.9
0 9 4 273.67 21.6
0 9 -4 289.07 29.5
0 9 -4 276.47 21
0 9 4 259.17 21.1
0 9 -4 276.07 22.4
0 9 -4 280.67 21.4
-1 -9 -4 1135.09 88.39
-1 -9 -4 1167.88 78.89
-1 -9 -4 1117.89 86.29
1 -9 4 1150.58 87.49
1 9 4 1294.27 81.59
1 9 4 1270.67 80.79
1 9 4 1276.17 81.39
-1 9 -4 1209.68 89.09
-1 9 -4 1306.17 77.99
-1 9 -4 1252.07 77.79
-1 9 -4 1244.78 79.69
-2 -9 -4 1112.59 75.39
-2 -9 -4 1126.79 67.99
-2 -9 -4 1066.79 67.19
-2 9 -4 973.9 62.69
-2 9 -4 854.91 64.99
-2 9 -4 970.3 63.69
2 9 4 997.2 68.79
-2 9 -4 924.21 75.39
2 9 4 1021.7 69.39
2 9 4 956.6 67.39
-3 -9 -4 435.56 42.6
-3 -9 -4 431.36 36.2
-3 -9 -4 498.55 43.5
-3 9 -4 488.45 45.6
-3 9 -4 448.26 33.1
-3 9 -4 499.15 32.6
3 9 4 442.76 37.8
3 9 4 478.95 37.2
3 9 4 476.95 38.9
-4 -9 -4 1127.99 85.09
-4 -9 -4 1098.79 75.19
-4 -9 -4 1107.69 75.39
-4 -9 -4 1170.18 80.39
-4 -9 -4 1033.8 78.59
-4 -9 -4 1120.49 85.79
4 9 4 1252.67 83.59
-4 9 -4 1212.68 74.59
-4 9 -4 1248.28 90.39
4 9 4 1163.18 82.39
4 9 4 1230.38 80.99
-4 9 -4 1206.88 76.69
-5 -9 -4 461.25 37.7
-5 -9 -4 476.65 34.7
-5 -9 -4 502.55 39.7
-5 -9 -4 482.05 43.4
-5 -9 -4 479.95 35.6
-5 -9 -4 525.35 44.9
5 9 4 442.06 38.2
-5 9 -4 418.96 29.6
5 9 4 390.36 37.8
-5 9 -4 441.86 34.5
-5 9 -4 415.86 29.1
-5 9 -4 379.16 30.9
-5 9 -4 420.86 44.9
-6 -9 -4 424.16 40.3
-6 -9 -4 399.96 33.5
-6 -9 -4 401.76 36.7
-6 -9 -4 401.76 31.5
-6 -9 -4 408.06 39.9
6 9 4 382.86 38.2
-6 9 -4 355.46 27.8
-6 9 -4 333.37 41
-6 9 -4 382.06 26.6
-6 9 -4 298.27 27.3
-6 9 -4 384.86 38.4
-7 -9 -4 726.83 60.89
-7 -9 -4 697.23 55.19
-7 -9 -4 728.23 58.79
-7 -9 -4 689.83 54.59
7 9 4 720.03 61.19
7 9 4 733.13 57.69
-7 9 -4 739.03 48.1
-7 9 -4 655.03 63.89
-7 9 -4 646.84 49.1
-7 9 -4 742.63 51.89
-8 -9 -4 88.69 19.2
-8 -9 -4 83.79 15.5
-8 -9 -4 89.59 20.7
-8 -9 -4 93.89 21.4
-8 9 -4 113.39 14.4
8 9 4 99.19 20.3
-8 9 -4 109.09 13.1
8 9 4 143.59 27.2
-8 9 -4 90.79 12.6
-9 -9 -4 223.68 43.4
-9 -9 -4 238.98 28.7
-9 -9 -4 267.77 32.7
-9 9 -4 171.68 19.7
-9 9 -4 201.68 19.9
9 9 4 212.78 31.4
-9 9 -4 187.28 23.8
9 9 4 200.58 28.1
-9 9 -4 190.18 20.7
-9 -10 4 312.17 33.2
-9 -10 4 315.77 34.6
-9 -10 4 293.27 28.4
-9 -10 4 303.27 31.6
9 10 -4 300.07 33.6
-9 10 4 248.28 23.8
-9 10 4 270.77 26.5
-9 10 4 311.87 35.4
-8 -10 4 90.49 22
-8 -10 4 62.59 15.7
-8 -10 4 69.19 13.1
-8 -10 4 57.79 16.4
-8 -10 4 68.29 15
-8 10 4 91.69 20
-8 10 4 70.69 11.9
8 10 -4 70.09 17.1
8 10 -4 52.39 14
-8 10 4 56.39 12.4
-7 -10 4 610.84 48.2
-7 -10 4 613.64 53.49
-7 -10 4 631.14 51.99
-7 -10 4 638.54 46.4
-7 -10 4 654.53 56.29
7 10 -4 676.83 52.49
7 10 -4 525.45 50.79
-7 10 4 667.83 56.09
-7 10 4 621.04 42.7
-7 10 4 678.63 44.4
-6 -10 4 326.67 27.4
-6 -10 4 320.57 34.3
-6 -10 4 330.77 31.2
6 -10 -4 346.67 34.3
-6 -10 4 316.17 34.9
-6 10 4 304.07 23
6 10 -4 282.17 30.6
6 10 -4 318.07 44.8
-6 10 4 275.27 21.9
6 10 -4 315.87 33
-6 10 4 333.27 34.1
-5 -10 4 49.3 11.6
-5 -10 4 34 13.9
-5 -10 4 45.3 8.7
-5 -10 4 48.1 7.9
-5 -10 4 37.9 10.7
5 -10 -4 40.6 13.8
-5 -10 4 38.5 14.2
5 10 -4 95.79 17.5
-4 -10 4 617.54 50.49
-4 -10 4 631.94 52.49
-4 -10 4 612.74 51.49
4 -10 -4 606.74 51.49
-4 -10 4 615.04 45.6
-4 10 4 630.44 51.79
4 10 -4 610.64 46.2
4 10 -4 494.85 45.3
4 10 -4 594.34 60.29
-3 -10 4 402.56 34.1
-3 -10 4 390.26 40.5
3 -10 -4 387.86 40.7
-3 -10 4 407.16 40.8
-3 -10 4 371.06 34
3 10 -4 514.25 36.6
-3 10 4 514.15 41.9
3 10 -4 483.55 38.5
3 10 -4 474.85 36.9
-3 10 4 486.05 29.4
-3 10 4 450.55 30.5
2 -10 -4 91.29 19.3
2 -10 -4 107.39 23.9
-2 -10 4 95.69 20.1
-2 -10 4 95.99 11.9
-2 -10 4 102.39 20.2
-2 -10 4 93.69 11.9
-1 -10 4 314.27 33.6
-1 -10 4 306.97 33.6
1 -10 -4 311.97 34.3
-1 -10 4 295.67 24
-1 -10 4 303.07 25.1
-1 10 4 329.27 24.7
1 10 -4 323.77 26
1 10 -4 344.47 30.9
-1 10 4 335.77 24.3
1 10 -4 335.57 26.4
0 -10 -4 621.54 42
0 -10 -4 648.34 55.49
0 -10 -4 628.34 41.5
0 -10 4 665.53 54.59
0 -10 -4 592.14 54.99
0 -10 4 637.44 42.4
0 -10 4 655.03 54.29
0 10 -4 674.93 44.9
0 10 -4 646.54 54.99
0 10 4 687.03 45.4
0 10 -4 663.53 46.8
0 10 4 684.73 45.5
0 10 -4 682.63 45.2
0 10 4 644.14 45.9
-1 -10 -4 296.47 34.1
-1 -10 -4 248.88 34.1
1 -10 4 296.37 34.5
-1 10 -4 387.16 26.7
1 10 4 366.76 28.8
-1 10 -4 389.66 25.7
1 10 4 383.26 29.7
-1 10 -4 377.46 28.2
-1 10 -4 385.16 37.8
-2 -10 -4 471.45 41.7
-2 -10 -4 501.35 43.7
-2 -10 -4 463.65 33
-2 -10 -4 486.15 33.3
-2 10 -4 384.36 31.5
2 10 4 382.96 34.3
-2 10 -4 398.96 29.8
2 10 4 395.86 33.5
2 10 4 423.46 35.1
-2 10 -4 379.76 40.9
-3 -10 -4 379.46 31.5
-3 -10 -4 391.96 38.5
-3 -10 -4 401.26 31.5
-3 -10 -4 410.06 40.4
3 10 4 353.66 33.1
3 10 4 369.46 33.9
-3 10 -4 378.16 40.2
-3 10 -4 413.26 27.9
-3 10 -4 322.07 28.6
3 10 4 403.06 33.2
-4 -10 -4 451.95 36.2
-4 -10 -4 477.85 43.8
-4 -10 -4 479.35 37.5
-4 -10 -4 442.26 43.8
-4 10 -4 491.35 33.6
4 10 4 466.65 38
4 10 4 366.76 36.5
-4 10 -4 353.56 30.9
-5 -10 -4 443.06 31.7
-5 -10 -4 458.45 43.8
-5 -10 -4 437.86 42.5
-5 -10 -4 404.66 38.8
5 10 4 455.25 40.5
-5 10 -4 387.76 44.2
-5 10 -4 411.86 32.7
5 10 4 403.76 37.8
5 10 4 398.16 36.9
-5 10 -4 357.86 29.7
-6 -10 -4 331.57 29.3
-6 -10 -4 340.37 38.1
-6 -10 -4 322.47 37.6
-6 -10 -4 337.27 28.1
-6 -10 -4 318.77 33.2
6 10 4 341.87 34.1
-6 10 -4 362.26 31.4
6 10 4 352.16 36.5
-6 10 -4 280.57 25.1
-6 10 -4 334.57 40.2
-7 -10 -4 537.55 47.6
-7 -10 -4 501.55 40.6
-7 -10 -4 556.44 43.9
-7 -10 -4 579.14 52.59
-7 -10 -4 576.24 52.29
-7 10 -4 456.05 37.7
-7 10 -4 505.45 40
7 10 4 553.34 47.8
7 10 4 521.45 49.99
-8 -10 -4 221.78 32.1
-8 -10 -4 245.88 27.3
-8 -10 -4 233.48 29.8
-8 -10 -4 234.18 32.9
-8 -10 -4 256.17 33.5
-8 10 -4 219.78 17.4
8 10 4 226.08 29.4
-8 10 -4 202.88 20.7
8 10 4 227.68 31.9
-8 -11 4 267.67 34.4
-8 -11 4 253.97 29.9
-8 -11 4 265.57 26.4
-8 11 4 230.18 22.3
-7 -11 4 5.2 5.3
-7 -11 4 1.7 7.6
-7 -11 4 14.2 11.8
-7 -11 4 -2.7 9.4
-7 -11 4 1.4 6
-7 11 4 17.8 5.7
-7 11 4 9.8 3.9
7 11 -4 11 9.8
-7 11 4 2.6 7.9
7 11 -4 5.6 7.2
-6 -11 4 449.06 31.5
-6 -11 4 468.85 45
-6 -11 4 464.65 43.9
-6 -11 4 462.55 39.1
6 -11 -4 474.25 43.5
-6 11 4 487.35 44.1
-6 11 4 376.56 28.7
6 11 -4 429.66 39
6 11 -4 336.17 37
-6 11 4 438.26 29.8
-5 -11 4 315.07 36.5
-5 -11 4 384.86 32.4
-5 -11 4 353.26 38.3
5 -11 -4 325.17 36.7
5 11 -4 353.06 35.1
5 11 -4 319.37 32.3
5 11 -4 344.07 32.3
-4 -11 4 147.49 18.6
4 -11 -4 149.29 25
-4 -11 4 155.18 18.8
-4 -11 4 158.18 24.8
-4 -11 4 142.89 25.8
4 11 -4 173.38 21.6
4 11 -4 187.88 20.9
-4 11 4 231.08 26.8
4 11 -4 222.38 22.2
-3 -11 4 135.29 17.3
-3 -11 4 141.59 24.2
3 -11 -4 160.98 25.8
-3 -11 4 150.28 27.7
-3 11 4 197.98 14.8
3 11 -4 180.48 20.4
-3 11 4 192.88 14
3 11 -4 198.68 20.9
3 11 -4 213.28 24.9
2 -11 -4 579.54 51.89
-2 -11 4 597.54 52.29
2 -11 -4 534.35 49.4
-2 -11 4 580.94 43.9
-2 -11 4 572.74 51.19
2 11 -4 596.04 43.4
2 11 -4 516.55 44.4
-2 11 4 565.24 38.6
2 11 -4 617.24 43.5
-1 -11 4 345.27 26.7
1 -11 -4 349.27 37.1
-1 -11 4 388.56 39.1
-1 -11 4 345.17 37.5
1 -11 -4 386.86 39.8
-1 -11 4 336.87 26.1
1 11 -4 367.66 31.4
1 11 -4 404.96 29.8
1 11 -4 410.16 29.7
-1 11 4 312.27 27.2
-1 11 4 417.86 28.1
0 -11 -4 70.89 19.5
0 -11 -4 62.69 16.5
0 -11 4 46.9 15.3
0 11 4 87.19 11.6
0 11 -4 93.89 22.3
0 11 -4 82.29 12.1
0 11 4 73.79 11.5
0 11 -4 105.79 12.1
0 11 -4 98.09 10.9
-1 -11 -4 785.72 63.49
-1 -11 -4 756.42 60.79
-1 -11 -4 756.72 48.3
1 -11 4 769.82 61.09
-1 -11 -4 752.62 48.8
-1 11 -4 725.13 49.1
-1 11 -4 674.33 60.49
1 11 4 710.63 51.39
1 11 4 637.54 51.59
1 11 4 695.13 51.39
-2 -11 -4 286.87 35.4
-2 -11 -4 313.77 34.5
-2 -11 -4 266.07 24.3
-2 11 -4 238.78 23.4
2 11 4 302.07 28.1
2 11 4 321.67 27.9
-2 11 -4 333.67 36.5
2 11 4 341.17 28.9
-2 11 -4 357.16 24.2
-3 -11 -4 179.88 27.3
-3 -11 -4 191.98 25.9
-3 -11 -4 168.58 17.4
-3 -11 -4 150.58 16.1
-3 11 -4 103.29 13.3
3 11 4 111.19 17.4
-3 11 -4 138.79 27.5
3 11 4 82.79 16.3
-3 11 -4 132.59 13.2
-4 -11 -4 560.14 45.7
-4 -11 -4 604.94 47
-4 -11 -4 657.83 55.79
-4 -11 -4 604.54 55.99
4 11 4 580.74 52.59
4 11 4 594.34 49.99
-4 11 -4 636.54 43.7
-4 11 -4 573.24 56.79
4 11 4 614.24 48.6
-5 -11 -4 255.97 33.4
-5 -11 -4 259.77 27.5
-5 -11 -4 240.68 33.9
-5 11 -4 270.57 23.7
5 11 4 299.77 31.8
-5 11 -4 235.58 21.7
5 11 4 300.37 30.2
-6 -11 -4 276.57 35.2
-6 -11 -4 273.27 22.1
-6 -11 -4 280.47 22.4
-6 -11 -4 309.67 40.1
-6 -11 -4 279.47 29.1
6 11 4 201.48 29.1
6 11 4 216.28 27.7
-6 11 -4 202.18 20.2
-6 11 -4 226.88 22.3
-7 -11 -4 409.76 40
-7 -11 -4 394.16 32.8
-7 -11 -4 432.26 45.4
-7 -11 -4 421.46 45.4
-7 -11 -4 406.76 34.3
7 11 4 455.35 44.7
-7 11 -4 372.66 31.1
7 11 4 403.16 40.3
-7 11 -4 388.96 32.4
-6 -12 4 175.18 30.5
6 -12 -4 171.78 27.3
-6 -12 4 146.99 27.8
-6 -12 4 179.88 22.3
6 12 -4 179.68 24.4
-5 -12 4 249.88 32.2
-5 -12 4 241.38 25
-5 -12 4 242.68 32.7
5 -12 -4 259.97 32.8
-5 12 4 220.48 31.8
5 12 -4 219.98 26.4
4 -12 -4 269.47 34.2
-4 -12 4 258.17 24.7
-4 -12 4 206.98 31.8
-4 -12 4 242.78 32.1
-4 12 4 274.97 31.9
4 12 -4 209.58 24.6
4 12 -4 292.97 27.9
4 12 -4 306.37 30.3
-3 -12 4 334.17 27.4
3 -12 -4 335.07 38.1
-3 -12 4 320.47 27.1
-3 -12 4 301.27 37.3
-3 -12 4 366.66 38.6
-3 12 4 356.76 23.2
3 12 -4 281.37 28
3 12 -4 303.77 31.2
-3 12 4 285.77 22.6
3 12 -4 369.66 30.8
-2 -12 4 192.28 28.4
-2 -12 4 189.48 18.2
-2 -12 4 172.88 28.5
2 -12 -4 207.38 28.1
-2 -12 4 189.18 17.9
2 -12 -4 205.08 30.2
2 12 -4 216.08 23.2
-2 12 4 204.38 17
2 12 -4 234.88 26.6
-2 12 4 258.07 18.1
-1 -12 4 64.09 18.9
1 -12 -4 102.09 22.2
-1 -12 4 82.19 8.9
-1 -12 4 72.69 8.1
-1 -12 4 107.29 22.9
1 -12 -4 95.49 22.7
-1 12 4 124.49 13.7
1 12 -4 101.99 13.8
1 12 -4 105.69 14
0 -12 -4 549.74 52.49
0 -12 -4 521.25 49.99
0 -12 4 515.95 50.19
0 12 -4 505.85 41.2
0 12 4 516.95 40.4
0 12 -4 601.04 40.4
0 12 4 568.74 40.3
-1 -12 -4 262.37 31.9
-1 -12 -4 240.78 33.5
1 -12 4 274.07 32.9
-1 -12 -4 243.28 18.1
-1 -12 -4 243.88 17.9
1 12 4 276.77 24.1
-1 12 -4 217.88 21.4
1 12 4 206.68 22.5
-2 -12 -4 138.09 25.6
-2 -12 -4 138.69 14.9
-2 -12 -4 158.88 20.9
-2 -12 -4 147.39 28.4
-2 12 -4 128.89 14.8
-2 12 -4 181.28 15.7
2 12 4 162.88 19.1
-3 -12 -4 358.06 30.4
-3 -12 -4 366.06 40.5
-3 -12 -4 410.56 43.9
-3 -12 -4 343.07 29.9
3 12 4 353.56 44.2
-3 12 -4 436.16 29
3 12 4 393.96 34.1
3 12 4 384.26 34.6
-3 12 -4 307.47 28.2
-4 -12 -4 87.69 20.8
-4 -12 -4 88.09 15.6
-4 -12 -4 95.09 25.2
-4 12 -4 100.69 12.7
-4 12 -4 77.59 11.5
4 12 4 116.89 28.1
4 12 4 104.49 19.3
-5 -12 -4 109.59 24.9
-5 -12 -4 131.99 18.5
-5 -12 -4 156.28 29.4
5 12 4 109.59 19.8
-5 12 -4 99.29 13.1
-5 12 -4 90.29 12.8
5 12 4 100.69 20.8
-4 -13 4 93.19 22
4 -13 -4 109.89 24.4
-4 -13 4 106.19 24.5
-4 -13 4 106.29 14.7
4 13 -4 108.39 18.5
-3 -13 4 322.87 37.6
3 -13 -4 355.76 39.1
-3 -13 4 326.47 37
-3 -13 4 303.27 25.4
-3 -13 4 287.77 23.6
3 13 -4 249.58 28.5
-3 13 4 261.67 20
3 13 -4 253.97 26.8
-3 13 4 210.78 19.4
-2 -13 4 244.98 19.1
2 -13 -4 249.08 34.5
-2 -13 4 266.17 34.6
-2 -13 4 265.47 20.1
-2 -13 4 233.48 52.99
2 13 -4 248.98 24.8
2 13 -4 203.18 24.5
-2 13 4 238.48 19.6
-2 13 4 204.88 18.9
1 -13 -4 247.68 33.9
-1 -13 4 302.77 59.19
-1 -13 4 226.58 31.7
1 -13 -4 242.48 31.1
-1 13 4 167.28 19.3
1 13 -4 159.78 21.1
1 13 -4 221.08 21.5
-1 13 4 207.18 18.9
0 -13 -4 54.79 17.7
0 -13 -4 46.8 18.4
0 -13 4 28.7 15.8
0 13 4 65.69 11.6
0 13 -4 59.19 11
0 13 -4 55.29 11.4
-1 -13 -4 432.46 45.5
-1 -13 -4 452.05 48.5
1 13 4 411.56 35.5
-1 13 -4 457.05 33.9
-2 -13 -4 320.37 48.7
-2 -13 -4 344.47 27.7
-2 -13 -4 332.47 25.7
-2 -13 -4 358.56 43.1
2 13 4 325.17 31.1
-2 13 -4 379.96 28
-3 -13 -4 81.49 12.8
-3 -13 -4 82.09 23.4
-3 -13 -4 76.49 20.6
-3 13 -4 55.69 10.2
3 13 4 57.49 16.6
-3 13 -4 80.99 11.2
13 0 -5 853.01 62.49
-13 0 5 834.22 70.19
-13 0 5 737.73 67.79
-13 0 5 814.92 67.89
-12 0 5 211.58 29.5
12 0 -5 175.08 21.9
12 0 -5 204.18 26.2
-12 0 5 201.98 27.7
11 0 -5 155.88 20.5
-11 0 5 192.58 25.3
-11 0 5 182.78 26
11 0 -5 158.38 19.8
-11 0 5 172.18 27.5
-10 0 5 681.73 57.39
-10 0 5 731.53 54.69
-10 0 5 729.73 57.49
10 0 -5 726.33 55.99
10 0 -5 708.33 52.79
-10 0 5 689.53 56.79
9 0 -5 101.59 14.8
-9 0 5 107.29 15.6
-9 0 5 113.09 19.5
-9 0 5 116.79 18
-9 0 5 103.49 17.2
9 0 -5 107.29 16.1
9 0 -5 94.69 15.6
-8 0 5 5.7 6
-8 0 5 6.6 5.7
8 0 -5 5.1 5.6
-8 0 5 -1.6 6
-8 0 5 -1.3 5.9
8 0 -5 3.8 5.5
8 0 -5 3.9 5.7
7 0 -5 61.69 10.9
-7 0 5 50.69 11.8
-7 0 5 66.09 11.6
-7 0 5 66.19 13.2
-7 0 5 65.79 12.8
7 0 -5 75.19 13.1
6 0 -5 449.16 38.2
-6 0 5 451.85 34.3
6 0 -5 479.25 34
-6 0 5 454.95 35.5
-6 0 5 431.26 35.6
-6 0 5 456.45 35.9
6 0 -5 473.75 35.3
-5 0 5 24.6 6
5 0 -5 18.9 5.4
-5 0 5 18.3 5.9
5 0 -5 29.6 6.9
5 0 -5 20.4 6.3
-5 0 5 21.7 6.4
-5 0 5 25.2 6.5
-4 0 5 285.67 22.1
4 0 -5 275.17 20.9
-4 0 5 251.27 20.9
4 0 -5 266.97 21.8
-4 0 5 282.97 22.2
-3 0 5 285.17 22
-3 0 5 312.67 21.9
3 0 -5 284.37 21.3
3 0 -5 287.97 22
2 0 -5 4405.26 296.47
2 0 -5 4302.07 294.67
-1 0 5 6849.21 457.65
1 0 -5 7255.07 457.35
0 0 -5 543.95 36.8
-1 0 -5 6161.48 391.36
1 0 5 5381.26 383.76
-2 0 -5 1235.88 112.59
2 0 5 1187.48 107.99
-3 0 -5 7447.46 480.55
3 0 5 6707.63 470.05
-4 0 -5 7066.39 481.55
4 0 5 6870.21 473.15
-5 0 -5 268.77 23.2
5 0 5 253.47 23.6
5 0 5 273.87 22.3
-5 0 -5 233.28 21.5
5 0 5 258.57 22.2
6 0 5 1297.67 84.69
-6 0 -5 1265.47 87.09
6 0 5 1318.17 87.69
-6 0 -5 1321.07 84.69
-6 0 -5 1226.28 85.79
6 0 5 1283.37 84.89
-6 0 -5 1243.38 87.69
7 0 5 2945.31 189.18
-7 0 -5 2949 192.98
-7 0 -5 3114.59 191.38
8 0 5 33.3 11
8 0 5 41.2 10.5
-8 0 -5 38.9 12.4
8 0 5 32.8 9.8
-8 0 -5 35 10.1
-8 0 -5 27.8 9.4
-8 0 -5 28.7 8.8
9 0 5 1171.78 84.69
-9 0 -5 1155.98 82.39
9 0 5 1187.58 80.09
9 0 5 1078.99 79.29
-9 0 -5 1146.49 85.29
-9 0 -5 1194.48 84.89
-9 0 -5 1063.39 79.19
10 0 5 708.33 52.99
-10 0 -5 693.73 57.59
-10 0 -5 748.33 60.19
-10 0 -5 549.15 52.69
10 0 5 683.43 57.79
10 0 5 657.43 52.99
-11 0 -5 41.9 16.6
11 0 5 20.5 11.4
11 0 5 28.2 9.8
-11 0 -5 28.7 13.8
-11 0 -5 30.9 11.9
11 0 5 27.8 11.7
12 0 5 107.09 22.8
12 0 5 112.09 19.8
-12 0 -5 100.89 24.6
-12 0 -5 123.89 24.2
13 -1 -5 67.79 13.7
-13 -1 5 100.49 22.4
13 -1 -5 77.79 15.9
-13 -1 5 79.59 21.4
13 1 -5 63.49 15.8
-13 1 5 64.79 17.8
-13 1 5 65.49 18.4
-13 1 5 49.5 17.3
12 -1 -5 49.5 11.5
12 -1 -5 46.1 12
-12 -1 5 42.8 14.2
-12 -1 5 36.3 15.2
-12 -1 5 43.6 14.8
-12 1 5 36.4 13.1
-12 1 5 39.1 13.6
12 1 -5 41.8 12.9
-12 1 5 42.3 15.5
-11 -1 5 190.28 25.2
-11 -1 5 233.18 29.5
11 -1 -5 232.18 22.8
-11 -1 5 235.48 28.4
-11 1 5 202.18 26.1
11 1 -5 181.08 22.8
-11 1 5 207.88 31.8
-11 1 5 160.68 23.4
-11 1 5 183.48 26.2
10 -1 -5 986.7 76.59
-10 -1 5 1040.1 80.29
-10 -1 5 1043.3 79.59
-10 -1 5 1155.18 80.89
10 -1 -5 1129.59 74.59
10 -1 -5 1075.39 74.29
-10 -1 5 1063.99 77.09
10 1 -5 1156.68 76.89
10 1 -5 1047.6 77.69
-10 1 5 1067.59 79.19
-10 1 5 1125.19 80.19
10 1 -5 1035.2 78.39
-10 1 5 1148.59 80.69
9 -1 -5 97.89 13.5
-9 -1 5 86.69 15.1
-9 -1 5 83.59 16.7
-9 -1 5 92.09 17.8
9 -1 -5 82.39 14.2
-9 -1 5 73.29 15
-9 1 5 74.49 16.1
-9 1 5 102.99 19.6
9 1 -5 82.59 16.5
9 1 -5 80.99 14.7
9 1 -5 76.39 14.9
-9 1 5 98.89 17.1
8 -1 -5 1109.49 74.29
8 -1 -5 1104.89 76.19
8 -1 -5 1069.69 76.49
-8 -1 5 1110.19 78.89
-8 -1 5 1072.49 76.29
-8 -1 5 1186.38 79.19
-8 -1 5 1146.99 79.39
8 1 -5 1127.29 75.79
-8 1 5 1087.79 75.49
-8 1 5 1111.49 78.19
-8 1 5 1189.18 78.29
8 1 -5 1080.99 77.69
8 1 -5 1089.29 77.49
-8 1 5 1111.69 78.09
-6 -1 5 122.99 15.6
-6 -1 5 116.79 15.5
-6 -1 5 140.99 16.3
6 -1 -5 140.89 13.8
-6 -1 5 134.69 15.9
6 -1 -5 147.69 14.8
6 -1 -5 144.19 17.1
6 1 -5 144.19 14.8
6 1 -5 144.09 16
-6 1 5 147.39 15.9
-6 1 5 135.29 15.6
-6 1 5 144.49 14.7
-6 1 5 131.19 15
-5 -1 5 3517.95 272.57
5 -1 -5 3313.97 263.67
5 1 -5 3751.12 275.97
-5 1 5 3798.52 269.17
-4 -1 5 2559.34 206.38
4 -1 -5 2673.23 219.48
-4 1 5 2753.82 203.58
4 1 -5 2723.83 209.98
-3 1 5 159.08 13.4
3 1 -5 167.38 14.8
-3 1 5 149.99 13.6
3 1 -5 172.58 12.1
-3 1 5 159.98 13.9
2 -1 -5 5486.55 375.66
-2 -1 5 5768.42 382.06
2 1 -5 6020.8 384.46
1 -1 -5 241.88 18.8
1 -1 -5 238.58 18.5
-1 -1 5 260.07 18.9
-1 -1 5 242.78 18.1
-1 -1 5 244.28 18.5
1 -1 -5 253.37 18.2
0 -1 -5 1771.82 136.69
0 -1 5 1636.14 134.39
0 1 5 1381.36 130.89
-1 -1 -5 2294.87 176.38
1 -1 5 2367.46 178.98
1 1 5 2019.9 170.48
-1 1 -5 2475.25 183.68
-2 -1 -5 17.9 4.4
2 -1 5 17.7 5
2 -1 5 15.7 3.9
2 -1 5 14.6 4.3
-2 -1 -5 21 4.9
-2 -1 -5 21.4 4.9
-2 1 -5 9.1 3.1
2 1 5 13.4 4.1
2 1 5 16.5 4.6
-2 1 -5 14.9 4.6
-2 1 -5 15.1 3.9
2 1 5 15.5 4.8
-3 -1 -5 276.07 20.2
3 -1 5 261.57 19.5
-3 -1 -5 270.17 19.2
3 -1 5 255.97 19.9
3 1 5 210.18 18.7
-3 1 -5 205.98 17.7
3 1 5 213.28 19.6
-3 1 -5 197.98 18.5
3 1 5 215.88 18.6
-3 1 -5 194.98 18.7
4 -1 5 160.38 15.9
-4 -1 -5 155.98 14.8
4 -1 5 163.48 14.5
-4 -1 -5 136.19 15.9
4 -1 5 148.29 14.8
-4 -1 -5 142.79 15.4
-4 1 -5 170.38 15.8
4 1 5 153.38 15.4
4 1 5 168.48 16.8
-4 1 -5 163.68 15.8
4 1 5 144.99 14.8
-4 1 -5 169.78 14.7
5 -1 5 214.68 21
-5 -1 -5 222.48 20.6
5 -1 5 202.28 18.9
-5 -1 -5 212.98 21
-5 -1 -5 223.58 21.8
-5 -1 -5 204.58 21.4
5 -1 5 209.18 20.4
5 1 5 221.18 21.6
5 1 5 213.48 19.6
5 1 5 240.48 20.3
-5 1 -5 189.28 18.2
-5 1 -5 194.28 19.6
-5 1 -5 220.98 20.1
6 -1 5 10.4 5.5
-6 -1 -5 3.9 5.8
-6 -1 -5 10.1 5.6
6 -1 5 5.2 4.6
6 -1 5 8.4 5.2
-6 -1 -5 1.8 5.6
6 1 5 24.7 7.5
-6 1 -5 14.2 5.9
-6 1 -5 28.5 7.4
-6 1 -5 16.1 6.1
6 1 5 21.3 7.8
6 1 5 23.5 7.3
7 -1 5 1107.69 78.39
7 -1 5 1032.9 78.39
-7 -1 -5 1153.98 81.69
-7 -1 -5 1206.48 83.29
7 -1 5 1082.29 81.59
-7 -1 -5 1076.09 78.99
-7 -1 -5 1122.29 83.39
7 1 5 1293.57 81.19
7 1 5 1279.97 84.59
-7 1 -5 1195.78 79.49
7 1 5 1174.68 80.09
-7 1 -5 1313.97 83.59
-7 1 -5 1228.88 81.59
-7 1 -5 1263.17 83.99
8 -1 5 21.8 8.2
8 -1 5 27.5 10.8
-8 -1 -5 31.1 10.5
-8 -1 -5 34.2 9.7
-8 -1 -5 35.1 12.3
8 -1 5 30.6 8.9
-8 -1 -5 19.5 9.1
8 1 5 20.7 9.5
-8 1 -5 25.2 10.7
-8 1 -5 35.3 12
8 1 5 21.4 8.7
8 1 5 21.3 8.3
-8 1 -5 24.6 9.3
-8 1 -5 20.4 7.8
-9 -1 -5 491.45 46.7
-9 -1 -5 477.05 45.3
9 -1 5 491.85 44.9
9 -1 5 454.65 40
-9 -1 -5 484.25 50.39
9 -1 5 461.95 40
-9 -1 -5 424.56 40.1
-9 1 -5 543.65 45.8
-9 1 -5 588.14 47.1
9 1 5 549.65 43
-9 1 -5 563.74 47.3
9 1 5 598.94 48.4
9 1 5 512.55 42.1
-9 1 -5 578.84 44.9
-10 -1 -5 406.86 43.7
10 -1 5 440.46 37.8
10 -1 5 458.65 43.2
-10 -1 -5 431.56 43.2
10 -1 5 414.56 37.4
-10 -1 -5 395.66 39.9
-10 1 -5 501.95 45.5
-10 1 -5 505.35 44.3
10 1 5 469.35 39.5
10 1 5 482.55 45.1
-10 1 -5 435.56 40.4
-11 -1 -5 47 16.5
-11 -1 -5 60.19 19
11 -1 5 48.4 15
11 -1 5 53.39 12.9
-11 -1 -5 45.5 14.2
-11 1 -5 41.3 13.4
-11 1 -5 40.1 13.4
11 1 5 56.79 14.8
-11 1 -5 36.2 15.1
11 1 5 50.49 16.8
12 -1 5 540.65 44.9
-12 -1 -5 519.15 53.69
12 -1 5 501.65 44.5
-12 -1 -5 534.95 52.59
12 -1 5 555.64 52.69
-12 1 -5 513.85 48.7
-12 1 -5 506.85 52.79
12 1 5 560.54 48
12 1 5 536.45 53.49
-12 1 -5 560.84 52.69
-13 -2 5 598.74 54.69
-13 -2 5 496.15 53.39
-13 2 5 590.74 52.59
-13 2 5 628.34 56.09
-13 2 5 568.64 52.39
12 -2 -5 386.76 31.7
-12 -2 5 386.26 41.5
-12 -2 5 432.96 41.7
12 -2 -5 404.06 32.2
-12 2 5 310.27 37.4
12 2 -5 325.37 34.9
-12 2 5 316.97 36
-12 2 5 349.87 36.9
11 -2 -5 128.49 16.7
-11 -2 5 149.39 22.9
-11 -2 5 140.29 25.2
11 -2 -5 158.58 18
-11 -2 5 160.88 24.4
-11 2 5 147.69 21.2
-11 2 5 160.68 23.7
-11 2 5 159.68 22.1
11 2 -5 152.28 21.5
11 2 -5 136.89 21.1
-11 2 5 144.29 19.5
-10 -2 5 549.35 49.8
10 -2 -5 610.54 44.3
-10 -2 5 613.74 48.5
10 -2 -5 605.44 47.6
-10 -2 5 637.94 51.89
10 -2 -5 659.73 44.4
-10 2 5 598.24 50.09
-10 2 5 562.44 48.7
-10 2 5 630.14 55.09
10 2 -5 605.74 47.9
10 2 -5 545.85 49
-10 2 5 554.34 46.8
-9 -2 5 172.58 22
-9 -2 5 141.89 20.4
-9 -2 5 170.78 21.7
-9 -2 5 190.88 20.4
9 -2 -5 162.68 18.8
9 -2 -5 166.78 16.5
-9 2 5 147.79 17.7
-9 2 5 146.49 19.6
-9 2 5 130.99 19.4
9 2 -5 122.49 18.9
9 2 -5 132.79 18.4
-9 2 5 143.49 19.2
9 2 -5 112.19 18.5
8 -2 -5 107.29 14.7
8 -2 -5 134.79 13.8
8 -2 -5 123.39 13.4
-8 -2 5 125.69 18.1
-8 -2 5 126.19 17.8
-8 -2 5 132.19 16.6
-8 -2 5 149.79 18.8
-8 2 5 87.79 14.7
8 2 -5 102.39 16.1
-8 2 5 93.99 14
-8 2 5 102.49 16.2
8 2 -5 101.29 15.4
8 2 -5 105.29 16.7
-8 2 5 121.49 16.5
7 -2 -5 43.7 9.6
-7 -2 5 44.9 11.4
-7 -2 5 42.6 10.9
-7 -2 5 41.6 9.6
7 -2 -5 56.59 9.5
7 -2 -5 53.69 8.6
-7 -2 5 42.5 4.8
-7 -2 5 66.59 14
7 2 -5 42.5 10.9
7 2 -5 47.3 11.1
-7 2 5 37.7 8.9
7 2 -5 33.7 9
-7 2 5 47.5 10.3
-7 2 5 42.8 9.1
-7 2 5 42.2 10.2
6 -2 -5 47.4 7.3
-6 -2 5 44.3 5.1
6 -2 -5 46.8 8.1
-6 -2 5 52.69 10.6
6 -2 -5 60.89 10.4
-6 -2 5 52.69 9.9
-6 -2 5 46.6 10.4
-6 -2 5 53.69 11.1
-6 2 5 40.2 8
-6 2 5 32.6 7.7
6 2 -5 38.5 9.8
-6 2 5 41.7 8.2
6 2 -5 37.1 8.5
6 2 -5 22.3 10.2
-6 2 5 36.6 8.7
-5 -2 5 528.65 36.3
-5 -2 5 495.45 37.1
5 -2 -5 494.95 35.1
5 -2 -5 512.05 33.5
-5 -2 5 575.14 41.3
5 -2 -5 513.15 31.7
5 -2 -5 543.55 34.5
-5 -2 5 490.95 37.6
-5 -2 5 544.75 32.1
5 2 -5 467.05 37
-5 2 5 426.56 34.9
-5 2 5 439.66 34
5 2 -5 454.05 35.3
-5 2 5 430.66 35.3
5 2 -5 435.46 36.2
-5 2 5 447.16 34.8
4 -2 -5 73.89 8
4 -2 -5 81.79 7.6
-4 -2 5 78.89 10.8
4 -2 -5 86.39 8.6
-4 -2 5 68.19 9.9
4 -2 -5 66.69 8.4
-4 -2 5 74.09 9.5
4 2 -5 75.99 10.3
4 2 -5 76.89 10.1
4 2 -5 81.79 7.6
-4 2 5 88.49 9.5
-4 2 5 83.39 9.5
-4 2 5 85.99 8.8
3 -2 -5 649.34 40.3
3 -2 -5 630.64 40.4
3 -2 -5 649.93 39.8
3 -2 -5 658.73 39.9
-3 -2 5 683.53 40.5
-3 -2 5 666.03 41.5
-3 2 5 547.55 39.8
-3 2 5 571.64 40.3
3 2 -5 537.55 40.7
3 2 -5 558.44 41.8
-3 2 5 550.84 40.2
-3 2 5 579.24 38.9
3 2 -5 603.94 42.1
-2 -2 5 2749.02 195.78
2 -2 -5 2517.35 186.78
2 -2 -5 2647.14 186.98
2 2 -5 2531.55 196.98
1 2 -5 1146.79 103.89
1 2 -5 1241.78 119.69
-1 2 5 1361.26 113.69
0 -2 -5 1650.63 135.09
0 2 5 1647.04 139.09
-1 -2 -5 5062.49 354.36
-1 2 -5 5543.95 364.26
1 2 5 5156.48 354.36
2 2 5 1108.09 71.39
-3 -2 -5 2374.06 191.48
-3 2 -5 2406.36 185.88
3 2 5 2055.79 181.88
-4 -2 -5 5784.92 392.16
4 2 5 5153.48 380.56
-4 2 -5 5161.68 377.36
5 -2 5 728.23 43.1
-5 -2 -5 696.53 47.7
-5 -2 -5 722.03 44.9
-5 -2 -5 738.13 48
5 -2 5 682.43 45.5
5 -2 5 643.54 43.6
-5 -2 -5 647.24 45.7
-5 2 -5 502.75 43.3
-5 2 -5 523.65 43.3
5 2 5 534.95 43.6
5 2 5 541.85 45.7
5 2 5 531.85 43.5
-5 2 -5 533.95 42.1
-6 -2 -5 1990 129.49
6 -2 5 2131.89 129.49
6 -2 5 1909.61 126.19
-6 -2 -5 2189.08 131.69
-6 -2 -5 2121.49 127.99
6 2 5 1825.02 127.39
6 2 5 1948.31 130.99
-6 2 -5 1952 126.29
-6 2 -5 1976.2 127.99
-6 2 -5 1906.61 128.59
-6 2 -5 1919.61 127.99
7 -2 5 1996.9 127.89
7 -2 5 1838.72 128.39
-7 -2 -5 2085.19 135.19
7 -2 5 1977.4 131.89
-7 -2 -5 1880.31 131.69
-7 -2 -5 1978.2 130.09
-7 -2 -5 2018 133.89
7 2 5 1952 130.49
-7 2 -5 2094.49 129.59
-7 2 -5 2050.29 133.29
-7 2 -5 2106.79 131.49
-7 2 -5 2070.59 132.59
7 2 5 2061.59 134.89
7 2 5 2087.19 131.49
8 -2 5 26.9 9.1
8 -2 5 29.4 8.4
-8 -2 -5 16.5 8.4
8 -2 5 21.3 7.4
-8 -2 -5 20.5 9.9
-8 -2 -5 28.6 9.3
-8 -2 -5 24.8 9.4
-8 2 -5 18.7 9.5
8 2 5 11.3 8.1
8 2 5 6.6 7.5
-8 2 -5 8.8 6.9
-8 2 -5 13.7 8
8 2 5 8.2 7.1
-9 -2 -5 781.82 64.69
-9 -2 -5 899.61 68.19
9 -2 5 830.22 61.19
9 -2 5 869.31 65.99
9 -2 5 883.61 60.59
-9 -2 -5 826.52 62.79
9 2 5 825.72 68.29
9 2 5 917.31 69.29
-9 2 -5 848.22 72.19
-9 2 -5 852.41 67.19
9 2 5 916.31 64.79
-9 2 -5 838.72 64.09
10 -2 5 365.16 35.9
-10 -2 -5 381.46 39.4
10 -2 5 372.66 30.5
-10 -2 -5 352.86 37.5
10 -2 5 332.57 30.4
-10 -2 -5 342.27 34.9
-10 2 -5 292.57 32.2
10 2 5 310.97 32.8
-10 2 -5 336.87 36.7
10 2 5 330.87 32.3
-10 2 -5 297.37 33
-10 2 -5 311.47 34.6
10 2 5 309.57 36.7
-11 -2 -5 77.19 18.3
11 -2 5 75.19 14.2
11 -2 5 67.49 17.1
11 -2 5 86.99 14.2
-11 -2 -5 86.19 21.2
11 2 5 88.29 18.6
-11 2 -5 63.59 18.4
-11 2 -5 64.09 18.7
-11 2 -5 73.49 18.9
11 2 5 73.29 18.6
-12 -2 -5 90.09 23.6
12 -2 5 68.79 14.5
12 -2 5 89.59 17.9
12 -2 5 110.29 23.5
-12 -2 -5 82.39 21
12 2 5 102.49 24.8
12 2 5 110.39 21.3
-12 2 -5 99.99 23.5
-12 2 -5 105.59 24.2
-12 2 -5 102.99 23.2
-12 -3 5 59.89 17.9
-12 -3 5 57.69 18.3
12 -3 -5 66.69 11.3
12 -3 -5 59.69 10.7
-12 3 5 43.3 14.9
12 3 -5 44.5 14.3
-12 3 5 31.7 12.5
-12 3 5 31.4 11.4
-11 -3 5 512.45 47.2
-11 -3 5 439.96 45.1
-11 -3 5 461.15 46.2
11 -3 -5 471.45 36.7
-11 3 5 496.05 48
-11 3 5 561.44 44.9
11 3 -5 547.15 44.8
-11 3 5 481.75 43.8
-11 3 5 499.75 41.7
-10 -3 5 1281.77 90.29
-10 -3 5 1273.77 93.59
10 -3 -5 1236.28 83.39
10 -3 -5 1228.78 83.49
-10 -3 5 1255.17 94.59
-10 -3 5 1152.88 98.09
-10 3 5 1250.57 87.79
10 3 -5 1316.77 92.89
10 3 -5 1379.36 93.19
-10 3 5 1446.26 93.09
-10 3 5 1335.57 91.39
-9 -3 5 7.7 7.9
-9 -3 5 15.4 9.5
-9 -3 5 10.8 7
9 -3 -5 17.7 7.1
9 -3 -5 12.4 5.3
-9 -3 5 13.3 8.7
9 3 -5 4.7 6.6
-9 3 5 4.9 5.7
9 3 -5 1.8 6.5
-9 3 5 5.9 7.5
-9 3 5 3.2 6.1
9 3 -5 1.6 5.4
-9 3 5 -0.7 5.1
8 -3 -5 1857.41 112.79
-8 -3 5 1859.71 111.29
-8 -3 5 1845.22 120.69
8 -3 -5 1757.82 112.59
8 -3 -5 1846.12 116.59
-8 -3 5 1801.02 120.39
-8 -3 5 1721.53 120.39
8 3 -5 1717.33 119.59
-8 3 5 1731.83 115.59
-8 3 5 1777.72 117.09
-8 3 5 1852.61 118.49
8 3 -5 1715.13 119.89
8 3 -5 1814.12 118.19
-8 3 5 1767.12 118.19
-7 -3 5 2824.02 181.28
-6 -3 5 44.4 10.3
-6 -3 5 51.59 11
6 -3 -5 61.69 7.4
-6 -3 5 60.49 10.8
6 -3 -5 56.49 6.8
6 -3 -5 55.79 8.8
-6 -3 5 60.59 7.5
-6 -3 5 40.3 9.9
-6 3 5 60.29 10.6
-6 3 5 60.39 6.8
6 3 -5 59.39 14
6 3 -5 43 9.4
6 3 -5 38.8 10.3
-6 3 5 55.39 10.3
-6 3 5 58.99 8.7
-6 3 5 65.29 9.7
5 -3 -5 2681.23 202.48
-5 -3 5 2742.03 222.68
5 3 -5 2582.74 223.58
-5 3 5 2592.34 202.58
4 -3 -5 4787.22 327.47
-4 -3 5 5231.28 352.26
4 3 -5 4790.02 349.87
-4 3 5 4632.54 328.47
-3 -3 5 24.6 5.4
-3 -3 5 20.6 6
-3 -3 5 11.6 4.4
3 -3 -5 13.9 3.5
3 -3 -5 15.8 2.6
-3 -3 5 5.8 3.4
-3 -3 5 14.8 5.1
-3 -3 5 15.5 4.9
-3 3 5 21 4.3
3 3 -5 11.8 4.1
-3 3 5 27.7 5.2
3 3 -5 23.6 6.2
-3 3 5 24.3 4.6
3 3 -5 18 4.8
3 3 -5 20.9 5.8
-3 3 5 27.3 5
2 -3 -5 4785.92 344.37
-2 -3 5 5175.28 354.16
2 3 -5 5723.23 360.76
1 -3 -5 2076.29 160.58
1 3 -5 2112.09 163.68
-1 3 5 2175.18 167.88
1 3 -5 2091.69 161.98
0 -3 -5 429.96 26.6
0 -3 5 402.36 25.1
0 -3 5 437.26 26.7
0 -3 -5 424.66 25.4
0 -3 -5 418.26 25.3
0 3 -5 326.07 27
0 3 -5 299.87 25.4
0 3 -5 317.67 25.6
0 3 -5 325.97 27.1
0 3 5 321.57 24.8
0 3 -5 352.66 24.9
0 3 5 316.97 25.8
0 3 5 303.87 25.2
-1 -3 -5 1006.5 64.49
-1 -3 -5 1010.6 64.29
1 -3 5 1022.1 64.49
-1 3 -5 972.9 64.99
1 3 5 961.3 64.19
-1 3 -5 991.8 63.49
1 3 5 994.1 63.89
-2 -3 -5 94.39 10.4
2 -3 5 117.49 10.9
2 -3 5 105.29 9.1
2 -3 5 100.89 8.7
-2 -3 -5 105.39 11.4
-2 -3 -5 102.89 11.1
-3 -3 -5 29.5 6.3
3 -3 5 23.7 5.6
-3 -3 -5 19.1 5.1
-3 -3 -5 20.7 6.5
3 -3 5 23.4 4.3
3 -3 5 23 4.9
3 3 5 42.6 7.9
3 3 5 31.4 8.4
-4 -3 -5 94.59 11.5
-4 -3 -5 95.19 13.2
4 -3 5 104.89 10.7
-4 -3 -5 99.59 13.3
4 -3 5 100.09 9.6
4 -3 5 108.99 11.8
-4 3 -5 93.89 10.3
-4 3 -5 93.29 11.9
4 3 5 94.79 11.8
-4 3 -5 90.99 11.3
4 3 5 90.99 12
-5 -3 -5 138.79 17.6
-5 -3 -5 144.39 17.7
-5 -3 -5 151.28 16.8
5 -3 5 140.59 15.4
5 -3 5 124.69 14
5 -3 5 142.09 13
-5 -3 -5 128.49 14.7
5 3 5 174.58 17.3
5 3 5 179.78 17
6 -3 5 334.27 28.6
-6 -3 -5 378.06 30.5
6 -3 5 364.36 30.7
6 -3 5 356.16 27.2
-6 -3 -5 362.56 31.9
-6 -3 -5 376.86 34
-6 -3 -5 361.76 33
-6 3 -5 382.36 29.1
-6 3 -5 390.66 31.1
-6 3 -5 380.06 30.7
-6 3 -5 398.66 31.5
6 3 5 358.86 33.5
6 3 5 380.16 31.8
6 3 5 353.16 30.7
-7 -3 -5 549.25 47.4
7 -3 5 561.84 41.6
-7 -3 -5 566.64 43.6
-7 -3 -5 571.54 47.2
-7 -3 -5 566.14 45.5
7 -3 5 550.94 44.2
7 -3 5 574.74 45.9
7 3 5 521.65 44.1
-7 3 -5 598.14 44.1
7 3 5 569.24 47.7
7 3 5 568.84 44.7
-7 3 -5 588.34 42.4
-7 3 -5 575.74 44.9
-8 -3 -5 7.7 8.5
8 -3 5 15.3 6.7
-8 -3 -5 9.8 7.1
8 -3 5 14.2 8.1
-8 -3 -5 7.1 9
-8 -3 -5 13.1 8.4
8 -3 5 12.5 5.9
8 3 5 17.4 9.2
8 3 5 23.1 10.7
-8 3 -5 29.5 8.8
-8 3 -5 31.7 10.6
-8 3 -5 27.8 9.7
8 3 5 22.4 8.5
-8 3 -5 22.7 10.1
-9 -3 -5 588.44 49.6
-9 -3 -5 523.95 62.49
9 -3 5 612.24 51.59
9 -3 5 589.14 45.4
-9 -3 -5 610.84 55.19
9 -3 5 611.64 48.2
-9 -3 -5 597.34 53.99
-9 3 -5 707.23 54.89
-9 3 -5 730.13 63.39
-9 3 -5 698.63 50.39
9 3 5 758.72 58.19
9 3 5 703.53 69.69
9 3 5 661.93 51.29
10 -3 5 782.72 63.29
10 -3 5 807.22 56.79
-10 -3 -5 759.82 63.89
10 -3 5 770.52 57.99
-10 -3 -5 794.52 66.69
-10 -3 -5 794.42 67.89
10 3 5 916.51 64.89
-10 3 -5 773.12 60.09
-10 3 -5 904.51 67.49
-10 3 -5 857.91 65.29
10 3 5 880.41 69.39
-10 3 -5 730.63 61.39
11 -3 5 12.9 6.6
11 -3 5 24.1 11.2
-11 -3 -5 3 8.7
11 -3 5 8.1 6.7
-11 -3 -5 15.3 12.2
-11 3 -5 12.7 10.4
11 3 5 12.4 10.6
-11 3 -5 11.7 7.9
-11 3 -5 9.9 10.8
11 3 5 7.7 9.7
12 -4 -5 153.38 12.1
-12 -4 5 137.49 27
-12 -4 5 170.38 26.9
-12 4 5 124.39 21.4
12 4 -5 148.39 23.5
-12 4 5 146.79 23.5
-12 4 5 132.29 20.8
-11 -4 5 305.87 35.2
-11 -4 5 333.77 35.5
11 -4 -5 302.67 21.2
11 -4 -5 308.47 21.3
-11 4 5 259.37 29.2
-11 4 5 257.17 27.7
-11 4 5 218.08 27.7
11 4 -5 261.17 30.6
10 -4 -5 516.05 33.6
-10 -4 5 610.74 67.09
-10 -4 5 477.15 44.8
-10 -4 5 482.75 42.8
10 -4 -5 530.15 33.8
-10 -4 5 515.25 46.2
-10 4 5 403.66 39.9
10 4 -5 554.94 44
-10 4 5 406.26 38.5
10 4 -5 462.35 44.2
10 4 -5 481.25 44.5
-10 4 5 545.95 44.1
-10 4 5 500.75 43.5
-9 -4 5 193.98 23.6
-9 -4 5 154.68 13.8
-9 -4 5 144.69 22.3
9 -4 -5 166.68 12.3
9 -4 -5 160.98 12
-9 -4 5 147.89 21
-9 -4 5 168.58 22.5
-9 4 5 102.79 16.5
9 4 -5 100.39 19.9
-9 4 5 102.59 17.7
9 4 -5 105.49 18
-9 4 5 115.09 15.7
9 4 -5 110.29 18.7
-9 4 5 112.39 17.3
-8 -4 5 468.45 41
-8 -4 5 529.25 42.2
8 -4 -5 458.65 30.7
8 -4 -5 480.25 31.2
-8 -4 5 489.25 34.1
8 -4 -5 484.85 36.3
-8 -4 5 486.45 39
-8 4 5 415.46 32.5
-8 4 5 503.55 38.5
8 4 -5 463.95 41.1
-8 4 5 480.75 38.6
8 4 -5 496.75 39.6
-8 4 5 447.86 36
-8 4 5 463.95 37.2
8 4 -5 452.75 40.6
-7 -4 5 101.79 15.9
-7 -4 5 92.49 15.5
7 -4 -5 102.99 12.1
-7 -4 5 105.19 11.4
-7 -4 5 89.69 13.5
-7 -4 5 92.99 16.3
-7 4 5 100.49 13.5
-7 4 5 90.79 11.6
7 4 -5 57.89 12.3
-7 4 5 82.39 12.1
-7 4 5 81.79 12.5
7 4 -5 53.49 12.5
-7 4 5 77.79 9.7
7 4 -5 87.69 16.1
-6 -4 5 436.66 32.8
-6 -4 5 429.46 30.9
6 -4 -5 426.76 27.9
-6 -4 5 422.16 28.5
-6 -4 5 429.16 32.8
-6 -4 5 430.46 33.4
6 -4 -5 408.46 28.3
-6 4 5 329.77 27.7
-6 4 5 315.57 26.9
-6 4 5 333.07 28.2
6 4 -5 326.87 29.4
6 4 -5 297.77 30.5
-6 4 5 312.17 28
6 4 -5 314.37 31
-6 4 5 320.87 26.4
-5 -4 5 438.36 33
-5 -4 5 462.75 34.8
5 -4 -5 459.55 31.9
-5 -4 5 457.95 35.5
5 -4 -5 442.06 30.6
-5 -4 5 498.75 32.5
-5 4 5 427.66 31.8
5 4 -5 437.36 33.4
-5 4 5 401.56 30.8
-5 4 5 402.76 30.8
-5 4 5 402.26 30.3
5 4 -5 428.86 31.5
5 4 -5 442.96 35.4
5 4 -5 434.66 34.7
-5 4 5 413.36 31.3
-5 4 5 400.36 32.3
4 -4 -5 720.83 52.39
-4 -4 5 712.13 54.39
-4 -4 5 687.93 54.89
-4 -4 5 677.63 57.99
4 -4 -5 725.23 54.49
-4 -4 5 708.53 54.39
-4 4 5 951.5 55.79
4 4 -5 969.8 58.19
4 4 -5 939.01 58.39
4 4 -5 919.91 55.59
-4 4 5 951 53.49
4 4 -5 892.91 55.99
-3 4 5 115.39 11.8
-3 4 5 128.39 11
3 4 -5 119.39 12.2
3 4 -5 115.19 12.8
3 4 -5 118.59 12.5
3 4 -5 109.89 12.9
-3 4 5 105.29 10.6
-3 4 5 123.59 10.4
2 4 -5 1973 125.09
-1 -4 5 553.24 32.1
1 -4 -5 571.54 35
-1 -4 5 551.74 32.7
1 4 -5 408.56 33.4
1 4 -5 422.16 32
-1 4 5 419.96 30.1
1 4 -5 408.86 33.3
-1 4 5 438.26 31.6
1 4 -5 419.96 31.9
1 4 -5 424.56 30.9
-1 4 5 411.06 30.5
0 -4 -5 856.91 55.39
0 -4 5 873.71 53.49
0 -4 -5 891.21 56.69
0 -4 5 880.91 55.49
0 -4 -5 886.81 53.59
0 -4 -5 910.51 53.69
0 -4 -5 913.81 58.19
0 4 -5 767.52 57.69
0 4 -5 834.92 58.19
0 4 5 779.42 55.09
0 4 5 791.92 55.29
0 4 -5 851.81 55.49
0 4 -5 785.22 55.39
0 4 5 830.42 54.39
-1 4 -5 1559.24 101.19
-1 4 -5 1507.05 100.19
-2 -4 -5 1037.8 66.39
2 -4 5 1008.4 65.79
-2 -4 -5 1053.89 67.39
-2 -4 -5 1039.3 67.29
-2 4 -5 999.9 69.59
2 4 5 990.1 66.49
-2 4 -5 1053.99 67.69
-2 4 -5 1027.5 65.09
-2 4 -5 989.3 65.79
-3 -4 -5 1355.96 76.79
-3 -4 -5 1315.97 76.79
-3 -4 -5 1262.17 75.69
-3 4 -5 1083.29 73.99
-3 4 -5 1018.7 73.69
3 4 5 1067.89 74.19
3 4 5 1073.29 75.89
3 4 5 1002.4 73.59
-3 4 -5 1122.39 71.99
-3 4 -5 1055.99 76.39
-4 4 -5 2524.75 164.48
-5 -4 -5 114.39 13.3
-5 -4 -5 111.19 14.3
-5 -4 -5 121.99 15.8
5 -4 5 106.39 9.1
5 -4 5 108.69 9.7
5 -4 5 119.59 13
-5 -4 -5 130.09 16.3
5 4 5 93.79 13.6
-5 4 -5 91.49 11
5 4 5 101.79 15.3
-5 4 -5 89.89 11.9
-5 4 -5 70.39 12.3
5 4 5 82.19 12.6
-6 -4 -5 1930.91 124.39
6 -4 5 1869.51 114.69
-6 -4 -5 1806.92 122.09
6 -4 5 1869.01 119.99
6 -4 5 1733.93 115.49
-6 -4 -5 1896.61 124.29
-6 -4 -5 1770.32 119.69
6 4 5 1883.01 121.89
-6 4 -5 1922.31 120.09
6 4 5 1814.02 120.89
-6 4 -5 1981.2 120.99
6 4 5 1952.2 125.39
-6 4 -5 1931.61 120.59
-6 4 -5 1866.51 118.19
-6 4 -5 1631.04 120.89
7 -4 5 1576.14 102.39
-7 -4 -5 1695.53 112.19
7 -4 5 1530.25 100.99
-7 -4 -5 1517.65 113.89
-7 -4 -5 1709.23 112.39
7 -4 5 1543.05 106.89
-7 4 -5 1604.34 107.29
-7 4 -5 1682.73 108.29
7 4 5 1702.43 109.29
-7 4 -5 1588.84 105.09
-7 4 -5 1650.53 107.19
7 4 5 1710.13 113.19
7 4 5 1588.44 107.99
-8 -4 -5 285.37 35.4
-8 -4 -5 287.07 29.6
-8 -4 -5 307.97 31.9
8 -4 5 288.77 22.1
-8 -4 -5 326.37 33.2
8 -4 5 303.87 23.4
8 -4 5 304.27 28.2
8 4 5 241.18 27.5
-8 4 -5 265.07 26.8
8 4 5 288.37 32.1
-8 4 -5 284.27 28.4
-8 4 -5 277.97 29.1
-8 4 -5 271.87 25.4
8 4 5 259.07 28.5
-9 -4 -5 570.94 50.59
-9 -4 -5 529.95 47.7
-9 -4 -5 527.95 50.09
9 -4 5 554.74 41
9 -4 5 525.65 39.8
9 -4 5 557.64 46.1
-9 -4 -5 534.05 45
-9 4 -5 606.94 48.1
9 4 5 664.23 59.09
9 4 5 651.23 49.1
9 4 5 581.04 46.7
-9 4 -5 494.25 42.6
-9 4 -5 501.05 44.2
-9 4 -5 597.04 49.2
-10 -4 -5 235.98 30.6
10 -4 5 225.68 19.8
10 -4 5 244.78 27
-10 -4 -5 233.98 31.2
10 -4 5 234.58 25.6
10 4 5 185.38 29.3
-10 4 -5 213.38 28
-10 4 -5 167.28 22.7
-10 4 -5 191.18 25.8
-10 4 -5 217.28 23.5
10 4 5 172.68 25.6
-11 -4 -5 89.79 23
11 -4 5 90.49 18.4
11 -4 5 83.99 11.3
11 -4 5 78.99 11.1
-11 -4 -5 67.29 19.4
-11 -4 -5 86.79 18.4
-11 4 -5 66.19 17.7
-11 4 -5 57.19 17.5
11 4 5 79.69 18.9
11 4 5 91.09 23.4
-11 4 -5 53.59 14.7
-12 -5 5 50.49 17.4
-12 -5 5 72.89 20.5
-12 5 5 77.79 18.7
12 5 -5 83.89 19.5
-12 5 5 67.79 16
-12 5 5 70.19 16.7
-11 -5 5 620.64 44.7
-11 -5 5 609.54 56.89
-11 -5 5 647.34 57.19
11 5 -5 739.13 56.19
-11 5 5 698.53 52.99
-11 5 5 725.53 61.89
-11 5 5 665.03 51.39
-11 5 5 587.14 51.39
-10 -5 5 1276.27 96.69
-10 -5 5 1194.58 84.29
-10 -5 5 1146.69 72.59
-10 5 5 1121.89 77.59
-10 5 5 959.8 75.09
10 5 -5 1034.3 81.69
-10 5 5 900.31 75.89
-10 5 5 1099.89 79.59
10 5 -5 1235.78 81.79
-9 -5 5 89.19 16.9
-9 -5 5 109.39 20.4
-9 -5 5 85.79 15.5
-9 -5 5 99.39 12.3
-9 -5 5 109.89 18.3
9 5 -5 86.59 24.8
-9 5 5 92.69 16.2
-9 5 5 69.69 12.8
-9 5 5 66.39 9.4
-9 5 5 90.09 16.1
-9 5 5 81.49 13.8
9 5 -5 82.49 18.1
9 5 -5 75.49 17.2
-8 -5 5 1917.11 126.59
-8 -5 5 1830.12 123.39
-8 -5 5 1978.9 126.99
-8 -5 5 1888.31 119.99
-8 -5 5 1885.31 127.19
8 5 -5 1790.72 126.09
8 5 -5 1894.61 127.49
-8 5 5 1777.12 122.09
-8 5 5 1870.61 124.19
8 5 -5 1868.01 124.09
-8 5 5 1955.8 122.39
-8 5 5 1871.41 121.09
-8 5 5 1860.21 120.29
-7 -5 5 2566.64 161.58
-7 -5 5 2566.44 163.88
-7 -5 5 2509.05 165.88
-7 -5 5 2487.85 167.78
-7 -5 5 2681.93 166.58
7 -5 -5 2481.55 159.88
7 5 -5 2481.25 166.58
-7 5 5 2561.64 160.48
7 5 -5 2585.94 183.08
-7 5 5 2629.74 162.28
-7 5 5 2614.14 162.48
-7 5 5 2662.43 165.18
-6 -5 5 35.6 8.7
-6 -5 5 28.9 7.9
-6 -5 5 27.1 9.2
-6 -5 5 37.8 10.3
-6 -5 5 40.4 10.9
-6 -5 5 24.4 7.7
6 -5 -5 32.7 7.9
6 5 -5 27.1 8.8
-6 5 5 41.9 7.8
-6 5 5 36.9 7
6 5 -5 33.6 9.4
6 5 -5 46.1 11.5
-6 5 5 34.1 9
-6 5 5 35.3 7.8
-4 -5 5 3593.24 277.37
4 -5 -5 3356.06 244.08
4 -5 -5 3622.44 241.88
4 5 -5 3743.03 283.97
-3 -5 5 66.29 10.2
3 -5 -5 67.79 9.9
-3 -5 5 65.59 9.2
3 5 -5 39.7 8.4
-3 5 5 35.5 5.9
-3 5 5 36.1 5.4
3 5 -5 37.8 8.2
-3 5 5 34.6 7.6
3 5 -5 37.6 8.1
-3 5 5 43.9 6.5
-2 -5 5 3250.57 241.78
2 -5 -5 3173.78 221.38
2 5 -5 3235.88 245.48
-2 5 5 3331.07 224.98
1 -5 -5 3349.47 242.18
1 5 -5 3660.43 258.87
-1 5 5 3564.54 258.37
1 5 -5 3729.23 259.57
0 -5 -5 400.36 31.2
0 -5 -5 384.36 34.1
0 -5 5 389.56 31.2
0 -5 5 398.06 28.2
0 -5 -5 397.76 33.3
0 5 -5 511.35 32.5
0 5 5 492.75 32.4
0 5 5 471.65 32
0 5 -5 482.45 32.6
0 5 -5 489.65 36
0 5 -5 508.15 36.7
0 5 5 491.15 31.2
0 5 -5 503.65 31.2
1 -5 5 961.7 65.69
-1 -5 -5 992 69.89
-1 -5 -5 963.7 64.99
-1 -5 -5 959.6 64.99
-1 -5 -5 966.2 66.29
1 5 5 1022.8 65.99
-1 5 -5 1014.8 66.09
-1 5 -5 1089.09 65.09
1 5 5 1063.99 70.89
-1 5 -5 1057.19 71.89
1 5 5 1045.5 66.79
-1 5 -5 1053.49 70.99
-1 5 -5 1118.49 66.79
-2 -5 -5 1372.46 90.59
-2 -5 -5 1408.56 89.69
-2 -5 -5 1397.66 88.89
2 -5 5 1255.67 87.69
-2 -5 -5 1412.46 93.19
2 5 5 1423.36 89.69
-2 5 -5 1351.16 97.19
-2 5 -5 1480.65 96.59
-2 5 -5 1500.45 90.49
-3 -5 -5 152.18 16.1
-3 -5 -5 137.39 14.9
-3 -5 -5 125.69 16.4
-3 -5 -5 150.88 14.2
3 -5 5 138.19 12.8
-3 -5 -5 152.78 15.7
-4 -5 -5 112.89 14.1
-4 -5 -5 113.39 13.1
-4 -5 -5 124.69 15.4
4 -5 5 108.39 11.7
-4 -5 -5 113.69 15
-4 5 -5 109.69 15.2
-4 5 -5 119.29 13.7
-4 5 -5 125.99 13.4
4 5 5 110.39 13.7
-4 5 -5 113.79 11.4
4 5 5 99.99 13.6
4 5 5 114.39 15.7
5 -5 5 86.89 11.2
-5 -5 -5 81.09 13
-5 -5 -5 73.09 11.7
-5 -5 -5 60.59 12.4
-5 -5 -5 73.49 14.1
5 5 5 103.39 14.3
-5 5 -5 110.89 12.6
5 5 5 90.79 13.1
-5 5 -5 116.49 11.4
5 5 5 107.79 15.9
-5 5 -5 104.39 13.4
-6 -5 -5 703.33 53.69
6 -5 5 684.73 48.4
-6 -5 -5 666.53 52.89
-6 -5 -5 608.44 48.7
-6 -5 -5 617.24 51.49
6 5 5 668.63 53.89
-6 5 -5 713.43 49.2
-6 5 -5 696.33 49.7
6 5 5 649.74 51.09
6 5 5 633.54 50.49
-6 5 -5 751.02 55.59
-6 5 -5 722.73 49.7
-7 -5 -5 321.37 32.8
7 -5 5 290.37 27.6
-7 -5 -5 321.17 29.2
-7 -5 -5 276.27 30
-7 -5 -5 336.37 33.3
7 5 5 363.96 31.9
-7 5 -5 339.67 28.7
-7 5 -5 322.07 29.1
7 5 5 330.87 30.6
-7 5 -5 320.17 26.9
-7 5 -5 348.47 29.5
7 5 5 326.67 34
-8 -5 -5 86.99 17.1
-8 -5 -5 103.59 18.7
-8 -5 -5 122.49 21.9
-8 -5 -5 107.19 16.6
8 -5 5 107.89 15.5
-8 -5 -5 105.09 19.1
-8 5 -5 91.59 13.4
8 5 5 60.29 15.8
-8 5 -5 81.99 14
-8 5 -5 91.89 16.7
8 5 5 101.39 16.5
-9 -5 -5 1085.59 90.09
9 -5 5 1020.1 72.59
-9 -5 -5 1057.99 79.09
-9 -5 -5 1078.29 75.29
-9 -5 -5 1056.09 79.59
-9 5 -5 830.82 68.99
-9 5 -5 1019.1 75.89
-9 5 -5 985.8 73.39
9 5 5 1014 80.09
9 5 5 977 74.89
-10 -5 -5 521.65 50.79
-10 -5 -5 472.45 48.5
-10 -5 -5 526.05 45.7
10 -5 5 495.05 43.5
10 5 5 562.94 51.99
-10 5 -5 590.54 46.5
-10 5 -5 398.56 40.7
-10 5 -5 481.35 47.1
10 5 5 545.95 47
-10 5 -5 519.55 42
-11 -5 -5 56.29 18.5
-11 -5 -5 54.79 17.1
-11 -5 -5 51.99 14.7
11 -5 5 74.19 26.7
11 5 5 39.7 16.6
-11 5 -5 41.8 12.8
-11 5 -5 46.2 13.6
-11 5 -5 44.6 15.7
11 5 5 27.5 13.8
-11 -6 5 236.78 30.5
-11 -6 5 198.08 29.1
-11 -6 5 226.48 20.4
-11 6 5 161.58 23.4
-11 6 5 191.48 23.1
11 6 -5 222.48 28
-11 6 5 182.18 22.1
-11 6 5 203.78 26.6
-11 6 5 199.08 22.8
-10 -6 5 100.59 20.2
-10 -6 5 118.89 22.6
-10 -6 5 107.49 15.1
-10 6 5 148.99 20.8
-10 6 5 105.29 15.5
10 6 -5 158.78 22.7
-10 6 5 140.69 18
-10 6 5 143.89 14.5
-10 6 5 127.19 18.9
-10 6 5 129.99 17
10 6 -5 132.99 21.4
-9 -6 5 94.39 13.5
-9 -6 5 93.29 18.9
-9 -6 5 98.29 15.4
-9 -6 5 89.79 17.9
-9 6 5 86.69 15.7
-9 6 5 75.69 16.3
-9 6 5 77.79 13.2
-9 6 5 78.29 12.5
9 6 -5 69.79 15.9
9 6 -5 60.19 15.3
-9 6 5 73.79 13.2
-9 6 5 66.59 12.1
-8 -6 5 146.39 21.6
-8 -6 5 121.49 20.2
-8 -6 5 149.39 19.1
-8 -6 5 140.49 17.6
-8 -6 5 136.19 21.5
-8 6 5 185.88 21.6
8 6 -5 160.88 21.9
-8 6 5 173.98 19.1
-8 6 5 158.08 17
8 6 -5 159.08 20.9
-8 6 5 147.49 22.8
-8 6 5 174.48 17.7
-8 6 5 161.28 16.9
8 6 -5 153.18 22.1
-7 -6 5 52.89 13.3
-7 -6 5 50.39 13.3
-7 -6 5 42.5 12.4
-7 -6 5 53.49 11.4
-7 -6 5 49 12.8
-7 -6 5 44.1 10.8
-7 6 5 65.09 10.2
-7 6 5 67.59 10.5
-7 6 5 80.09 14.8
-7 6 5 67.89 17.9
7 6 -5 77.69 15.8
-7 6 5 72.19 9.9
-7 6 5 59.49 14.1
7 6 -5 60.49 12.8
7 6 -5 42.9 10.8
-6 -6 5 525.45 40.7
-6 -6 5 517.25 39.3
-6 -6 5 536.85 40.1
-6 -6 5 539.55 40.3
6 -6 -5 575.34 38.4
-6 -6 5 529.55 37.4
-6 -6 5 525.95 38.1
6 6 -5 415.96 36.9
-6 6 5 428.86 34.1
6 6 -5 418.76 38.9
-6 6 5 418.06 37.8
-6 6 5 445.16 37.9
6 6 -5 420.36 38.6
-6 6 5 459.15 33.5
-6 6 5 430.86 33
-6 6 5 434.46 33.7
-5 -6 5 20.2 7.8
-5 -6 5 22.6 8.1
-5 -6 5 16.3 7.1
-5 -6 5 27.2 8.9
5 -6 -5 27.4 8.8
-5 -6 5 22.7 7.3
5 6 -5 43.7 11
5 6 -5 36.8 9.5
-5 6 5 37.6 6.2
-5 6 5 40 9.7
-5 6 5 41.4 6.7
-5 6 5 49.8 11.1
5 6 -5 30.5 8.5
-5 6 5 48.8 6.9
-5 6 5 35.7 6.7
-4 6 5 78.69 8.2
4 6 -5 49.5 9.9
-4 6 5 67.89 7.9
4 6 -5 73.49 13
-4 6 5 72.99 11.6
-4 6 5 70.59 7.8
-4 6 5 70.09 8.5
4 6 -5 75.89 13.5
3 6 -5 284.57 28.3
-3 6 5 303.17 25.4
3 6 -5 301.37 25.3
-3 6 5 277.57 20.7
3 6 -5 295.67 24
-3 6 5 306.37 20.6
-3 6 5 295.97 21.7
3 6 -5 291.57 25.4
-2 -6 5 594.34 43.7
-2 -6 5 578.14 41.3
-2 -6 5 584.74 46.6
-2 -6 5 594.34 44.6
-2 -6 5 574.94 42.1
2 -6 -5 593.74 46
2 -6 -5 568.14 46.5
2 -6 -5 573.14 39.8
2 6 -5 781.42 46.1
2 6 -5 801.32 49.6
2 6 -5 814.62 44.9
-1 -6 5 631.44 39.3
1 -6 -5 658.83 41
1 -6 -5 660.83 47.2
1 -6 -5 693.33 46.5
-1 -6 5 655.53 46.7
-1 -6 5 634.04 42.6
-1 -6 5 694.73 47.5
-1 -6 5 661.63 43.5
-1 -6 5 659.33 39.1
-1 6 5 598.74 41.3
1 6 -5 609.64 43.2
-1 6 5 569.54 41.5
1 6 -5 548.05 46
1 6 -5 574.74 43
1 6 -5 596.44 41.7
1 6 -5 562.14 46.1
-1 6 5 584.74 40.4
0 -6 5 346.07 24.8
0 -6 -5 320.67 28.9
0 -6 -5 332.77 24.5
0 -6 5 297.37 27.7
0 -6 -5 346.57 28.3
0 -6 -5 334.67 24.2
0 6 -5 303.47 28.9
0 6 -5 333.07 25.5
0 6 -5 348.57 27.1
0 6 5 315.47 23.7
0 6 -5 328.67 29.2
0 6 -5 336.67 23.8
0 6 5 329.47 25.4
0 6 5 342.97 25
-1 -6 -5 1838.72 114.09
-1 -6 -5 1877.31 122.09
-1 -6 -5 1903.71 120.99
-1 -6 -5 1848.52 114.19
-1 6 -5 1850.21 117.09
-1 6 -5 1794.92 122.29
-1 6 -5 1927.11 123.69
-2 -6 -5 453.85 33.9
-2 -6 -5 455.45 35.1
-2 -6 -5 438.76 38.5
-2 -6 -5 435.96 35.4
-2 -6 -5 451.75 33.7
-2 6 -5 509.85 41.9
-2 6 -5 531.05 33.3
2 6 5 518.85 37.3
-2 6 -5 488.75 39.6
-2 6 -5 517.25 33.7
-2 6 -5 512.15 34.7
-3 -6 -5 1714.53 113.99
-3 -6 -5 1680.13 111.09
3 -6 5 1734.73 109.29
-3 -6 -5 1647.74 108.39
-3 -6 -5 1658.43 110.19
-3 -6 -5 1725.33 109.99
-3 6 -5 1752.62 124.59
-3 6 -5 1672.53 109.59
-3 6 -5 1798.82 107.09
-3 6 -5 1728.93 108.39
3 6 5 1718.13 112.39
3 6 5 1703.23 110.39
-4 -6 -5 1006.6 77.79
-4 -6 -5 1081.59 81.09
-4 -6 -5 1103.89 79.59
-4 -6 -5 1077.29 76.49
-4 -6 -5 1046.4 78.19
-4 6 -5 1191.48 77.49
4 6 5 1159.08 78.39
-4 6 -5 1273.47 78.69
4 6 5 1292.47 82.29
-4 6 -5 1244.48 87.69
-4 6 -5 1285.67 75.09
4 6 5 1240.98 79.39
-5 -6 -5 59.09 11.4
-5 -6 -5 64.89 13.2
-5 -6 -5 53.69 13.8
-5 -6 -5 72.39 15.2
-5 -6 -5 64.39 13.7
5 6 5 82.59 12.9
5 6 5 74.29 13.7
-5 6 -5 84.69 12.5
-5 6 -5 96.69 14
5 6 5 75.49 14.7
-5 6 -5 78.79 9.8
-6 -6 -5 771.32 58.69
6 -6 5 820.62 57.19
-6 -6 -5 856.51 63.69
-6 -6 -5 829.12 62.89
-6 -6 -5 764.32 60.89
-6 -6 -5 838.92 63.49
-6 6 -5 872.51 59.79
6 6 5 855.41 65.19
-6 6 -5 882.11 59.19
6 6 5 844.32 61.09
-6 6 -5 880.51 58.69
6 6 5 846.22 61.89
-7 -6 -5 732.93 60.49
-7 -6 -5 745.53 59.89
-7 -6 -5 672.13 57.89
-7 -6 -5 688.03 55.79
7 -6 5 667.13 53.69
-7 -6 -5 710.23 59.79
7 6 5 824.92 59.79
-7 6 -5 869.71 56.89
-7 6 -5 878.21 57.69
-7 6 -5 833.52 54.69
-7 6 -5 827.82 56.39
7 6 5 803.62 63.09
7 6 5 808.12 58.79
8 -6 5 96.59 13.7
-8 -6 -5 96.69 19.9
-8 -6 -5 96.19 18.3
-8 -6 -5 71.49 16
-8 -6 -5 84.19 15.4
-8 6 -5 84.89 13.6
8 6 5 76.99 18.2
-8 6 -5 81.49 12.8
8 6 5 73.69 16.8
8 6 5 75.29 17.3
-8 6 -5 86.69 15.5
-9 -6 -5 438.76 44.3
-9 -6 -5 473.85 42.4
9 -6 5 465.15 38
-9 -6 -5 484.85 48.2
-9 6 -5 474.45 39.6
-9 6 -5 378.46 36.6
-9 6 -5 367.26 35.1
9 6 5 478.85 46.8
9 6 5 475.25 42.5
-9 6 -5 508.45 42.9
10 -6 5 275.77 28.6
-10 -6 -5 309.67 33.3
-10 -6 -5 308.97 37
-10 -6 -5 335.97 37.8
-10 6 -5 285.67 28
10 6 5 302.87 33.7
-10 6 -5 295.37 30.6
-10 6 -5 314.97 34.6
-10 6 -5 220.08 26.7
10 6 5 252.77 35.4
-11 -7 5 356.66 36.9
-11 -7 5 349.27 29.4
-11 -7 5 351.66 38
-11 -7 5 352.56 38.4
-11 7 5 287.57 29.3
11 7 -5 342.27 36.2
-11 7 5 273.47 28.5
-11 7 5 324.27 30.2
-11 7 5 280.47 32.3
-10 -7 5 696.63 53.89
-10 -7 5 701.53 54.69
-10 -7 5 597.54 46
-10 -7 5 676.13 54.49
-10 7 5 514.95 44.4
-10 7 5 519.65 49.6
10 7 -5 599.74 51.29
-10 7 5 528.45 43.6
-10 7 5 622.04 49
-10 7 5 610.94 45.7
-10 7 5 561.64 45
-9 -7 5 105.09 20.7
-9 -7 5 142.79 18.4
-9 -7 5 127.49 22.5
-9 -7 5 125.49 17
-9 -7 5 142.49 21.6
9 7 -5 122.69 19.8
-9 7 5 120.99 18.8
-9 7 5 102.49 14.2
-9 7 5 117.39 15
-9 7 5 112.39 15.1
-9 7 5 117.59 15.8
-9 7 5 135.89 17.9
-8 -7 5 995.1 69.09
-8 -7 5 982 71.89
-8 -7 5 976.2 73.49
-8 -7 5 1016.7 73.19
-8 -7 5 1018.4 72.99
-8 -7 5 988.4 69.19
-8 7 5 943.91 67.19
-8 7 5 940.81 64.89
-8 7 5 874.11 66.99
-8 7 5 989.4 72.19
-8 7 5 958 65.39
8 7 -5 998.3 71.29
-8 7 5 955.6 65.19
8 7 -5 922.31 73.49
-7 -7 5 1954.6 122.39
-7 -7 5 1860.01 119.09
-7 -7 5 1803.82 120.09
-7 -7 5 1796.92 117.69
-7 -7 5 1865.21 121.29
-7 -7 5 1698.03 122.09
7 7 -5 1746.63 119.29
-7 7 5 1876.91 121.19
-7 7 5 1637.44 116.99
-7 7 5 1768.52 115.89
-7 7 5 1867.81 113.99
-7 7 5 1812.02 113.89
-7 7 5 1858.41 113.89
7 7 -5 1728.03 126.69
7 7 -5 1673.13 121.19
6 -7 -5 4.7 6.5
-6 -7 5 3.8 6.2
-6 -7 5 2 6
-6 -7 5 5.7 5.4
-6 -7 5 -1.2 5.9
-6 -7 5 2.6 6.2
-6 -7 5 5.8 7
-6 7 5 11.4 5.2
-6 7 5 8.5 4.1
-6 7 5 8.2 4.3
-6 7 5 6.8 4
6 7 -5 6.2 6.6
6 7 -5 6.6 6
6 7 -5 4.7 6.2
-6 7 5 6.7 5.2
-5 -7 5 2036.1 138.89
-5 -7 5 2078.19 142.59
-5 -7 5 2007.4 139.99
5 -7 -5 2019.8 138.79
-5 -7 5 2008.9 139.19
-5 -7 5 2128.19 137.29
-5 -7 5 2127.19 138.79
5 7 -5 2278.17 138.49
5 7 -5 2302.57 140.59
-5 7 5 2147.79 132.39
-5 7 5 2203.18 139.79
-5 7 5 2129.69 132.89
5 7 -5 2108.69 139.09
-5 7 5 2067.69 138.29
-5 7 5 2301.97 133.39
-5 7 5 2332.47 132.19
5 7 -5 2102.19 140.59
-4 -7 5 1684.43 101.79
-4 -7 5 1709.43 108.09
4 -7 -5 1786.52 107.89
-4 -7 5 1698.53 106.19
-4 -7 5 1710.43 105.09
-4 -7 5 1700.03 107.19
-4 -7 5 1704.53 103.29
4 7 -5 1594.24 103.89
-4 7 5 1503.15 104.99
-4 7 5 1652.53 98.29
-4 7 5 1589.14 98.99
-4 7 5 1370.76 99.29
4 7 -5 1579.44 105.49
-4 7 5 1555.84 105.69
-4 7 5 1508.95 98.69
4 7 -5 1490.55 105.79
4 7 -5 1337.07 104.69
-3 -7 5 237.98 23.8
-3 -7 5 243.38 21.6
-3 -7 5 223.08 25.4
3 -7 -5 244.68 26.1
-3 -7 5 222.98 25.6
-3 -7 5 233.48 23
-3 -7 5 240.58 20.7
3 7 -5 302.37 23.9
-3 7 5 328.87 26.6
-3 7 5 309.17 19.8
-3 7 5 326.87 20
3 7 -5 265.77 25.9
3 7 -5 346.17 35.4
-3 7 5 314.77 19.5
3 7 -5 325.17 25.8
-3 7 5 297.47 25.8
-2 -7 5 889.71 61.09
-2 -7 5 888.61 64.69
-2 -7 5 872.71 57.39
-2 -7 5 872.91 56.59
2 -7 -5 934.21 64.29
2 -7 -5 917.91 65.19
-2 -7 5 941.81 65.39
-2 -7 5 955.4 60.89
2 7 -5 841.92 64.59
-2 7 5 876.91 56.79
-2 7 5 880.81 57.49
2 7 -5 910.31 67.09
2 7 -5 874.21 61.69
2 7 -5 932.61 61.69
-2 7 5 914.31 57.19
2 7 -5 943.41 67.49
-1 -7 5 1397.56 88.69
1 -7 -5 1443.76 86.29
-1 -7 5 1338.07 93.99
1 -7 -5 1406.66 94.79
1 -7 -5 1474.95 93.89
-1 -7 5 1422.76 89.99
-1 -7 5 1389.36 93.99
1 -7 -5 1364.66 86.19
-1 7 5 1424.96 87.89
1 7 -5 1360.66 89.39
1 7 -5 1335.87 89.79
1 7 -5 1415.56 95.39
-1 7 5 1367.26 86.59
-1 7 5 1284.67 87.69
0 -7 5 539.05 44.5
0 -7 5 538.35 39.3
0 -7 -5 545.75 45.2
0 -7 5 540.05 44.5
0 -7 -5 532.65 39.1
0 -7 -5 486.95 43.2
0 7 5 649.83 40.9
0 7 -5 600.74 41
0 7 5 587.74 40
0 7 -5 657.43 59.69
0 7 -5 642.04 40.7
0 7 -5 614.94 39.1
-1 -7 -5 448.26 29.9
-1 -7 -5 434.56 35.2
1 -7 5 431.06 27.5
-1 -7 -5 413.46 33.5
1 7 5 337.87 28.4
-1 7 -5 350.96 27.4
-1 7 -5 373.16 26.8
-1 7 -5 345.47 34
-1 7 -5 325.27 28
1 7 5 377.86 29.8
2 -7 5 1039.2 71.09
-2 -7 -5 1011.1 77.79
-2 -7 -5 1077.19 74.79
-2 -7 -5 1062.89 79.29
-2 -7 -5 1000.1 73.79
-2 -7 -5 1006.2 71.19
-2 -7 -5 1019.7 71.39
-2 7 -5 1231.18 73.19
-2 7 -5 1194.28 82.59
2 7 5 1287.77 75.79
-2 7 -5 1240.88 71.99
-2 7 -5 1228.68 72.89
2 7 5 1282.07 77.49
-3 -7 -5 603.64 44.7
-3 -7 -5 576.94 46.3
-3 -7 -5 631.64 45.7
3 -7 5 621.14 42.4
-3 -7 -5 616.64 51.29
-3 -7 -5 656.33 48.2
3 7 5 672.73 49.6
-3 7 -5 706.63 44.2
3 7 5 665.23 47.6
-3 7 -5 708.33 44.9
-3 7 -5 668.63 55.19
-3 7 -5 714.73 45.7
-4 -7 -5 19.1 7.4
-4 -7 -5 13.3 6.6
-4 -7 -5 11.5 8.1
-4 -7 -5 15.9 7.2
-4 -7 -5 15.7 6.1
4 -7 5 23.8 5
-4 7 -5 16.1 9.7
4 7 5 15.1 7.6
-4 7 -5 10.6 4.6
-4 7 -5 18.7 6.6
4 7 5 9.4 6.6
-4 7 -5 14.7 6.1
-5 -7 -5 829.12 60.29
-5 -7 -5 795.62 58.49
-5 -7 -5 751.42 58.09
-5 -7 -5 828.42 62.09
-5 -7 -5 755.12 55.69
5 7 5 829.52 61.99
-5 7 -5 825.32 56.99
-5 7 -5 819.52 53.69
5 7 5 745.23 61.19
-5 7 -5 817.42 56.99
-5 7 -5 786.62 66.89
5 7 5 796.62 58.69
-6 -7 -5 279.67 25.1
-6 -7 -5 255.97 29.8
-6 -7 -5 284.37 30.2
-6 -7 -5 274.67 28.9
6 -7 5 287.27 22.1
-6 -7 -5 285.37 28.2
-6 7 -5 272.07 23.5
-6 7 -5 265.77 24.6
6 7 5 230.28 25.8
-6 7 -5 185.28 37.7
-6 7 -5 266.97 25
6 7 5 261.47 29.7
6 7 5 277.67 27.8
-7 -7 -5 320.77 33.5
-7 -7 -5 324.47 33.6
-7 -7 -5 316.67 28.8
-7 -7 -5 301.67 31
-7 -7 -5 320.57 32.7
-7 7 -5 330.77 28.5
7 7 5 276.77 43.1
7 7 5 291.17 30.2
7 7 5 339.87 35.7
-7 7 -5 322.87 28.9
-7 7 -5 312.07 26.4
-7 7 -5 310.97 27.5
-8 -7 -5 326.17 49.4
-8 -7 -5 310.77 33.2
-8 -7 -5 309.47 29.1
-8 -7 -5 328.47 34.7
-8 7 -5 296.17 27.4
-8 7 -5 271.17 26.8
8 7 5 285.57 34.5
8 7 5 305.87 32.2
-8 7 -5 322.37 29.2
-8 7 -5 240.18 24.8
-9 -7 -5 611.34 54.59
9 -7 5 636.54 46.7
-9 -7 -5 638.44 54.19
9 7 5 610.74 57.09
-9 7 -5 497.25 46.1
9 7 5 670.73 54.29
-9 7 -5 670.93 52.59
-9 7 -5 567.04 46.3
-9 7 -5 667.53 49.1
-10 -7 -5 257.67 32.7
-10 -7 -5 227.38 30.1
10 -7 5 225.78 23.8
-10 -7 -5 255.07 33.6
-10 7 -5 204.88 24.2
-10 7 -5 258.57 28.1
-10 7 -5 249.48 30.4
10 7 5 233.08 30.4
10 7 5 265.17 35.3
-10 7 -5 230.68 26.3
-10 -8 5 276.77 32.4
-10 -8 5 263.57 26.6
-10 -8 5 281.97 32.4
-10 -8 5 257.67 31.3
-10 8 5 223.68 22
10 8 -5 240.18 29.8
-10 8 5 233.38 26.2
-10 8 5 222.78 28.2
-10 8 5 249.18 23.3
-10 8 5 200.08 22.4
-9 -8 5 89.49 19.4
-9 -8 5 108.19 20.8
-9 -8 5 108.79 18.7
-9 -8 5 102.59 16.6
-9 -8 5 115.19 21.8
9 8 -5 116.49 20.8
-9 8 5 125.89 14.1
-9 8 5 105.49 13.9
-9 8 5 132.59 14.9
-9 8 5 139.39 20.6
-9 8 5 142.29 18
9 8 -5 125.39 20.9
-8 -8 5 87.19 16.4
-8 -8 5 74.99 14.1
-8 -8 5 97.59 19.5
-8 -8 5 69.79 15.7
-8 -8 5 79.89 18
-8 8 5 54.29 14.6
-8 8 5 56.59 9.7
8 8 -5 37.2 13.1
-8 8 5 53.69 8.8
8 8 -5 61.19 14.9
-8 8 5 64.89 12.2
-8 8 5 61.69 10.7
-7 -8 5 52.59 11.6
-7 -8 5 61.39 14
-7 -8 5 82.89 18.2
-7 -8 5 50.59 13
-7 -8 5 65.09 14.9
-7 -8 5 42.2 11.8
7 8 -5 66.39 14.3
7 8 -5 60.29 14.9
-7 8 5 70.09 11.1
-7 8 5 58.09 9
-7 8 5 55.79 8.8
7 8 -5 67.59 16.7
-7 8 5 70.99 8.4
-7 8 5 98.49 17.9
-6 -8 5 169.58 22.9
-6 -8 5 159.28 23.7
-6 -8 5 151.38 17.9
6 -8 -5 137.99 20.4
-6 -8 5 145.49 20.4
-6 -8 5 153.68 21.1
-6 -8 5 145.59 19.5
-6 8 5 179.88 15
6 8 -5 195.08 22.8
-6 8 5 196.88 13.7
-6 8 5 196.38 22.7
-6 8 5 193.18 15.6
6 8 -5 175.08 20.9
6 8 -5 194.08 23.7
-6 8 5 200.08 16.7
-5 -8 5 123.89 15.2
-5 -8 5 134.89 19.5
-5 -8 5 125.59 17
5 -8 -5 123.19 18
-5 -8 5 135.09 15.6
-5 -8 5 134.39 18.7
-5 -8 5 126.59 17.1
5 8 -5 109.19 17.3
5 8 -5 109.29 15.8
-5 8 5 100.19 16.4
-5 8 5 107.99 10.6
-5 8 5 109.79 11.1
5 8 -5 114.29 16.9
-4 -8 5 197.18 17.6
-4 -8 5 201.28 23.7
-4 -8 5 196.48 19.5
4 -8 -5 233.48 24.6
-4 -8 5 184.68 20.9
-4 -8 5 209.78 24.3
-4 -8 5 202.78 20.9
4 8 -5 231.38 22.6
-4 8 5 200.38 16.7
4 8 -5 220.88 21.1
4 8 -5 196.68 22.4
-4 8 5 225.58 15.8
-4 8 5 191.58 22.2
-3 -8 5 706.13 54.99
-3 -8 5 715.33 51.49
-3 -8 5 744.23 50.89
3 -8 -5 740.83 55.69
-3 -8 5 713.23 46.2
-3 -8 5 771.52 55.89
-3 -8 5 708.73 47.3
3 8 -5 691.83 49.99
-3 8 5 696.13 45.6
3 8 -5 685.43 52.29
3 8 -5 708.53 51.69
-3 8 5 685.93 53.39
-3 8 5 698.93 45.4
2 -8 -5 854.01 67.29
-2 -8 5 863.11 68.19
-2 -8 5 893.31 68.69
2 -8 -5 913.11 69.29
-2 -8 5 835.82 62.69
-2 -8 5 879.31 63.69
-2 8 5 1002.4 59.89
2 8 -5 1035.5 66.09
2 8 -5 1067.39 65.69
-2 8 5 944.71 61.19
-2 8 5 1036.1 60.89
2 8 -5 973.3 63.49
-1 -8 5 550.44 39.3
-1 -8 5 536.35 45.2
-1 -8 5 531.65 39.5
1 -8 -5 513.25 45.3
-1 -8 5 536.25 45.4
1 -8 -5 543.25 44.5
1 -8 -5 537.45 35.9
1 -8 -5 513.05 35.8
-1 8 5 606.94 38.4
1 8 -5 611.14 39.8
-1 8 5 574.64 38.9
-1 8 5 600.34 37.8
1 8 -5 575.14 40.5
1 8 -5 568.94 46.4
1 8 -5 596.84 41.5
0 -8 5 500.95 33.9
0 -8 5 445.96 39.5
0 -8 -5 469.65 32.5
0 -8 -5 455.75 39.2
0 -8 -5 472.35 33
0 -8 -5 502.55 41.5
0 -8 5 472.95 40.1
0 8 -5 465.65 33.8
0 8 5 478.85 34.2
0 8 -5 454.25 34.7
0 8 -5 471.75 33.1
0 8 5 466.15 33.8
0 8 -5 436.96 40.5
-1 -8 -5 1339.47 90.39
1 -8 5 1324.17 88.09
-1 -8 -5 1349.96 90.39
1 -8 5 1382.46 88.29
-1 -8 -5 1378.56 98.19
-1 -8 -5 1369.86 96.69
-1 8 -5 1455.15 91.49
-1 8 -5 1509.55 90.09
-1 8 -5 1484.95 89.29
-1 8 -5 1408.86 99.49
1 8 5 1526.75 92.99
-2 -8 -5 573.84 43
2 -8 5 581.14 38.1
-2 -8 -5 546.25 47.3
-2 -8 -5 538.25 42.3
2 -8 5 537.95 38
-2 -8 -5 626.04 49.8
-2 8 -5 642.94 40.7
2 8 5 685.43 46.1
2 8 5 643.44 43.9
-2 8 -5 628.84 40.3
-2 8 -5 599.64 51.09
-2 8 -5 584.14 42
-3 -8 -5 1278.17 98.09
-3 -8 -5 1257.47 89.49
-3 -8 -5 1244.58 89.59
-3 -8 -5 1251.77 92.99
-3 -8 -5 1235.48 96.89
-3 -8 -5 1230.18 92.19
-3 8 -5 1650.43 90.29
-3 8 -5 1513.05 103.39
-3 8 -5 1566.64 90.49
3 8 5 1566.14 96.99
3 8 5 1604.64 94.79
-3 8 -5 1553.84 90.59
-4 -8 -5 1488.65 95.79
-4 -8 -5 1493.65 106.29
-4 -8 -5 1531.55 97.19
-4 -8 -5 1486.75 102.79
-4 -8 -5 1535.15 93.99
-4 -8 -5 1505.35 92.89
-4 8 -5 1349.07 90.59
4 8 5 1303.47 95.09
-4 8 -5 1359.96 92.99
-4 8 -5 1349.47 104.59
4 8 5 1381.16 98.19
-4 8 -5 1363.26 91.49
-5 -8 -5 127.89 19.3
-5 -8 -5 130.69 18.1
-5 -8 -5 127.49 16.2
-5 -8 -5 108.69 21.4
5 -8 5 136.39 12.1
5 8 5 178.68 20
-5 8 -5 187.78 18.7
5 8 5 186.68 21.4
-5 8 -5 147.49 16.6
-5 8 -5 196.38 15.8
5 8 5 192.38 23.2
-5 8 -5 163.98 25.9
-5 8 -5 196.58 15.9
-6 -8 -5 624.74 52.39
-6 -8 -5 595.94 49.4
-6 -8 -5 592.64 52.19
-6 -8 -5 651.63 56.59
-6 -8 -5 647.44 54.59
6 -8 5 620.24 44.8
6 8 5 787.72 59.19
-6 8 -5 771.12 48.5
6 8 5 673.73 53.19
-6 8 -5 738.33 63.79
-6 8 -5 729.73 51.39
-6 8 -5 807.62 51.99
6 8 5 745.23 54.89
-7 -8 -5 826.82 64.29
-7 -8 -5 786.42 58.49
-7 -8 -5 824.42 62.49
7 -8 5 786.82 53.09
-7 -8 -5 854.01 65.99
-7 8 -5 845.02 56.39
-7 8 -5 817.32 58.49
-7 8 -5 656.63 67.29
7 8 5 821.92 62.69
-7 8 -5 824.62 58.49
7 8 5 832.72 66.49
-7 8 -5 725.03 54.99
-8 -8 -5 9.5 10.1
-8 -8 -5 4.7 9.7
-8 -8 -5 6.3 10.4
-8 -8 -5 0.1 5.8
-8 8 -5 12.2 7.4
-8 8 -5 -4.2 5.4
8 8 5 10.7 10.3
-8 8 -5 8 5.3
-8 8 -5 9.2 6.3
8 8 5 11.1 9.8
-8 8 -5 11.1 6.5
-9 -8 -5 434.96 44.2
-9 -8 -5 384.86 40.7
-9 -8 -5 391.86 41.1
-9 8 -5 372.46 34.1
-9 8 -5 377.56 37.3
9 8 5 380.06 43.3
-9 8 -5 390.96 35.8
-9 8 -5 399.56 34
9 8 5 388.26 40.4
-9 -9 5 69.09 17.5
-9 -9 5 87.99 19.6
-9 -9 5 79.09 15.7
-9 -9 5 69.79 18.8
-9 -9 5 72.79 17.4
-9 9 5 100.29 11.6
9 9 -5 107.29 21
-9 9 5 116.69 25
-9 9 5 102.19 15.6
9 9 -5 92.69 19.4
-9 9 5 106.69 10.8
-9 9 5 94.99 12.8
-8 -9 5 405.36 37.4
-8 -9 5 376.86 35.3
-8 -9 5 358.56 31.8
-8 -9 5 366.56 37.9
-8 -9 5 372.26 34.8
-8 9 5 307.97 27.4
-8 9 5 389.46 30.3
8 9 -5 314.57 34.9
-8 9 5 297.37 33.9
8 9 -5 376.56 35.6
-7 -9 5 659.53 55.39
-7 -9 5 624.84 48.3
7 -9 -5 632.44 52.19
-7 -9 5 649.14 52.79
-7 -9 5 601.04 49.8
7 9 -5 666.43 54.29
-7 9 5 562.84 44
7 9 -5 706.73 59.09
7 9 -5 733.73 53.39
-7 9 5 702.53 46.5
-7 9 5 718.73 55.29
-6 -9 5 11 9.6
-6 -9 5 6.7 9.5
6 -9 -5 12.2 9.1
-6 -9 5 11.4 8.1
-6 -9 5 7.4 7.2
-6 -9 5 4.6 6.3
-6 -9 5 6.7 5.4
-6 9 5 5 4.2
-6 9 5 7.3 8.1
-6 9 5 6.4 3.4
6 9 -5 2.4 7.1
6 9 -5 4.9 7
6 9 -5 3.1 6.8
-5 -9 5 895.21 72.89
-5 -9 5 933.81 63.29
5 -9 -5 920.91 70.89
-5 -9 5 959.1 68.19
-5 -9 5 943.31 64.79
-5 -9 5 975.9 72.69
-5 -9 5 951.2 71.19
5 9 -5 1028.5 68.49
-5 9 5 1003.4 71.49
-5 9 5 961.4 60.99
5 9 -5 875.61 69.89
-5 9 5 957 60.99
5 9 -5 974.7 69.99
-4 -9 5 685.03 46.1
-4 -9 5 717.23 65.59
-4 -9 5 672.53 49.9
-4 -9 5 720.03 45.2
4 -9 -5 716.43 55.19
-4 -9 5 698.43 54.79
-4 -9 5 683.03 50.89
-4 9 5 663.23 52.89
-4 9 5 642.04 44.4
4 9 -5 660.43 49.8
4 9 -5 640.84 51.09
4 9 -5 649.74 52.19
-4 9 5 656.03 43.5
3 -9 -5 211.88 25.8
-3 -9 5 196.38 24.7
-3 -9 5 212.68 20.4
-3 -9 5 189.98 20.3
-3 -9 5 192.58 24.9
3 9 -5 199.98 22.3
3 9 -5 216.58 20.8
-3 9 5 204.28 15.6
-3 9 5 221.08 16.5
3 9 -5 217.88 21.8
-3 9 5 243.28 24.8
2 -9 -5 1164.68 85.39
-2 -9 5 1226.58 85.29
2 -9 -5 1177.28 84.09
-2 -9 5 1200.88 78.39
-2 -9 5 1161.28 77.59
-2 -9 5 1253.67 85.89
2 9 -5 1217.48 78.09
2 9 -5 1145.49 79.99
2 9 -5 1188.28 79.19
-2 9 5 1096.79 75.39
-2 9 5 1162.08 74.19
1 -9 -5 434.36 39.5
1 -9 -5 430.46 37.6
-1 -9 5 424.86 38.2
-1 -9 5 442.36 38.9
-1 -9 5 438.26 31
-1 9 5 383.56 29.7
1 9 -5 384.66 31.4
1 9 -5 407.66 31
-1 9 5 429.96 29.3
1 9 -5 385.06 32.4
1 9 -5 382.56 37.5
0 -9 5 593.64 40.2
0 -9 -5 601.44 49
0 -9 5 577.44 49.99
0 -9 -5 581.34 50.59
0 -9 -5 574.54 39.6
0 -9 -5 584.94 40.2
0 9 -5 595.44 41.1
0 9 -5 622.34 41.9
0 9 5 625.24 42.3
0 9 5 585.14 41.7
0 9 -5 590.34 50.19
0 9 -5 598.24 43.1
1 -9 5 517.15 29.6
-1 -9 -5 486.55 33
-1 -9 -5 508.25 41.1
1 -9 5 484.85 29.4
-1 9 -5 377.66 39.7
-1 9 -5 392.06 30.9
-1 9 -5 380.46 32.7
1 9 5 401.56 33.1
1 9 5 429.36 34.3
-1 9 -5 406.56 31.1
2 9 5 127.09 15.4
-2 9 -5 121.89 11.5
-2 9 -5 120.59 13.8
-2 9 -5 104.29 21.3
-2 9 -5 123.59 12.1
2 9 5 129.19 16.4
-3 -9 -5 756.12 62.89
-3 -9 -5 792.62 62.29
-3 -9 -5 739.83 49.7
-3 -9 -5 732.93 56.09
-3 -9 -5 726.53 49.8
-3 -9 -5 751.72 55.79
3 9 5 825.82 57.29
-3 9 -5 833.52 51.19
-3 9 -5 797.52 74.79
-3 9 -5 826.92 54.29
3 9 5 837.72 59.49
-3 9 -5 861.31 53.19
-4 -9 -5 7.4 5.2
-4 -9 -5 4.4 7.8
-4 -9 -5 9.7 5.3
-4 -9 -5 11.2 10.4
-4 -9 -5 12.2 6.5
-4 -9 -5 9.4 7.1
4 9 5 31.2 11.1
-4 9 -5 14.9 6.3
4 9 5 16.2 8.6
-4 9 -5 17.6 11.1
-4 9 -5 18.2 4.7
-4 9 -5 14.6 5.4
-5 -9 -5 516.95 43.4
-5 -9 -5 472.75 41.1
-5 -9 -5 536.45 40
-5 -9 -5 566.04 48.2
-5 -9 -5 552.54 48.5
5 9 5 513.25 43.1
-5 9 -5 425.46 35.9
-5 9 -5 525.55 52.49
-5 9 -5 525.95 35.2
-5 9 -5 524.25 36.2
5 9 5 527.75 45.8
-5 9 -5 531.35 40.2
-6 -9 -5 260.27 25.6
-6 -9 -5 266.87 31.7
-6 -9 -5 271.77 29
-6 -9 -5 261.47 23.4
-6 9 -5 235.98 19.5
6 9 5 254.77 29.9
-6 9 -5 200.18 20.5
-6 9 -5 217.58 32.5
6 9 5 203.08 25.1
6 9 5 211.78 26.2
-6 9 -5 232.68 26.8
-6 9 -5 241.98 23.6
-7 -9 -5 134.59 17.4
-7 -9 -5 161.08 21.1
-7 -9 -5 155.88 27.6
-7 -9 -5 133.69 22.3
7 9 5 144.59 22.3
-7 9 -5 138.59 30.1
-7 9 -5 141.29 14.6
-7 9 -5 118.79 14.7
-7 9 -5 132.99 17.5
7 9 5 142.79 24.1
-7 9 -5 122.29 15.8
-8 -9 -5 277.97 27.1
-8 -9 -5 303.57 35.2
-8 -9 -5 269.37 32.9
-8 -9 -5 283.27 34
-8 9 -5 279.27 23.8
-8 9 -5 241.88 24.9
-8 9 -5 231.78 23.9
-8 9 -5 281.87 27.1
8 9 5 268.47 31.7
8 9 5 265.37 34.4
-9 -9 -5 146.79 28
-9 -9 -5 115.19 24
-9 -9 -5 108.59 21.6
-9 9 -5 124.59 15.7
9 9 5 112.09 25
-9 9 -5 116.29 16
-9 9 -5 116.99 20.9
9 9 5 99.19 22
-9 -10 5 348.97 42.1
-9 -10 5 289.67 31.5
-9 -10 5 303.67 28.9
-9 -10 5 327.17 34.8
-9 -10 5 316.17 33.7
-9 10 5 304.17 34.1
-9 10 5 257.67 24.7
-9 10 5 302.17 27.6
9 10 -5 271.27 32.6
9 10 -5 290.97 34
-8 -10 5 139.29 22.9
-8 -10 5 131.99 22
-8 -10 5 142.79 20.6
-8 -10 5 169.88 28.8
-8 -10 5 152.38 18
8 10 -5 139.29 22.1
-8 10 5 133.29 15.9
8 10 -5 116.39 20.3
-8 10 5 135.09 22
-7 -10 5 40.1 14.4
-7 -10 5 48.8 11.9
-7 -10 5 44.2 13
-7 -10 5 45.8 15.1
-7 -10 5 58.69 11.2
7 10 -5 48.8 13.8
-7 10 5 59.39 9.6
-7 10 5 50.29 14.4
-7 10 5 45.6 7.5
7 10 -5 52.19 13.9
6 -10 -5 521.25 43.9
-6 -10 5 506.65 40.6
-6 -10 5 508.65 45.1
-6 -10 5 479.95 43.1
-6 -10 5 488.25 35
-6 -10 5 495.65 36.2
-6 10 5 382.66 30.6
6 10 -5 447.06 41.9
6 10 -5 392.16 39.3
6 10 -5 421.26 41.3
-6 10 5 437.76 31.7
-6 10 5 382.06 39.9
5 -10 -5 267.07 31.2
-5 -10 5 287.77 28.2
-5 -10 5 265.17 21.7
-5 -10 5 273.57 31.6
-5 -10 5 281.87 24.3
-5 -10 5 297.87 32.8
-5 -10 5 287.47 27.7
5 10 -5 215.08 26.3
-5 10 5 298.97 20.7
5 10 -5 292.57 28.2
-5 10 5 286.57 20.6
-4 -10 5 221.88 26.9
-4 -10 5 221.18 21.3
4 -10 -5 212.58 26.5
-4 -10 5 198.78 24
-4 -10 5 199.08 25.6
4 10 -5 152.68 21.2
-4 10 5 178.88 14.4
-4 10 5 170.38 14.8
4 10 -5 141.69 19.3
-4 10 5 184.18 23.6
4 10 -5 169.48 20.3
-3 -10 5 734.83 63.09
-3 -10 5 756.92 57.09
-3 -10 5 731.53 63.09
-3 -10 5 718.53 55.99
3 -10 -5 737.83 63.29
3 10 -5 912.01 59.99
3 10 -5 941.01 58.89
-3 10 5 796.32 53.29
-3 10 5 856.21 52.09
3 10 -5 875.91 61.19
-2 -10 5 684.43 51.29
-2 -10 5 704.03 59.59
-2 -10 5 674.73 51.69
2 -10 -5 715.33 60.79
-2 -10 5 723.83 59.99
2 -10 -5 684.93 59.39
2 10 -5 816.42 54.59
2 10 -5 815.32 53.39
-2 10 5 779.52 49.1
-2 10 5 794.62 50.29
2 10 -5 794.22 55.89
1 -10 -5 261.97 30.3
-1 -10 5 277.57 20.4
-1 -10 5 262.27 29.2
-1 -10 5 271.67 20.5
-1 -10 5 280.87 29.8
1 10 -5 210.38 27.3
1 10 -5 212.28 22
-1 10 5 227.58 18.2
1 10 -5 217.88 20.9
1 10 -5 220.88 20.7
-1 10 5 205.88 18.7
-1 10 5 214.58 19.3
0 -10 -5 518.75 46.9
0 -10 5 530.05 35.8
0 -10 -5 507.05 48.1
0 -10 5 517.95 46.9
0 -10 5 517.35 36.3
0 -10 -5 514.95 35.4
0 -10 -5 486.25 35.5
0 10 -5 554.24 40.5
0 10 -5 566.74 38.6
0 10 -5 558.64 48.9
0 10 -5 596.54 39.1
0 10 5 578.24 39.1
-1 -10 -5 1107.49 84.19
-1 -10 -5 1071.09 73.39
-1 -10 -5 1098.79 73.09
-1 -10 -5 1141.19 82.99
-1 10 -5 1169.78 72.79
-1 10 -5 1077.09 84.59
1 10 5 1172.68 75.89
1 10 5 1088.49 74.79
-1 10 -5 1069.19 74.39
-1 10 -5 1172.78 72.19
-2 -10 -5 248.48 31.3
-2 -10 -5 263.17 23.5
-2 -10 -5 240.48 29.5
-2 10 -5 283.27 33
2 10 5 275.27 25.1
-2 10 -5 282.97 20
2 10 5 280.47 26.2
-2 10 -5 292.87 21.9
-2 10 -5 242.78 23
-3 -10 -5 332.67 35.2
-3 -10 -5 339.47 28.5
-3 -10 -5 350.06 37.2
-3 -10 -5 379.16 30
-3 10 -5 303.67 37.1
3 10 5 313.37 30.6
-3 10 -5 315.07 25.3
3 10 5 289.37 28.9
-4 -10 -5 1763.42 117.79
-4 -10 -5 1721.73 116.69
-4 -10 -5 1693.93 109.49
-4 -10 -5 1704.13 109.39
-4 -10 -5 1801.32 124.69
-4 -10 -5 1847.72 126.39
4 10 5 1796.12 120.89
4 10 5 1881.41 119.19
-4 10 -5 1734.63 129.09
-4 10 -5 1828.22 114.89
-5 -10 -5 76.19 18.8
-5 -10 -5 99.39 12.5
-5 -10 -5 110.49 17.8
-5 -10 -5 92.39 22.1
-5 -10 -5 96.89 12.9
5 10 5 97.39 17.2
-5 10 -5 107.99 16.6
-5 10 -5 83.59 11.2
5 10 5 105.39 20
-5 10 -5 85.29 22.1
5 10 5 97.29 18.8
-6 -10 -5 460.05 41
-6 -10 -5 435.46 44.6
-6 -10 -5 466.25 45.9
-6 -10 -5 446.96 36
-6 -10 -5 432.36 34.5
-6 10 -5 353.96 32.1
6 10 5 467.85 41.1
-6 10 -5 446.96 35.6
6 10 5 451.45 43.4
-7 -10 -5 767.92 66.19
-7 -10 -5 757.02 61.19
-7 -10 -5 782.52 65.69
-7 -10 -5 755.02 56.69
7 10 5 842.62 66.09
-7 10 -5 764.32 54.49
-7 10 -5 735.93 48
7 10 5 771.52 60.99
-7 10 -5 676.43 48.7
-7 10 -5 623.34 51.09
-8 -10 -5 103.39 23.3
-8 -10 -5 116.99 23.3
-8 -10 -5 75.69 21.7
-8 -10 -5 107.69 15.3
-8 10 -5 54.89 9.5
8 10 5 79.99 19.2
-8 10 -5 74.89 14.1
8 10 5 85.49 20.9
-8 10 -5 83.79 10.1
-7 -11 5 347.27 28.8
-7 -11 5 299.77 36.4
-7 -11 5 305.37 26.3
-7 -11 5 312.77 35.9
-7 -11 5 309.67 32.4
7 11 -5 270.27 32.1
-7 11 5 333.27 35.7
-7 11 5 297.87 23.6
-7 11 5 348.17 25.3
7 11 -5 321.77 33.2
-6 -11 5 15.7 9
-6 -11 5 10.5 5
-6 -11 5 10.4 10.8
6 -11 -5 2.9 9.8
-6 -11 5 12 11.5
-6 11 5 12.4 4.5
6 11 -5 4 8.6
6 11 -5 16.9 9.3
-6 11 5 11.2 3.8
-6 11 5 14.5 9.5
-5 -11 5 409.46 41.8
5 -11 -5 429.46 42.4
-5 -11 5 414.86 41.9
-5 -11 5 414.16 35.9
5 11 -5 397.66 37.1
-5 11 5 386.86 28.2
5 11 -5 399.56 38.9
-5 11 5 426.76 46.1
5 11 -5 463.95 45.4
-4 -11 5 330.27 31.2
-4 -11 5 345.97 31.3
-4 -11 5 356.66 38.5
4 -11 -5 367.26 38.8
-4 -11 5 357.36 38.7
4 11 -5 349.96 32.8
-4 11 5 348.57 35.9
4 11 -5 370.86 35.3
-4 11 5 362.06 26.1
4 11 -5 406.76 33.6
-4 11 5 410.76 27.2
-3 -11 5 89.99 19.2
3 -11 -5 113.79 22.7
-3 -11 5 128.39 24
-3 -11 5 84.79 12.4
-3 11 5 57.49 7.5
3 11 -5 73.99 13.5
-3 11 5 64.99 9
3 11 -5 64.79 13.1
-2 -11 5 538.65 50.69
-2 -11 5 517.55 40.8
2 -11 -5 580.94 50.59
-2 -11 5 560.44 50.99
2 -11 -5 588.14 52.59
2 11 -5 561.04 45.4
2 11 -5 654.93 44.5
-2 11 5 475.05 38.2
2 11 -5 648.94 44.2
-2 11 5 623.64 39.8
1 -11 -5 168.68 28.6
-1 -11 5 140.89 13.7
-1 -11 5 146.89 23.2
-1 -11 5 146.99 13.2
1 -11 -5 142.49 22.1
-1 -11 5 148.09 23.8
1 11 -5 134.29 15.2
-1 11 5 105.79 12.6
-1 11 5 142.59 14.4
1 11 -5 133.69 15.5
1 11 -5 128.49 16.5
0 -11 -5 236.38 30.2
0 -11 -5 224.88 31.7
0 -11 5 251.07 31.4
0 11 -5 269.97 25.1
0 11 5 286.77 23.7
0 11 -5 266.77 32.1
0 11 -5 290.87 22.6
0 11 5 273.97 22.7
0 11 -5 287.07 23.3
-1 -11 -5 214.88 27.8
-1 -11 -5 205.68 29.5
-1 -11 -5 216.88 18.1
-1 -11 -5 218.18 17.7
1 11 5 202.58 20.6
-1 11 -5 185.58 16.5
-1 11 -5 204.98 20.8
-1 11 -5 205.08 28.4
1 11 5 207.78 20.7
-2 -11 -5 245.18 30.4
-2 -11 -5 120.49 15
2 11 5 179.88 19.5
-2 11 -5 158.78 25.9
2 11 5 177.08 19.9
-2 11 -5 184.38 16.1
-2 11 -5 135.29 15.8
-3 -11 -5 78.39 18.9
-3 -11 -5 63.39 12
-3 -11 -5 59.89 18.8
-3 -11 -5 67.79 12.3
3 11 5 50.89 12.6
-3 11 -5 61.29 9.7
-3 11 -5 44.4 9.6
-3 11 -5 61.69 18.2
3 11 5 52.69 13.5
-4 -11 -5 49.7 18.1
-4 -11 -5 37.3 10.4
-4 -11 -5 32.3 13.7
-4 11 -5 54.79 28.5
4 11 5 24.8 10.6
-4 11 -5 37.1 8.9
-4 11 -5 32.8 8.5
4 11 5 28.9 11
4 11 5 33.4 10.4
-5 -11 -5 237.18 31.9
-5 -11 -5 206.88 32.1
-5 -11 -5 192.58 33.2
-5 11 -5 219.18 21.2
5 11 5 257.87 28.1
5 11 5 289.07 30.9
-6 -11 -5 59.49 19.4
-6 -11 -5 57.79 25.7
-6 -11 -5 79.99 17.4
-6 -11 -5 60.59 11.1
-6 -11 -5 65.29 10.7
-6 11 -5 80.49 13.4
6 11 5 77.19 18.8
-6 11 -5 70.59 10.7
6 11 5 71.09 17.1
6 -12 -5 543.55 49.7
-6 -12 5 487.25 49.2
-6 -12 5 546.05 52.19
-6 -12 5 536.05 44.1
6 12 -5 520.55 45.3
6 12 -5 463.65 44.2
-6 12 5 541.75 35.2
-6 12 5 477.55 34.1
-5 -12 5 139.09 18.3
-5 -12 5 169.58 28.5
5 -12 -5 115.09 23.6
-5 -12 5 164.28 25.9
5 12 -5 84.59 17.4
-5 12 5 118.49 22.8
5 12 -5 108.59 19.5
4 -12 -5 179.48 27.9
-4 -12 5 172.78 27
-4 -12 5 132.89 25.6
-4 -12 5 190.78 19.8
4 12 -5 136.09 19.1
-4 12 5 141.19 13.5
4 12 -5 199.88 22.3
4 12 -5 173.58 22.9
-4 12 5 177.58 14.5
3 -12 -5 425.46 44.6
-3 -12 5 433.26 34
-3 -12 5 448.36 44.5
-3 -12 5 415.06 33.5
-3 -12 5 448.96 44.8
3 12 -5 494.85 37.7
-3 12 5 462.95 30.5
-3 12 5 378.16 29.5
3 12 -5 385.36 35.2
3 12 -5 409.96 38.2
-2 -12 5 349.37 39.2
-2 -12 5 358.06 39.2
2 -12 -5 381.36 39
-2 -12 5 355.96 27.8
2 -12 -5 377.46 40.8
2 12 -5 360.46 31.5
-2 12 5 340.07 26.9
2 12 -5 366.96 31.2
-1 -12 5 197.48 28.4
1 -12 -5 190.08 28.9
-1 -12 5 190.68 14.3
-1 -12 5 207.78 27.7
-1 -12 5 198.88 15.1
1 -12 -5 196.88 27.3
-1 12 5 142.99 16.1
1 12 -5 124.59 16
1 12 -5 137.99 17.6
0 -12 5 316.77 36.5
0 -12 -5 338.47 39.4
0 -12 -5 313.37 36.1
0 12 5 302.07 26.3
0 12 -5 329.47 27
0 12 -5 313.77 28.3
0 12 -5 319.37 24.9
0 12 5 334.47 27.4
-1 -12 -5 619.34 40.2
-1 -12 -5 618.14 40.6
-1 -12 -5 637.64 57.89
-1 -12 -5 638.94 55.09
1 12 5 566.94 45
-1 12 -5 560.94 42.8
-2 -12 -5 42.6 16.6
-2 -12 -5 63.69 13.4
-2 -12 -5 43.8 9.1
-2 -12 -5 49.5 18.8
-2 12 -5 56.19 9.8
2 12 5 46.7 11.6
-2 12 -5 42.7 9.3
2 12 5 41.4 10.4
2 12 5 52.99 12.2
-3 -12 -5 310.57 27.1
-3 -12 -5 342.47 37.9
-3 -12 -5 342.97 40.3
-3 -12 -5 342.47 28.1
3 12 5 316.67 30.3
-3 12 -5 322.47 28
3 12 5 297.17 29.5
-3 12 -5 249.68 25.4
3 12 5 295.67 30.4
-4 -12 -5 644.94 58.99
-4 -12 -5 589.44 60.79
-4 -12 -5 607.84 46.8
4 12 5 585.64 48.8
4 12 5 594.64 50.29
-4 12 -5 541.05 46.7
-5 -12 -5 38.8 16.2
-5 -12 -5 30.7 16.7
-5 -12 -5 39.9 11.5
-5 12 -5 19.2 7.1
5 12 5 28.3 11.9
5 12 5 28.1 12.2
-5 12 -5 22.5 7.7
4 -13 -5 249.18 34
-4 -13 5 194.68 29.9
-4 -13 5 224.98 32.2
-4 -13 5 222.48 21.9
-4 13 5 167.88 16
-4 13 5 217.98 16
4 13 -5 222.48 25.3
-3 -13 5 43.6 10.3
-3 -13 5 39.7 17.1
-3 -13 5 36.6 15.1
-3 -13 5 45.4 9.3
3 -13 -5 36.2 17.1
-3 13 5 28.8 6.1
-3 13 5 30.7 6.2
3 13 -5 31.7 11.5
3 13 -5 25.6 10.3
-2 -13 5 219.78 19.3
2 -13 -5 229.68 33.5
-2 -13 5 220.68 32.1
-2 -13 5 211.38 34.6
-2 -13 5 218.78 20.8
-2 13 5 244.88 20.1
2 13 -5 226.88 25.3
2 13 -5 259.37 24.7
-2 13 5 209.78 18.9
1 -13 -5 242.48 34.7
-1 -13 5 259.17 34.6
1 -13 -5 252.87 32.9
-1 13 5 222.88 21.3
1 13 -5 272.97 24.8
-1 13 5 279.17 22.9
0 -13 -5 80.39 23.9
0 -13 -5 66.59 19.6
0 13 -5 119.79 14.7
0 13 5 87.79 12.6
0 13 -5 79.49 13.1
0 13 5 107.09 14.3
-1 -13 -5 111.09 23.3
-1 -13 -5 113.99 27.2
1 13 5 89.79 18.7
1 13 5 107.99 15.7
-1 13 -5 75.29 12.5
-1 13 -5 117.29 14.5
-2 -13 -5 282.17 23.7
-2 -13 -5 283.27 39.1
-2 -13 -5 278.97 23
-2 -13 -5 272.67 39.6
-2 13 -5 295.47 25.9
2 13 5 343.47 29.9
-3 -13 -5 105.29 24
-3 -13 -5 122.59 28.8
3 13 5 111.79 21.8
3 13 5 129.89 18.7
-3 13 -5 164.38 16.5
13 0 -6 7 9.1
-13 0 6 12.3 11.6
-13 0 6 19.7 12.3
-13 0 6 2 7.8
12 0 -6 71.39 15.2
12 0 -6 55.29 13.1
-12 0 6 54.89 15.2
-12 0 6 45.2 16.3
-11 0 6 132.49 22.9
-11 0 6 179.88 24.4
-11 0 6 186.88 25.8
11 0 -6 180.48 21.4
-10 0 6 58.19 15.5
-10 0 6 60.79 16.2
10 0 -6 42.3 11.8
-10 0 6 69.29 14.3
-10 0 6 53.49 13.6
10 0 -6 57.89 16.7
10 0 -6 64.49 12.8
9 0 -6 82.49 14.2
-9 0 6 85.39 13.8
-9 0 6 90.89 17
-9 0 6 79.99 17.1
9 0 -6 72.39 15.5
9 0 -6 68.99 13.9
-9 0 6 57.49 14.2
-8 0 6 2391.16 156.18
8 0 -6 2466.55 157.08
-8 0 6 2574.04 158.58
-8 0 6 2443.56 158.78
8 0 -6 2355.36 157.48
7 0 -6 756.32 50.09
7 0 -6 675.53 51.09
-7 0 6 660.63 51.99
-7 0 6 732.93 51.99
-7 0 6 704.43 52.29
7 0 -6 681.03 51.39
-7 0 6 700.13 50.49
-6 0 6 1696.73 109.49
6 0 -6 1709.63 109.09
-6 0 6 1620.64 109.69
5 0 -6 5949.71 413.56
-5 0 6 5871.91 412.36
-4 0 6 814.92 53.59
4 0 -6 796.82 51.99
4 0 -6 795.42 53.29
4 0 -6 781.62 53.29
-4 0 6 751.12 52.89
-4 0 6 771.22 52.49
-3 0 6 2521.65 194.38
3 0 -6 2554.54 194.88
2 0 -6 9649.33 628.14
2 0 -6 9999 632.14
-1 0 6 2183.38 167.18
1 0 -6 1959.2 160.28
0 0 -6 3886.11 278.47
0 0 6 3806.02 281.07
-1 0 -6 6582.24 440.66
1 0 6 6318.87 434.56
2 0 6 389.36 29.4
2 0 6 391.36 28.9
2 0 6 388.66 28.1
-2 0 -6 388.56 28.9
3 0 6 1414.26 91.19
-4 0 -6 1926.11 170.48
4 0 6 1640.14 158.58
5 0 6 8.7 5.7
-5 0 -6 17.9 6.5
-5 0 -6 12 5.8
-5 0 -6 12.8 5.2
5 0 6 11.5 5.3
5 0 6 12.3 5.5
6 0 6 51.69 12.5
-6 0 -6 46 9.8
-6 0 -6 36 10.2
6 0 6 47.6 10
-6 0 -6 31.8 8.4
6 0 6 37.7 8.8
-6 0 -6 38.2 9.3
7 0 6 7.9 6.2
7 0 6 0.8 5.2
-7 0 -6 9.4 6.2
-7 0 -6 1.4 5.7
7 0 6 3.4 5.7
-7 0 -6 3.5 5.3
-7 0 -6 0.9 6.2
8 0 6 51.89 11.9
-8 0 -6 60.69 15.1
8 0 6 60.79 12.7
8 0 6 54.69 13.6
-8 0 -6 66.79 13.3
-8 0 -6 46 12
-8 0 -6 54.69 12.6
-9 0 -6 164.98 25.4
-9 0 -6 155.18 19.7
9 0 6 157.18 20.5
9 0 6 170.18 24.4
-9 0 -6 142.59 20.9
9 0 6 170.28 20.6
10 0 6 0.2 8.3
-10 0 -6 -2.2 4.8
-10 0 -6 1.4 8.5
-10 0 -6 -1.8 6.7
10 0 6 -1.8 7
10 0 6 6.4 6.7
11 0 6 266.17 28.3
-11 0 -6 251.17 34.3
11 0 6 269.27 29.3
11 0 6 269.27 34
-11 0 -6 279.97 34.5
-11 0 -6 259.67 30.9
13 -1 -6 446.76 37.8
13 -1 -6 443.16 38.4
-13 -1 6 461.95 45.7
-13 -1 6 497.75 48
13 1 -6 424.46 40.3
-13 1 6 418.96 45.3
-13 1 6 412.86 44
-13 1 6 460.25 44.9
-12 -1 6 13.6 9
12 -1 -6 11.6 7.3
-12 -1 6 12 12
12 -1 -6 22.8 9.5
-12 -1 6 10.6 10.4
-12 1 6 14.8 11.7
-12 1 6 15.8 10
-12 1 6 5.1 6.5
12 1 -6 2.6 8.6
-11 -1 6 407.66 43.1
-11 -1 6 501.55 44.4
11 -1 -6 467.55 38
11 1 -6 523.45 42
11 1 -6 464.85 41.6
-11 1 6 504.45 43.4
-11 1 6 505.35 45
-11 1 6 372.86 40.5
-10 -1 6 643.14 48.8
-10 -1 6 614.14 51.09
-10 -1 6 708.93 53.29
-10 -1 6 755.82 56.19
10 -1 -6 689.73 49.9
-10 1 6 506.25 55.09
10 1 -6 572.64 46.6
-10 1 6 526.05 48.8
10 1 -6 534.95 48.3
10 1 -6 581.74 48.5
-10 1 6 584.24 50.09
-10 1 6 511.95 49.1
-9 -1 6 9.2 7
9 -1 -6 6.1 5.9
9 -1 -6 7.5 6.3
-9 -1 6 1.4 6.2
-9 -1 6 2.8 7.5
-9 -1 6 5.1 7.1
9 -1 -6 8.6 6.7
9 1 -6 5.1 7.1
9 1 -6 9.2 7.4
-9 1 6 5.8 6.5
-9 1 6 5.8 8.2
-9 1 6 7.6 7.9
9 1 -6 0.6 4.8
-9 1 6 5.4 6.3
8 -1 -6 573.14 50.39
-8 -1 6 588.84 52.29
-8 -1 6 593.64 51.79
8 -1 -6 637.04 50.09
8 -1 -6 650.93 49
-8 -1 6 601.64 50.49
-8 -1 6 597.94 52.39
-8 1 6 821.82 53.79
-8 1 6 776.32 54.19
-8 1 6 806.22 54.79
-8 1 6 782.52 51.89
8 1 -6 815.12 54.59
8 1 -6 783.42 51.79
8 1 -6 794.72 54.09
7 -1 -6 406.76 31
7 -1 -6 379.86 32.7
-7 -1 6 397.36 34.4
-7 -1 6 413.66 34.4
-7 -1 6 374.56 32.5
7 -1 -6 417.26 32.6
-7 -1 6 379.26 34.9
7 1 -6 421.46 32.7
-7 1 6 432.26 33.9
-7 1 6 401.96 34.1
7 1 -6 430.46 34.7
-7 1 6 418.16 34.4
7 1 -6 440.86 34.7
-7 1 6 413.76 32.4
6 -1 -6 131.29 13.8
-6 -1 6 113.79 13.5
-6 -1 6 131.09 14.9
6 -1 -6 110.39 13.5
-6 -1 6 114.49 14.8
6 -1 -6 129.59 13.9
-6 -1 6 118.69 15
-6 1 6 103.99 13.4
-6 1 6 103.29 12.7
6 1 -6 87.49 13.1
-6 1 6 94.09 13.5
-6 1 6 97.39 13.5
6 1 -6 92.89 13.8
6 1 -6 94.49 12.7
-5 -1 6 718.23 52.59
-5 -1 6 692.63 53.99
5 -1 -6 659.43 51.79
5 -1 -6 661.73 50.79
5 -1 -6 685.73 52.29
5 1 -6 882.21 55.19
-5 1 6 794.72 52.59
-5 1 6 858.11 54.09
5 1 -6 901.51 53.49
-5 1 6 815.92 53.39
-5 1 6 816.42 54.49
5 1 -6 831.32 54.49
-4 -1 6 214.48 18.6
4 -1 -6 216.68 14
-4 -1 6 206.98 17.5
4 -1 -6 219.68 17.6
-4 -1 6 202.58 18.1
4 -1 -6 201.18 16.4
4 -1 -6 201.48 17.4
4 1 -6 187.18 14
4 1 -6 197.98 17.3
-4 1 6 189.38 16.7
4 1 -6 183.98 17.9
-4 1 6 206.38 17.8
-4 1 6 185.78 17.1
4 1 -6 201.88 18.2
3 -1 -6 21.4 4.5
3 -1 -6 19.8 4.7
3 -1 -6 24.5 5.3
-3 -1 6 21.1 4.8
3 1 -6 13.5 4.3
-3 1 6 13.5 3.8
-3 1 6 14.2 4.2
3 1 -6 10.6 3.8
-3 1 6 15.9 2
3 1 -6 12.4 4.1
-3 1 6 16.1 4.5
2 -1 -6 207.48 15.7
2 -1 -6 210.48 16.1
-2 -1 6 184.18 15.9
-2 -1 6 176.78 15.8
-2 -1 6 183.28 13.5
-2 -1 6 175.38 15.3
2 -1 -6 194.78 15.6
1 -1 -6 264.37 22.1
1 -1 -6 254.07 22.5
-1 -1 6 275.57 22.8
-1 -1 6 261.17 22.4
-1 1 6 350.66 23.3
1 1 -6 378.96 23.5
-1 1 6 346.17 24
1 1 -6 373.46 24.2
0 1 6 806.92 54.89
0 1 -6 840.32 55.29
0 1 6 851.41 55.59
0 1 -6 849.41 55.99
1 -1 6 3623.94 256.07
-1 -1 -6 3787.32 255.57
1 1 6 2952 243.68
-1 1 -6 3226.98 253.47
2 -1 6 82.69 9.6
2 1 6 56.69 8.6
-2 1 -6 61.79 7.7
2 1 6 57.39 8.2
-2 1 -6 57.59 8.1
-2 1 -6 50.49 8.4
-3 -1 -6 2379.06 196.48
3 -1 6 2040.1 182.88
-3 1 -6 2376.46 193.68
3 1 6 2384.26 189.68
-4 -1 -6 2288.07 195.28
4 -1 6 1969.5 176.18
-4 1 -6 2078.99 185.68
5 -1 6 62.39 9.6
-5 -1 -6 61.19 12.1
-5 -1 -6 46.9 9.4
5 -1 6 35.5 8.3
5 -1 6 61.19 9.4
-5 -1 -6 54.09 9.7
-6 -1 -6 2354.46 156.18
-6 -1 -6 2461.15 158.88
6 1 6 2504.65 155.58
7 -1 6 1295.87 91.29
-7 -1 -6 1285.47 91.99
-7 -1 -6 1315.97 88.69
7 -1 6 1185.78 87.49
-7 -1 -6 1308.77 92.89
7 -1 6 1297.57 87.59
-7 -1 -6 1256.27 90.19
7 1 6 1273.57 88.69
7 1 6 1384.96 89.69
-7 1 -6 1406.66 92.29
7 1 6 1331.07 92.69
-7 1 -6 1398.56 93.09
-7 1 -6 1351.46 88.29
-7 1 -6 1376.76 90.79
-8 -1 -6 228.08 25.8
-8 -1 -6 197.98 21.3
-8 -1 -6 223.58 26.1
8 -1 6 204.48 21.3
8 -1 6 210.38 21.2
-8 -1 -6 207.88 23.5
8 -1 6 198.08 24.1
-8 1 -6 174.58 20.3
8 1 6 177.48 21.3
8 1 6 189.98 22.3
-8 1 -6 155.28 21.1
8 1 6 164.98 23.5
-8 1 -6 206.28 24.1
-8 1 -6 193.28 24.6
-9 -1 -6 1561.04 126.19
-9 -1 -6 1351.46 101.89
-9 -1 -6 1432.26 100.19
9 -1 6 1508.95 99.19
9 -1 6 1571.94 105.39
9 -1 6 1465.55 99.69
9 1 6 1483.85 105.89
9 1 6 1444.16 100.69
-9 1 -6 1480.95 99.99
-9 1 -6 1495.75 105.79
-9 1 -6 1490.65 106.19
-9 1 -6 1391.36 101.59
9 1 6 1514.35 101.19
10 -1 6 392.06 35.9
-10 -1 -6 439.76 50.19
-10 -1 -6 419.36 43.5
10 -1 6 408.36 41
-10 -1 -6 426.16 42.1
10 -1 6 401.76 35.7
-10 1 -6 395.56 40.7
10 1 6 397.06 37.6
-10 1 -6 417.66 42.6
10 1 6 388.36 36.7
10 1 6 419.56 42.5
-11 -1 -6 153.88 24.5
-11 -1 -6 170.18 27.8
11 -1 6 192.28 28.1
-11 -1 -6 191.28 29.8
11 -1 6 181.58 22.4
11 1 6 219.78 31.8
11 1 6 219.08 26.3
-11 1 -6 224.18 30.9
-11 1 -6 161.78 27.3
-11 1 -6 205.58 29
-12 -2 6 166.08 26.2
12 -2 -6 114.29 16.3
12 -2 -6 142.29 18
-12 -2 6 152.38 24.9
-12 2 6 152.68 24.6
12 2 -6 158.78 22.3
-12 2 6 121.09 20.9
-12 2 6 154.88 23.6
-11 -2 6 271.37 32
11 -2 -6 278.17 25.6
11 -2 -6 284.57 25.9
-11 -2 6 278.27 32.9
-11 -2 6 277.97 32.4
-11 2 6 267.37 28.8
11 2 -6 284.87 31.2
-11 2 6 254.97 30.1
-11 2 6 272.57 32.1
11 2 -6 320.57 30.5
-11 2 6 324.37 32.1
-10 -2 6 88.19 18.4
-10 -2 6 117.39 24.2
10 -2 -6 102.49 16.2
-10 -2 6 106.89 24.9
10 -2 -6 110.39 14.3
10 -2 -6 113.99 14.5
-10 -2 6 119.59 17.8
9 -2 -6 400.66 35.1
-9 -2 6 406.06 38.5
9 -2 -6 447.96 33.1
-9 -2 6 452.75 37
-9 -2 6 450.55 38.9
9 -2 -6 430.46 40.4
-9 -2 6 441.86 39.1
-9 2 6 425.56 36.6
-9 2 6 426.36 37.6
9 2 -6 398.76 37.2
-9 2 6 377.76 42.2
9 2 -6 426.86 35.9
9 2 -6 403.36 37.6
-9 2 6 396.46 37
-8 -2 6 2287.27 144.79
8 -2 -6 2147.29 141.19
-8 -2 6 2070.89 144.19
8 -2 -6 2194.78 139.49
8 -2 -6 2162.88 138.19
-8 -2 6 2111.09 143.39
-8 -2 6 2134.79 141.89
8 2 -6 2198.38 143.99
8 2 -6 2179.88 143.99
-8 2 6 2249.68 140.99
-8 2 6 2298.07 143.69
-8 2 6 2311.07 143.69
-7 -2 6 1081.69 78.99
-7 -2 6 1211.08 79.69
7 -2 -6 1182.78 76.29
7 -2 -6 1194.58 75.79
7 -2 -6 1151.68 77.09
-7 -2 6 1159.98 80.29
-7 -2 6 1121.79 77.59
-7 2 6 1171.88 77.69
7 2 -6 1105.39 78.89
-7 2 6 1112.49 76.19
7 2 -6 1171.98 77.49
7 2 -6 1054.19 78.79
-7 2 6 1169.48 78.69
-7 2 6 1108.79 77.99
-6 -2 6 484.45 38.2
-6 -2 6 480.95 35.9
6 -2 -6 470.35 35
6 -2 -6 472.05 33.1
-6 -2 6 520.55 37.7
6 -2 -6 465.35 33.9
-6 -2 6 462.55 37.2
6 2 -6 437.56 36.6
6 2 -6 449.76 35.2
-6 2 6 476.65 36.4
-6 2 6 452.45 35.6
6 2 -6 454.25 37.1
-6 2 6 459.65 34.4
-6 2 6 431.96 34.9
5 -2 -6 4243.88 315.97
-5 -2 6 4367.76 330.47
5 2 -6 4568.94 335.07
-5 2 6 4651.33 321.37
4 -2 -6 1629.44 148.59
4 2 -6 2014.4 168.48
-4 2 6 1929.51 154.68
-3 -2 6 3215.38 242.38
3 -2 -6 3171.08 229.68
3 -2 -6 3321.47 230.68
3 2 -6 3063.29 239.48
2 -2 -6 6999.2 468.45
2 2 -6 7115.59 475.75
-2 2 6 7390.46 472.75
-1 -2 6 688.83 44.4
1 -2 -6 654.53 44.9
1 -2 -6 680.03 44
1 -2 -6 690.83 44.5
1 2 -6 682.43 45.5
-1 2 6 660.43 45.7
1 2 -6 697.13 44.5
1 2 -6 671.03 45.5
-1 2 6 642.84 44.4
1 2 -6 667.03 44.6
-1 2 6 640.14 45.1
0 -2 -6 3108.89 219.58
0 -2 6 2977.8 216.38
0 2 -6 2536.35 210.78
0 2 6 2692.63 214.98
-1 -2 -6 4185.98 281.67
1 2 6 3695.23 275.27
-1 2 -6 3631.24 281.07
-2 -2 -6 116.09 12
2 -2 6 129.79 11.5
2 -2 6 99.29 11.7
-2 -2 -6 119.89 12.7
2 -2 6 118.29 12.6
-2 -2 -6 133.29 12.9
2 2 6 145.59 13.2
-2 2 -6 127.99 11.9
2 2 6 129.09 12.5
2 2 6 129.49 13.7
-2 2 -6 131.09 13.4
-2 2 -6 144.79 13.5
3 -2 6 720.03 50.39
-3 -2 -6 760.12 51.89
3 -2 6 705.63 51.99
3 -2 6 776.32 52.69
-3 2 -6 768.02 52.49
-3 2 -6 830.12 53.89
-3 2 -6 796.02 51.29
3 2 6 776.32 52.49
3 2 6 797.22 54.09
-4 -2 -6 987.3 61.59
-4 -2 -6 926.91 62.39
4 -2 6 888.31 61.29
4 -2 6 905.41 61.69
-4 -2 -6 975.2 64.19
4 -2 6 969.7 59.89
4 2 6 900.21 63.39
-4 2 -6 853.61 59.69
-4 2 -6 860.01 61.19
4 2 6 816.12 60.99
-4 2 -6 889.11 65.09
-5 -2 -6 495.75 37.9
5 -2 6 482.35 34.1
-5 -2 -6 468.65 37.7
-5 -2 -6 467.75 36.5
5 -2 6 452.45 34.6
5 -2 6 484.75 36.3
-5 -2 -6 468.55 35
-5 2 -6 443.46 34.1
5 2 6 432.76 35.1
-5 2 -6 437.96 35.2
-5 2 -6 441.36 35.7
5 2 6 421.46 35
5 2 6 458.65 37.6
6 -2 6 83.19 13.3
-6 -2 -6 96.69 16.7
6 -2 6 83.19 11
6 -2 6 74.59 11.3
-6 -2 -6 70.09 11.5
-6 -2 -6 95.19 15.1
-6 -2 -6 81.79 14.7
-6 2 -6 44.6 9.7
6 2 6 65.39 12.5
-6 2 -6 61.19 12.4
-6 2 -6 58.19 12.1
6 2 6 55.59 11.9
7 -2 6 229.08 21.3
-7 -2 -6 223.88 24.2
-7 -2 -6 226.28 26.2
-7 -2 -6 222.48 25.7
7 -2 6 206.88 22.8
7 2 6 247.58 26.9
-7 2 -6 230.08 24.6
7 2 6 215.68 22.9
7 2 6 240.78 24.1
-7 2 -6 252.07 24.2
-7 2 -6 240.88 22.4
8 -2 6 152.68 17
-8 -2 -6 154.98 22.3
-8 -2 -6 180.48 30.1
8 -2 6 151.58 20.5
-8 -2 -6 153.38 18.6
8 -2 6 167.78 17.8
-8 -2 -6 157.88 22.9
8 2 6 137.79 18.3
8 2 6 124.29 22.9
-8 2 -6 126.19 19.3
-8 2 -6 147.69 17.5
8 2 6 113.89 18.3
-8 2 -6 126.19 20.5
-8 2 -6 120.99 20.4
-9 -2 -6 122.69 18.2
9 -2 6 126.69 16.8
9 -2 6 116.09 16.6
-9 -2 -6 112.99 19.1
-9 -2 -6 95.19 21.1
9 -2 6 122.99 20.3
-9 2 -6 130.09 17.9
9 2 6 168.68 21.9
9 2 6 163.58 24.6
-9 2 -6 151.48 22.1
-9 2 -6 146.89 19.9
-9 2 -6 148.89 22.6
9 2 6 148.49 19.6
-10 -2 -6 146.59 26.5
10 -2 6 152.98 18.7
10 -2 6 151.08 23.4
-10 -2 -6 162.68 26.5
10 -2 6 134.09 18.2
-10 -2 -6 141.59 22
-10 2 -6 128.79 24.4
-10 2 -6 116.89 18.9
10 2 6 156.18 25.6
10 2 6 140.59 21.8
-10 2 -6 157.48 23.8
11 -2 6 101.09 15.5
-11 -2 -6 101.09 23.1
11 -2 6 93.59 20.1
-11 -2 -6 101.99 24
11 -2 6 93.19 16
-11 2 -6 72.99 19
11 2 6 55.89 15.9
-11 2 -6 57.39 15.7
-11 2 -6 53.69 18.5
11 2 6 48 18
12 -3 -6 31.6 8
12 -3 -6 21.6 7.7
-12 -3 6 26.5 14.7
-12 -3 6 20 13
-12 3 6 24.7 11.7
-12 3 6 19.7 9.8
12 3 -6 20.3 11.4
-12 3 6 29 13.4
-11 -3 6 798.72 67.39
-11 -3 6 733.63 65.69
11 -3 -6 769.62 56.69
-11 -3 6 819.52 66.79
-11 3 6 952.2 68.79
-11 3 6 773.22 64.19
-11 3 6 915.11 65.39
11 3 -6 910.61 64.79
-11 3 6 837.72 62.59
-10 -3 6 1033.4 75.09
10 -3 -6 1005.3 64.79
10 -3 -6 897.71 68.49
10 -3 -6 941.31 64.29
-10 -3 6 942.31 70.59
-10 -3 6 918.71 81.49
-10 3 6 964.8 68.89
-10 3 6 1071.49 77.49
10 3 -6 899.01 72.19
-10 3 6 975 72.29
10 3 -6 948.11 72.79
-10 3 6 965.8 71.69
-9 -3 6 208.78 25.4
9 -3 -6 204.58 21.4
-9 -3 6 242.38 26.5
9 -3 -6 222.38 18.5
-9 -3 6 215.38 25.5
-9 -3 6 226.48 25.6
9 3 -6 197.48 22.7
-9 3 6 182.38 22.3
9 3 -6 185.18 23.6
-9 3 6 188.48 22
-9 3 6 177.58 20.5
-9 3 6 165.08 22.3
8 -3 -6 1208.68 83.89
-8 -3 6 1243.88 87.69
8 -3 -6 1254.37 80.79
8 -3 -6 1189.88 80.19
-8 -3 6 1233.48 88.49
-8 -3 6 1269.67 98.49
-8 -3 6 1205.48 87.59
-8 3 6 1282.97 86.19
8 3 -6 1254.17 93.99
8 3 -6 1291.67 85.89
8 3 -6 1227.18 87.79
-8 3 6 1280.57 83.99
-8 3 6 1304.67 85.49
-8 3 6 1302.07 86.49
-7 -3 6 318.37 30.5
7 -3 -6 297.47 24.6
7 -3 -6 294.97 24.3
-7 -3 6 301.97 30.5
-7 -3 6 296.07 29.7
7 -3 -6 289.97 26.9
-7 -3 6 293.57 28.2
7 3 -6 385.06 31.7
7 3 -6 411.06 32.7
-7 3 6 384.16 30
-7 3 6 416.56 29.8
-7 3 6 409.86 28.5
6 -3 -6 331.27 24.6
-6 -3 6 328.27 29.4
6 -3 -6 310.97 26.2
-6 -3 6 324.37 29
-6 -3 6 306.47 29.4
-6 -3 6 324.37 27.9
6 3 -6 338.47 29.9
-6 3 6 364.66 28.5
-6 3 6 382.76 36.5
6 3 -6 349.27 29.8
-6 3 6 326.17 26.9
6 3 -6 369.16 28.8
-6 3 6 346.47 26.5
-5 -3 6 379.26 32.2
-5 -3 6 407.86 31.3
-5 -3 6 395.96 32.5
5 -3 -6 391.76 28.5
5 -3 -6 407.66 30
-5 -3 6 401.36 33.4
5 -3 -6 402.26 28.5
5 -3 -6 392.36 28
5 3 -6 417.76 28.7
-5 3 6 401.36 30.6
-5 3 6 433.26 31.6
5 3 -6 419.56 33.1
-5 3 6 419.86 30.5
-5 3 6 392.16 29.6
5 3 -6 450.25 44.6
-5 3 6 427.56 29.8
4 -3 -6 52.19 7
-4 -3 6 36.6 8.3
-4 -3 6 42.9 8.1
-4 -3 6 46.3 7.4
-4 -3 6 47.3 9.2
4 -3 -6 49.5 5.7
4 -3 -6 44.2 5.9
-4 -3 6 31.2 7.4
4 3 -6 33.9 8.4
4 3 -6 39.7 7.9
4 3 -6 37.9 8.6
-4 3 6 42.4 6.5
-4 3 6 40.5 7.2
-4 3 6 30.6 6.3
-4 3 6 39.7 6
4 3 -6 42.3 6.5
-3 -3 6 161.68 14.2
-3 -3 6 168.98 15.2
3 -3 -6 159.58 12
3 -3 -6 156.18 13.8
3 -3 -6 161.18 11.8
-3 -3 6 159.68 14.1
3 -3 -6 152.08 13
-3 3 6 139.49 13
3 3 -6 147.59 14.1
3 3 -6 155.08 15.2
3 3 -6 157.38 15.5
-3 3 6 140.99 12.2
3 3 -6 145.29 13.8
-3 3 6 131.09 13.1
-3 3 6 139.79 13.2
2 -3 -6 71.89 7.4
2 -3 -6 67.59 6.2
2 -3 -6 62.79 6.9
-2 -3 6 78.79 8.6
2 -3 -6 67.89 8.3
-2 -3 6 74.79 8
-2 -3 6 71.29 8.5
-2 -3 6 66.49 8.5
2 -3 -6 72.99 6.4
2 3 -6 47.5 7.8
2 3 -6 45.1 7.5
-2 3 6 57.59 7.8
-2 3 6 42.2 6.6
2 3 -6 39.2 7.8
2 3 -6 54.99 7.6
2 3 -6 44.7 7.1
-2 3 6 45.1 7.3
-1 -3 6 67.89 7.5
-1 -3 6 59.09 7.9
1 -3 -6 55.79 6.4
1 -3 -6 66.29 6.9
1 -3 -6 61.29 7.8
-1 -3 6 69.79 8.5
1 -3 -6 65.19 7.4
1 3 -6 62.69 8.4
-1 3 6 68.69 8.8
1 3 -6 79.69 9
1 3 -6 80.19 9.3
-1 3 6 62.79 7.7
1 3 -6 80.19 9.5
-1 3 6 67.69 7.8
1 3 -6 62.89 7.7
0 -3 -6 218.98 17.9
0 -3 -6 230.68 16.6
0 -3 6 238.58 17.1
0 -3 -6 234.08 17.2
0 -3 6 228.78 18.2
0 -3 6 235.98 16.5
0 3 -6 203.78 17.9
0 3 -6 208.28 17.8
0 3 6 190.88 16.7
0 3 -6 203.58 19
0 3 6 178.68 17.1
0 3 6 202.28 18.1
0 3 -6 208.88 16.8
-1 -3 -6 1453.15 134.69
1 -3 6 1546.55 139.79
1 3 6 1618.54 139.89
-1 3 -6 1646.74 145.49
-2 -3 -6 48.7 7.7
-2 -3 -6 50.89 7.4
2 -3 6 44 6.2
2 -3 6 40.2 5.8
-2 -3 -6 49.9 8.2
2 -3 6 43.2 7.9
2 3 6 46.8 7.7
-2 3 -6 44.2 8.5
2 3 6 55.49 7.8
-2 3 -6 46.5 8.4
-2 3 -6 44.3 6.7
2 3 6 49.1 9
3 -3 6 1893.31 167.78
-3 -3 -6 2160.18 183.08
3 3 6 1808.12 169.48
-3 3 -6 2094.89 173.38
4 -3 6 1919.21 120.49
4 3 6 1900.31 122.69
5 -3 6 320.67 26.3
-5 -3 -6 317.17 28.5
5 -3 6 351.76 28.1
-5 -3 -6 296.17 29.4
-5 -3 -6 304.17 27
5 -3 6 330.37 24.9
-5 -3 -6 324.47 29.8
5 3 6 325.47 28
-5 3 -6 350.46 27.9
5 3 6 340.97 30.6
5 3 6 342.17 28.6
-5 3 -6 359.16 26.4
-5 3 -6 351.56 28.6
6 -3 6 3117.99 194.88
-7 -3 -6 1236.68 83.49
-7 -3 -6 1244.28 86.89
-7 -3 -6 1239.88 85.09
7 -3 6 1223.08 83.99
7 -3 6 1110.89 80.39
7 -3 6 1187.68 78.89
-7 -3 -6 1128.09 86.39
-7 3 -6 1267.47 84.69
-7 3 -6 1242.28 83.39
-7 3 -6 1218.78 81.19
-7 3 -6 1279.27 84.19
7 3 6 1179.38 83.69
7 3 6 1150.38 82.89
7 3 6 1238.48 87.79
8 -3 6 387.46 35.4
-8 -3 -6 378.96 37.1
8 -3 6 417.46 32.3
-8 -3 -6 435.16 40.2
-8 -3 -6 419.76 40.7
-8 3 -6 426.06 36.4
-8 3 -6 419.36 37.6
8 3 6 422.66 37.5
8 3 6 447.26 41.5
-8 3 -6 420.06 38.9
8 3 6 433.76 39.8
-8 3 -6 435.96 34.9
-9 -3 -6 1200.28 93.79
-9 -3 -6 1228.38 97.49
9 -3 6 1309.27 94.19
-9 -3 -6 1496.55 121.89
9 -3 6 1251.67 87.19
-9 -3 -6 1178.48 91.09
9 -3 6 1227.18 88.99
-9 3 -6 1410.56 95.89
9 3 6 1335.07 93.09
9 3 6 1398.36 99.29
-9 3 -6 1388.96 91.39
-9 3 -6 1427.36 93.99
-9 3 -6 1405.46 97.39
9 3 6 1476.65 95.19
-10 -3 -6 139.89 27
10 -3 6 174.78 24.4
-10 -3 -6 176.38 27.1
10 -3 6 159.78 18.6
10 -3 6 160.08 19.5
-10 3 -6 156.28 21.4
-10 3 -6 210.88 26.5
10 3 6 202.98 29.3
10 3 6 177.08 24.3
-10 3 -6 183.68 26.9
11 -3 6 257.47 25.7
11 -3 6 247.48 24.3
11 -3 6 254.57 30.9
-11 -3 -6 234.48 33.1
-11 -3 -6 225.78 33.8
-11 3 -6 289.17 35
11 3 6 316.67 37.4
-11 3 -6 293.57 33.3
-11 3 -6 211.88 27.5
11 3 6 290.27 32.3
-12 -4 6 56.59 17.4
-12 -4 6 28.8 14.5
-12 4 6 23.8 11
-12 4 6 32.7 12.7
12 4 -6 25.9 12.9
-12 4 6 23.9 12.2
11 -4 -6 252.57 19.8
-11 -4 6 227.48 31.6
11 -4 -6 249.97 19.6
-11 -4 6 278.97 32.7
-11 4 6 293.87 28.3
-11 4 6 273.77 43.4
11 4 -6 277.87 30.4
-11 4 6 304.37 30
-11 4 6 226.68 27.3
-10 -4 6 323.57 35.1
-10 -4 6 394.16 44.7
10 -4 -6 359.06 24.8
-10 -4 6 322.87 35.4
10 -4 -6 332.07 24.2
-10 4 6 373.86 34.5
-10 4 6 306.37 29.9
10 4 -6 359.66 33.9
10 4 -6 322.77 34.7
10 4 -6 337.47 35.6
-10 4 6 291.27 31.1
-10 4 6 374.96 33
-9 -4 6 133.99 18.4
-9 -4 6 139.69 20.8
9 -4 -6 137.39 11.6
9 -4 -6 136.49 16.3
9 -4 -6 136.39 12.1
-9 -4 6 135.29 20.6
-9 -4 6 148.09 21.7
-9 4 6 136.99 18.9
-9 4 6 130.29 16.4
9 4 -6 114.29 19.1
-9 4 6 120.59 17.2
9 4 -6 148.79 20.6
-9 4 6 125.39 17.9
9 4 -6 126.89 18.9
-8 -4 6 757.12 64.69
-8 -4 6 788.22 60.39
8 -4 -6 774.22 50.89
-8 -4 6 802.32 52.79
-8 -4 6 809.72 60.99
8 -4 -6 741.73 50.09
8 -4 -6 740.53 55.39
-8 -4 6 826.62 58.79
-8 4 6 804.82 56.09
-8 4 6 844.02 57.39
8 4 -6 796.72 60.99
8 4 -6 781.22 61.09
-8 4 6 823.52 58.29
-8 4 6 866.41 58.79
8 4 -6 784.62 58.49
-7 -4 6 1313.87 96.79
-7 -4 6 1464.75 90.49
-7 -4 6 1489.45 97.19
-7 -4 6 1452.35 96.69
-7 -4 6 1349.36 94.09
7 -4 -6 1403.46 91.99
-7 4 6 1478.75 94.39
7 4 -6 1279.87 96.29
-7 4 6 1502.25 93.39
7 4 -6 1344.77 96.29
-7 4 6 1425.66 93.79
7 4 -6 1453.85 95.09
6 -4 -6 606.74 38.1
6 -4 -6 563.04 38.2
-6 -4 6 612.94 43
-6 -4 6 583.94 43.6
-6 -4 6 582.74 40.9
-6 -4 6 619.44 38.5
-6 -4 6 653.93 43.7
-6 4 6 476.85 38.6
-6 4 6 502.15 39.3
6 4 -6 466.95 39.7
-6 4 6 463.75 38.5
6 4 -6 485.15 41.8
6 4 -6 496.65 41.7
-6 4 6 476.35 38
-6 4 6 455.25 37.1
5 -4 -6 3399.26 250.07
-5 -4 6 3356.96 274.77
5 4 -6 3605.24 283.17
4 -4 -6 3071.39 235.78
4 -4 -6 3543.35 239.18
-4 -4 6 3337.97 260.27
4 4 -6 3374.76 264.77
-3 -4 6 1146.29 78.39
-3 -4 6 1179.28 77.39
-3 -4 6 1145.19 76.59
-3 -4 6 1167.58 76.09
-3 -4 6 1129.29 76.79
3 -4 -6 1182.28 77.09
-3 -4 6 1139.19 77.19
3 -4 -6 1194.78 74.59
-3 4 6 1237.78 75.99
-3 4 6 1216.18 75.69
-3 4 6 1219.88 74.89
3 4 -6 1202.08 78.19
-3 4 6 1069.09 75.29
3 4 -6 1234.78 78.69
3 4 -6 1215.28 77.69
3 4 -6 1191.68 77.09
2 -4 -6 3869.01 260.17
-2 -4 6 3564.54 263.57
-2 4 6 3695.63 257.47
2 4 -6 3283.57 263.57
1 -4 -6 1090.19 71.79
-1 -4 6 1023.1 70.79
1 -4 -6 1076.49 73.09
-1 -4 6 1060.89 72.79
1 -4 -6 1105.29 68.29
1 -4 -6 1087.69 68.29
1 -4 -6 1032.8 70.79
1 4 -6 1188.18 74.39
-1 4 6 1175.18 72.39
1 4 -6 1088.49 73.49
-1 4 6 1137.59 71.09
1 4 -6 1162.08 72.39
1 4 -6 1159.78 72.59
-1 4 6 1119.19 70.39
0 -4 6 870.31 53.39
0 -4 -6 891.01 54.09
0 -4 6 856.41 55.79
0 -4 -6 867.41 53.99
0 -4 6 827.02 53.69
0 -4 -6 878.11 55.79
0 4 -6 839.22 54.49
0 4 -6 796.62 58.09
0 4 6 848.22 56.09
0 4 6 775.22 55.29
0 4 6 819.92 54.59
0 4 -6 836.42 58.59
0 4 -6 779.12 55.69
0 4 -6 834.02 55.79
1 4 6 1069.09 71.39
-1 4 -6 1077.89 69.39
-1 4 -6 1094.69 70.29
-1 4 -6 1143.09 75.29
1 4 6 1071.79 69.99
-1 4 -6 1061.39 73.29
1 4 6 1071.29 70.69
-1 4 -6 1079.79 71.39
2 -4 6 45.6 7.3
-2 -4 -6 51.79 8.2
2 -4 6 42.6 5.1
2 -4 6 43.7 5.1
-2 -4 -6 53.39 7.7
-2 -4 -6 41.1 7.8
-2 4 -6 56.09 9.7
-2 4 -6 36.3 9
2 4 6 47.8 7.7
2 4 6 49.6 8.1
-2 4 -6 46.1 7.6
-2 4 -6 44.4 6.8
2 4 6 34.2 7.2
-3 -4 -6 410.76 33.9
3 -4 6 400.46 28.5
3 -4 6 421.16 31.5
3 -4 6 410.36 28.3
-3 -4 -6 364.86 36.2
-3 -4 -6 397.46 31.6
3 4 6 448.16 34.6
-3 4 -6 472.45 33.4
-3 4 -6 472.85 33.5
-3 4 -6 490.75 31.3
3 4 6 432.46 32.6
3 4 6 459.45 33.4
4 -4 6 425.36 28.1
4 -4 6 441.56 28.8
-4 -4 -6 475.25 35.3
-4 -4 -6 463.85 35.7
-4 -4 -6 425.46 33.5
4 -4 6 436.46 31.8
4 4 6 404.96 34.7
4 4 6 381.66 32.2
-4 4 -6 388.46 32.7
-4 4 -6 381.36 31.7
4 4 6 386.06 32.7
-4 4 -6 420.26 30.5
5 -4 6 103.59 9.7
-5 -4 -6 105.39 15.7
-5 -4 -6 124.69 16.6
5 -4 6 94.39 10.2
5 -4 6 103.09 12.9
-5 -4 -6 81.09 13.3
-5 -4 -6 99.29 13
-6 -4 -6 12.4 6.9
-6 -4 -6 12.7 7.5
6 -4 6 14.6 4.6
6 -4 6 10 4.4
-6 -4 -6 17.4 9.2
-6 -4 -6 7.5 7.5
6 -4 6 11 6.2
-6 4 -6 31.4 8.8
6 4 6 18.4 9.1
6 4 6 19.8 8.1
-6 4 -6 26.2 8.8
-6 4 -6 22.5 6.9
6 4 6 16.9 8.1
-7 -4 -6 271.67 28.3
-7 -4 -6 246.58 23.6
-7 -4 -6 221.18 24.4
7 -4 6 232.58 18.2
7 -4 6 243.38 23.5
-7 -4 -6 248.38 27.3
7 -4 6 234.88 19.5
7 4 6 217.38 26.7
-7 4 -6 178.88 22.2
7 4 6 189.68 22.4
7 4 6 217.28 23.7
-7 4 -6 195.68 20.5
-7 4 -6 177.28 21.3
-7 4 -6 215.98 23.3
-8 -4 -6 199.78 26.8
-8 -4 -6 203.58 22.3
8 -4 6 199.58 18.4
8 -4 6 211.58 23.2
8 -4 6 216.78 17.7
-8 -4 -6 198.88 26.2
8 4 6 163.98 21.8
8 4 6 201.98 24.3
8 4 6 185.48 26.4
-8 4 -6 199.48 23.3
-8 4 -6 205.08 22.3
-8 4 -6 180.58 20.4
9 -4 6 117.29 15.6
9 -4 6 117.99 13.9
-9 -4 -6 116.59 23.2
-9 -4 -6 114.79 19.8
9 -4 6 115.99 19.6
-9 4 -6 109.49 17.1
9 4 6 124.49 23.6
9 4 6 136.69 21.1
-9 4 -6 141.59 17.9
-9 4 -6 134.59 21.9
-9 4 -6 119.89 19.4
10 -4 6 338.57 26.1
10 -4 6 359.06 27.4
10 -4 6 335.77 33.9
-10 -4 -6 341.77 38.9
-10 -4 -6 367.46 39.2
-10 4 -6 337.87 36.6
-10 4 -6 247.38 30.1
-10 4 -6 313.97 34.2
10 4 6 339.37 35.2
10 4 6 315.87 38.3
11 -4 6 137.29 14.1
11 -4 6 155.78 23
11 -4 6 141.69 14.8
-11 -4 -6 128.09 26.1
-11 -4 -6 123.19 26.3
-11 4 -6 106.99 18.4
11 4 6 100.49 21.7
11 4 6 104.99 23
-11 4 -6 113.29 24.1
-11 4 -6 105.99 22
-12 -5 6 6.7 10.2
-12 -5 6 2.4 11.6
12 5 -6 -0.3 9.6
-12 5 6 4.2 9
-12 5 6 2.8 6.2
-12 5 6 4.9 7.9
-11 -5 6 705.63 60.39
-11 -5 6 751.32 60.59
11 5 -6 743.33 57.99
-11 5 6 662.93 53.39
-11 5 6 715.73 54.99
-11 5 6 610.64 53.99
-10 -5 6 863.51 55.59
-10 -5 6 879.71 67.59
-10 -5 6 834.62 68.79
-10 5 6 754.72 59.49
-10 5 6 849.12 63.59
-10 5 6 747.83 60.99
10 5 -6 846.62 64.19
10 5 -6 780.72 65.39
-10 5 6 898.61 62.09
-9 -5 6 194.28 25.1
-9 -5 6 198.08 25.4
-9 -5 6 212.78 23.3
-9 -5 6 213.78 18.7
-9 -5 6 217.88 26.3
9 5 -6 190.08 24.9
9 5 -6 147.89 22.8
9 5 -6 202.98 24.5
-9 5 6 187.78 20.2
-9 5 6 205.08 22.7
-9 5 6 190.18 22.5
-9 5 6 207.28 21.6
-9 5 6 200.68 22
8 -5 -6 1181.78 83.09
-8 -5 6 1203.08 89.19
-8 -5 6 1260.77 83.19
-8 -5 6 1231.38 87.19
-8 -5 6 1228.68 89.29
-8 -5 6 1147.99 89.69
-8 5 6 1346.27 85.49
-8 5 6 1288.67 87.39
-8 5 6 1263.57 86.29
-8 5 6 1284.07 84.39
-8 5 6 1361.56 86.69
8 5 -6 1359.46 88.89
8 5 -6 1353.66 91.19
8 5 -6 1273.77 91.09
-7 -5 6 853.31 57.79
-7 -5 6 793.32 56.99
7 -5 -6 772.02 51.09
-7 -5 6 766.92 54.49
-7 -5 6 843.72 55.89
-7 -5 6 772.62 52.09
-7 5 6 740.63 51.99
-7 5 6 707.53 50.99
-7 5 6 717.83 52.69
7 5 -6 659.83 68.39
-7 5 6 751.62 54.29
-7 5 6 696.43 52.39
7 5 -6 625.94 55.19
7 5 -6 677.13 54.29
-6 -5 6 547.05 43.8
-6 -5 6 541.35 43.9
-6 -5 6 534.45 41.9
6 -5 -6 567.84 41.1
-6 -5 6 554.14 41.2
-6 -5 6 550.24 43
6 -5 -6 533.65 38.8
6 5 -6 576.74 43.3
6 5 -6 548.35 44.5
-6 5 6 574.14 39.6
-6 5 6 595.84 40.4
-6 5 6 571.84 41
-6 5 6 578.74 41.1
6 5 -6 571.04 45.6
6 5 -6 588.14 42.9
-6 5 6 597.14 42.7
5 -5 -6 1438.46 91.99
-5 -5 6 1360.86 91.79
-5 -5 6 1428.16 93.59
-5 -5 6 1492.95 93.79
5 -5 -6 1423.66 88.69
-5 -5 6 1401.36 94.99
-5 -5 6 1373.46 91.79
-5 -5 6 1480.85 94.29
-5 5 6 1338.57 89.09
5 5 -6 1366.76 91.49
-5 5 6 1403.26 89.99
5 5 -6 1434.16 93.09
-5 5 6 1460.95 90.79
5 5 -6 1352.66 94.89
5 5 -6 1368.26 94.39
-5 5 6 1452.65 89.99
-5 5 6 1351.56 91.69
-4 -5 6 55.69 10.4
-4 -5 6 47.9 10.2
4 -5 -6 64.29 10.5
-4 -5 6 54.19 9.6
-4 -5 6 43.3 9.5
-4 -5 6 49.7 9.9
4 -5 -6 66.39 7.4
4 5 -6 67.19 12.4
4 5 -6 70.79 12.8
4 5 -6 66.59 10.4
-4 5 6 69.79 8.4
-4 5 6 77.69 10.2
-4 5 6 75.29 9
-4 5 6 70.49 8.4
4 5 -6 73.69 10.4
3 -5 -6 184.48 19
-3 -5 6 174.58 18.2
-3 -5 6 198.38 17.3
-3 -5 6 175.48 17.7
-3 -5 6 210.68 24
3 -5 -6 171.58 14.9
-3 -5 6 188.58 18.9
-3 -5 6 177.58 19
3 -5 -6 191.28 20.4
-3 5 6 225.18 18
3 5 -6 238.18 18.9
3 5 -6 218.48 19.8
3 5 -6 229.58 20.3
3 5 -6 236.08 20
-3 5 6 233.28 16.4
-3 5 6 204.28 17.2
-3 5 6 225.88 18.4
-2 -5 6 123.59 14.5
-2 -5 6 127.79 11.7
-2 -5 6 131.59 13.2
-2 -5 6 114.59 13.9
-2 -5 6 125.09 12.4
2 -5 -6 117.49 15.1
2 -5 -6 128.89 14.7
2 -5 -6 115.49 10.6
-2 5 6 123.09 11.3
2 5 -6 128.09 12.6
2 5 -6 143.29 15.2
2 5 -6 114.89 13.5
-2 5 6 124.19 12.6
2 5 -6 130.19 13.7
2 5 -6 127.49 14.7
-2 5 6 125.79 11.3
-1 -5 6 254.57 20.8
-1 -5 6 256.67 22.7
1 -5 -6 262.77 24.9
1 -5 -6 272.27 22
1 -5 -6 273.77 24
-1 -5 6 259.87 24.8
1 5 -6 331.37 24.5
-1 5 6 311.07 21.9
1 5 -6 340.07 23.1
1 5 -6 300.87 26
-1 5 6 346.17 23.8
1 5 -6 317.17 26.4
-1 5 6 335.87 23.3
1 5 -6 328.77 24.2
0 -5 -6 1391.06 91.09
0 -5 -6 1355.66 87.99
0 -5 6 1416.36 91.29
0 -5 -6 1386.16 94.39
0 -5 -6 1357.06 92.69
0 -5 -6 1366.46 88.09
0 5 -6 1484.95 95.79
0 5 -6 1441.76 91.99
0 5 -6 1469.75 95.59
0 5 -6 1615.14 92.29
0 5 6 1462.95 90.39
1 -5 6 431.16 28.5
-1 -5 -6 415.06 27.4
-1 -5 -6 437.36 32.2
-1 5 -6 367.76 28
1 5 6 328.97 27.7
-1 5 -6 362.36 32.4
-1 5 -6 343.87 33.8
1 5 6 358.36 28.7
1 5 6 325.47 27
-1 5 -6 370.36 26.7
-1 5 -6 367.36 28.3
2 -5 6 533.85 40.8
-2 -5 -6 537.65 41.3
-2 -5 -6 542.95 41.9
2 5 6 632.34 44.5
-2 5 -6 655.73 41.4
-2 5 -6 631.24 49
-2 5 -6 632.04 43.6
-2 5 -6 596.74 46.2
2 5 6 596.14 45.4
-2 5 -6 652.13 41.7
2 5 6 631.84 42.5
-3 5 -6 2351.66 152.38
-4 -5 -6 1231.28 86.39
4 -5 6 1216.98 83.79
-4 -5 -6 1259.07 91.79
-4 -5 -6 1187.08 86.89
-4 5 -6 1422.36 86.69
4 5 6 1284.97 86.09
-4 5 -6 1392.66 83.79
-4 5 -6 1312.97 86.59
4 5 6 1334.17 86.99
4 5 6 1342.47 89.39
-4 5 -6 1285.77 92.49
-5 -5 -6 728.33 56.09
5 -5 6 754.92 52.09
-5 -5 -6 727.83 55.69
-5 -5 -6 690.83 54.09
-5 -5 -6 723.13 52.89
-5 5 -6 799.22 54.59
5 5 6 737.53 54.59
-5 5 -6 795.82 51.39
5 5 6 756.22 54.29
5 5 6 694.93 56.59
-5 5 -6 795.22 53.49
6 -5 6 2818.42 177.88
-6 -5 -6 2904.51 183.48
-6 -5 -6 2738.03 178.38
-6 -5 -6 2702.23 180.68
-6 -5 -6 2850.01 182.78
-6 5 -6 2923.91 178.88
6 5 6 2814.92 180.28
-7 -5 -6 834.72 63.59
-7 -5 -6 804.52 61.19
-7 -5 -6 820.42 63.69
-7 -5 -6 818.12 59.19
7 -5 6 766.72 57.79
-7 5 -6 858.21 59.79
7 5 6 809.32 60.99
7 5 6 783.22 64.09
-7 5 -6 792.02 59.39
-7 5 -6 798.02 56.69
-7 5 -6 780.42 58.19
7 5 6 829.92 71.99
-8 -5 -6 448.16 43.8
-8 -5 -6 440.66 41.2
-8 -5 -6 486.75 44.5
-8 -5 -6 441.56 39.1
8 -5 6 473.85 39.2
8 5 6 535.05 43.2
-8 5 -6 400.76 37.6
-8 5 -6 551.84 41.6
8 5 6 468.35 62.49
-8 5 -6 492.15 41.5
8 5 6 460.45 40.5
-9 -5 -6 1571.14 113.99
9 -5 6 1534.35 107.69
-9 -5 -6 1401.46 119.29
9 5 6 1565.74 115.49
-9 5 -6 1646.14 112.29
-9 5 -6 1652.03 109.99
-9 5 -6 1627.04 110.39
9 5 6 1647.34 111.49
10 -5 6 193.38 24.3
-10 -5 -6 224.38 31.3
-10 -5 -6 217.38 27.3
-10 -5 -6 206.78 29.8
-10 5 -6 171.98 22.5
-10 5 -6 180.08 24.8
-10 5 -6 195.88 27.7
10 5 6 188.68 26.8
10 5 6 209.98 31
11 -5 6 234.78 27.3
-11 -5 -6 266.77 30.2
-11 -5 -6 238.78 33.6
-11 -5 -6 227.18 32.3
-11 5 -6 155.58 23.1
11 5 6 206.58 32.4
11 5 6 197.38 28.8
-11 5 -6 204.18 27.4
-11 5 -6 213.18 30.3
-11 -6 6 121.49 25.2
-11 -6 6 103.89 21.5
11 6 -6 146.19 23.3
-11 6 6 141.49 18.8
-11 6 6 134.29 18.5
-11 6 6 141.39 31.4
-11 6 6 140.39 27.2
-11 6 6 138.99 19.4
-10 -6 6 308.67 32.4
-10 -6 6 286.47 31.8
-10 -6 6 273.57 22.8
-10 6 6 185.78 23
10 6 -6 261.27 29
-10 6 6 193.38 22.5
-10 6 6 234.58 26.7
10 6 -6 213.08 28.3
-10 6 6 225.28 26.5
-10 6 6 269.47 25.5
-9 -6 6 11.5 7.7
-9 -6 6 8.1 11.4
-9 -6 6 11.6 9.3
-9 -6 6 10.7 8
-9 -6 6 8 6.4
-9 6 6 5.1 4.9
9 6 -6 1.2 8.4
9 6 -6 2.3 8
-9 6 6 3.4 6.1
-9 6 6 6.1 7
-9 6 6 5.9 6.9
-9 6 6 2.9 5.3
-8 -6 6 1118.59 83.69
-8 -6 6 1197.28 81.79
-8 -6 6 1149.78 84.09
-8 -6 6 1158.28 79.09
-8 -6 6 1238.58 83.69
-8 -6 6 1133.49 85.29
8 6 -6 1237.68 83.49
-8 6 6 1186.98 78.59
-8 6 6 1188.28 79.39
-8 6 6 1166.88 80.09
-8 6 6 1197.48 83.19
8 6 -6 1076.99 90.29
8 6 -6 1134.09 85.49
-8 6 6 1194.38 78.39
-7 -6 6 1120.59 74.39
7 -6 -6 1071.69 70.19
-7 -6 6 1156.68 77.89
-7 -6 6 1126.69 79.29
-7 -6 6 1161.68 77.69
7 -6 -6 1151.78 73.79
-7 -6 6 1102.39 75.19
-7 -6 6 1142.79 78.39
7 6 -6 1075.49 76.29
7 6 -6 939.91 77.49
7 6 -6 1048.6 78.29
-7 6 6 1055.89 73.19
-7 6 6 1059.79 71.59
-7 6 6 1069.99 72.69
-7 6 6 1075.89 71.99
-7 6 6 1017.2 75.29
-6 -6 6 286.67 25.7
-6 -6 6 263.97 31.1
-6 -6 6 280.37 27.3
6 -6 -6 300.67 26.1
-6 -6 6 305.67 28.3
-6 -6 6 277.27 25.8
-6 -6 6 302.07 27.5
6 -6 -6 292.37 23.9
6 6 -6 276.27 28.5
-6 6 6 270.67 25.9
-6 6 6 302.37 23.3
6 6 -6 280.17 28
6 6 -6 282.37 26.6
-6 6 6 291.77 23.5
-6 6 6 284.07 23.7
-6 6 6 280.67 22.6
5 -6 -6 2399.66 156.88
-5 -6 6 2388.56 156.88
-5 -6 6 2315.07 158.68
5 -6 -6 2362.16 151.08
-5 -6 6 2379.56 156.98
-5 -6 6 2469.05 155.68
5 6 -6 2496.95 159.18
-5 6 6 2699.13 157.78
-5 6 6 2559.34 153.38
5 6 -6 2559.34 160.18
5 6 -6 2539.25 160.28
-4 -6 6 798.82 52.19
-4 -6 6 791.22 54.99
-4 -6 6 769.62 54.09
4 -6 -6 794.12 48.3
-4 -6 6 784.32 53.29
4 -6 -6 823.92 55.59
-4 -6 6 797.82 55.59
-4 -6 6 802.82 55.89
-4 6 6 735.63 49.6
4 6 -6 737.73 54.59
-4 6 6 670.23 50.09
-4 6 6 750.62 53.59
4 6 -6 693.93 54.89
4 6 -6 775.32 53.49
4 6 -6 672.63 53.79
-4 6 6 765.92 51.19
3 -6 -6 610.84 48.2
3 -6 -6 605.14 42.9
-3 -6 6 585.04 46.2
-3 -6 6 574.94 48.1
-3 -6 6 614.84 45.4
-3 -6 6 592.04 48.7
-3 -6 6 612.14 47.5
-3 -6 6 632.14 49.6
3 -6 -6 585.24 48.9
3 6 -6 797.42 50.09
-3 6 6 764.72 45.7
3 6 -6 806.62 50.69
3 6 -6 762.82 50.99
-3 6 6 819.52 49.6
3 6 -6 763.12 48.1
-3 6 6 785.22 46.9
2 6 -6 2834.92 180.38
1 -6 -6 435.76 33.6
1 -6 -6 428.26 34.8
-1 -6 6 403.46 30.9
1 -6 -6 415.66 29.6
-1 -6 6 400.36 28.1
-1 -6 6 392.46 27.6
-1 -6 6 418.86 34.4
1 6 -6 421.36 30.3
-1 6 6 418.46 29.3
1 6 -6 448.96 31.9
1 6 -6 422.36 35.1
1 6 -6 393.56 34.5
1 6 -6 433.16 32.2
-1 6 6 462.65 31.2
-1 6 6 441.76 30.9
0 -6 -6 617.24 54.89
0 6 -6 826.82 51.49
0 6 -6 762.42 57.29
0 6 6 794.92 52.69
0 6 6 769.82 51.29
0 6 -6 831.92 52.89
0 6 -6 751.02 56.99
0 6 -6 794.22 53.39
0 6 6 809.42 52.79
-1 -6 -6 1825.12 122.39
-1 -6 -6 1886.61 119.49
-1 -6 -6 1807.02 119.29
-1 -6 -6 1995.8 122.59
-1 -6 -6 1807.32 126.19
-1 -6 -6 1779.32 124.69
1 6 6 2071.19 122.09
-1 6 -6 2095.89 123.09
-1 6 -6 2028.7 129.19
-1 6 -6 2081.29 128.49
-2 -6 -6 162.48 14.5
-2 -6 -6 148.79 15.1
-2 -6 -6 172.28 14.9
-2 -6 -6 150.18 15.7
-2 -6 -6 152.28 18.7
-2 6 -6 147.59 19.9
-2 6 -6 123.39 13.2
2 6 6 130.89 14.4
2 6 6 128.79 15.7
-2 6 -6 126.89 12.9
-2 6 -6 140.09 14.6
2 6 6 134.89 14.8
-3 -6 -6 208.98 19.8
-3 -6 -6 225.38 23.5
-3 -6 -6 220.98 19
-3 -6 -6 215.48 20.9
-3 6 -6 192.38 19.8
3 6 6 185.28 20.8
3 6 6 179.58 18.9
3 6 6 197.18 19.7
-3 6 -6 198.68 18.6
-3 6 -6 214.08 26
-3 6 -6 204.18 17.3
-4 -6 -6 109.29 17.3
-4 -6 -6 113.89 15.4
-4 -6 -6 112.59 14.7
-4 -6 -6 106.49 15.7
4 -6 6 96.79 11.6
-4 6 -6 134.39 15.1
-4 6 -6 121.59 23.4
4 6 6 132.19 17.5
-4 6 -6 124.29 12.6
4 6 6 136.39 16
4 6 6 105.89 14.5
-4 6 -6 147.59 15.8
-5 -6 -6 370.66 34
5 -6 6 360.96 27.8
-5 -6 -6 399.26 42
-5 -6 -6 367.66 29.8
-5 -6 -6 377.86 33.4
-5 -6 -6 341.47 31.6
5 6 6 330.47 33
-5 6 -6 337.17 27.2
5 6 6 324.57 30.1
5 6 6 323.47 30.6
-5 6 -6 365.36 30
-5 6 -6 365.06 30.6
6 -6 6 77.49 11.7
-6 -6 -6 51.29 12.8
-6 -6 -6 62.99 13.7
-6 -6 -6 76.79 16
-6 -6 -6 78.09 13.7
-6 -6 -6 72.39 16.3
-6 6 -6 108.89 12.6
-6 6 -6 104.59 14.9
6 6 6 80.29 14.9
-6 6 -6 104.99 13.7
-6 6 -6 96.39 13.4
6 6 6 85.89 15.9
6 6 6 80.49 15.9
-7 -6 -6 245.68 26.6
-7 6 -6 169.38 20.3
7 6 6 148.39 20.2
7 6 6 146.59 23.8
-7 6 -6 169.58 18
7 6 6 149.99 21.7
-7 6 -6 168.58 19
-7 6 -6 168.78 19.5
-8 -6 -6 167.68 23.9
8 -6 6 174.68 19.5
-8 -6 -6 184.38 25.7
-8 -6 -6 152.58 19.7
-8 6 -6 135.09 19.2
8 6 6 164.28 25.8
-8 6 -6 160.28 19.2
-8 6 -6 175.68 21.4
8 6 6 133.79 21.8
-8 6 -6 153.28 19.9
9 -6 6 146.89 18.6
-9 -6 -6 129.89 24.3
-9 -6 -6 131.99 24.7
-9 -6 -6 165.38 24.4
-9 6 -6 126.19 18.6
9 6 6 121.79 22.5
9 6 6 126.39 26.8
-9 6 -6 92.89 15.8
-9 6 -6 133.09 19.7
-9 6 -6 160.18 23
10 -6 6 159.18 20
-10 -6 -6 99.09 20.8
-10 -6 -6 141.69 27.3
-10 -6 -6 121.59 23.3
10 6 6 112.49 22.6
-10 6 -6 92.19 16
10 6 6 116.19 25
-10 6 -6 118.49 21
-10 6 -6 111.69 22.5
-11 -7 6 514.85 45
-11 -7 6 444.06 44.7
-11 -7 6 511.65 36.2
-11 -7 6 493.25 46.6
-11 7 6 440.86 45.7
-11 7 6 413.26 37.2
-11 7 6 366.66 36.1
-11 7 6 397.16 37.2
11 7 -6 436.46 42.9
-10 -7 6 467.15 42.8
-10 -7 6 542.35 46.3
-10 -7 6 475.55 37
-10 -7 6 479.55 44.5
-10 7 6 360.46 35
10 7 -6 470.55 42.4
-10 7 6 464.25 40.1
-10 7 6 400.26 40.5
-10 7 6 386.06 35.7
-10 7 6 494.75 37.6
-9 -7 6 63.79 16.5
-9 -7 6 62.29 12.8
-9 -7 6 52.69 12.3
-9 -7 6 76.99 17.4
-9 -7 6 54.99 14.4
9 7 -6 34.6 12.8
-9 7 6 42.1 9.7
-9 7 6 34.6 11.4
-9 7 6 42 11.5
9 7 -6 51.59 16.2
-9 7 6 47 10.6
-9 7 6 48.3 13.2
-8 -7 6 614.64 47.5
-8 -7 6 611.74 48.4
-8 -7 6 576.54 44.3
-8 -7 6 547.45 47.8
-8 -7 6 577.64 43.8
-8 -7 6 589.94 47.9
8 7 -6 509.85 45.1
-8 7 6 532.65 40.4
8 7 -6 478.95 46.9
-8 7 6 501.65 44.5
-8 7 6 551.84 42.5
-8 7 6 524.85 40.1
-8 7 6 545.35 40.5
8 7 -6 517.15 52.19
-7 -7 6 578.54 50.19
-7 -7 6 579.04 47.2
-7 -7 6 557.24 46.1
-7 -7 6 611.84 49.9
-7 -7 6 598.34 49
-7 -7 6 605.54 49.9
7 -7 -6 620.24 47.2
-7 7 6 643.04 43.8
-7 7 6 607.14 46.3
-7 7 6 636.04 43.8
-7 7 6 654.93 43.9
7 7 -6 616.84 50.89
7 7 -6 639.84 49
-7 7 6 648.94 48.4
-7 7 6 659.53 49.5
-6 -7 6 184.38 21.4
-6 -7 6 183.58 20
-6 -7 6 173.38 19.9
-6 -7 6 197.48 21.7
6 -7 -6 192.28 20.2
-6 -7 6 203.88 21.4
-6 -7 6 189.98 18.2
-6 7 6 124.39 16.3
-6 7 6 147.09 18.6
6 7 -6 146.09 20.5
-6 7 6 145.59 14.5
-6 7 6 138.99 15
6 7 -6 127.49 18.9
-6 7 6 140.59 14.2
6 7 -6 140.29 17.3
6 7 -6 124.29 17.7
-6 7 6 139.89 14
5 -7 -6 494.75 40.7
-5 -7 6 514.75 42.1
-5 -7 6 531.25 41.4
-5 -7 6 489.75 39
-5 -7 6 487.75 40.7
-5 -7 6 524.15 45.9
-5 -7 6 492.35 37.6
5 7 -6 492.25 41.2
-5 7 6 510.55 35.4
-5 7 6 536.05 35
5 7 -6 501.15 39.5
-5 7 6 542.25 36.5
-5 7 6 501.55 35.1
5 7 -6 469.65 39.9
-5 7 6 489.35 40.1
5 7 -6 530.45 42.6
-4 -7 6 1159.58 75.39
-4 -7 6 1128.49 75.69
-4 -7 6 1119.49 73.79
4 -7 -6 1169.78 76.39
-4 -7 6 1132.69 70.79
-4 -7 6 1150.58 72.29
-4 -7 6 1155.68 76.59
-4 7 6 930.31 68.99
4 7 -6 1050.69 72.49
4 7 -6 978.2 77.39
4 7 -6 1061.19 75.29
4 7 -6 1044.3 74.29
-4 7 6 1013.7 68.19
-4 7 6 1006.4 69.09
-4 7 6 1043.6 73.59
-3 -7 6 396.86 29.1
3 -7 -6 399.16 34.1
-3 -7 6 386.96 33.6
-3 -7 6 408.76 34
-3 -7 6 394.16 27.9
3 -7 -6 377.56 32.3
-3 -7 6 375.36 31.4
-3 -7 6 366.56 30.4
-3 7 6 399.36 30.2
3 7 -6 401.26 32
-3 7 6 392.06 31.9
-3 7 6 370.46 26.8
3 7 -6 378.96 32
-3 7 6 359.96 27
3 7 -6 374.26 30.2
-2 -7 6 63.69 7.2
2 -7 -6 67.29 6.7
2 -7 -6 59.09 11.8
-2 -7 6 58.19 12.7
2 -7 -6 71.89 6.6
-2 -7 6 66.49 10.5
2 -7 -6 56.39 12.5
-2 -7 6 63.19 8.1
-2 -7 6 52.09 11.9
-2 -7 6 73.39 10.4
-2 7 6 83.19 9.1
2 7 -6 73.99 10.8
2 7 -6 80.19 10.5
-2 7 6 75.69 8.1
2 7 -6 77.19 11.5
-2 7 6 80.29 8.6
-1 -7 6 829.82 60.39
-1 -7 6 783.22 55.69
-1 -7 6 828.92 55.39
1 -7 -6 780.32 60.19
1 -7 -6 799.72 53.19
1 -7 -6 833.42 53.09
1 -7 -6 810.92 59.19
-1 -7 6 798.72 59.59
1 7 -6 834.52 56.99
-1 7 6 802.62 54.99
1 7 -6 812.72 54.69
1 7 -6 840.42 56.39
-1 7 6 833.42 53.59
-1 7 6 896.91 54.79
0 -7 -6 582.24 45.2
0 -7 -6 621.14 41.2
0 -7 6 623.64 41.4
0 -7 -6 595.74 46.9
0 -7 -6 613.34 40.7
0 7 6 563.94 41.3
0 7 6 544.05 40.1
0 7 -6 608.04 40.4
0 7 -6 546.95 47.3
0 7 6 568.64 41.4
0 7 -6 592.44 41.5
0 7 -6 590.54 42.4
-1 -7 -6 1117.59 71.19
-1 -7 -6 1065.39 74.99
-1 -7 -6 1094.69 76.89
-1 -7 -6 1052.79 70.69
1 7 6 1075.49 72.19
1 7 6 1067.19 70.49
-1 7 -6 1096.49 69.19
-1 7 -6 1023.4 71.09
1 7 6 1081.39 76.09
-1 7 -6 1086.19 70.39
-1 7 -6 1046.3 77.99
-2 -7 -6 213.08 25
-2 -7 -6 243.98 21.5
-2 -7 -6 249.08 19.4
-2 -7 -6 234.48 19.2
-2 -7 -6 251.47 22.2
-2 -7 -6 227.48 24.3
2 -7 6 253.77 19.1
3 -7 6 1413.26 83.79
-3 -7 -6 1424.56 89.49
-3 -7 -6 1394.26 85.99
-3 -7 -6 1458.65 86.99
-3 -7 -6 1415.56 93.39
-3 -7 -6 1341.37 87.89
3 7 6 1262.87 87.59
-3 7 -6 1262.07 86.29
3 7 6 1193.78 86.69
-3 7 -6 1228.78 95.59
-3 7 -6 1282.07 84.59
-3 7 -6 1228.08 85.29
3 7 6 1230.18 89.39
-4 -7 -6 929.31 71.39
-4 -7 -6 867.61 66.09
-4 -7 -6 847.62 68.49
-4 -7 -6 852.51 64.09
-4 -7 -6 825.42 62.39
4 -7 6 864.21 60.19
4 7 6 1037.2 69.39
-4 7 -6 1001.8 61.89
-4 7 -6 961 65.09
4 7 6 1001.5 66.29
-4 7 -6 982.8 64.69
4 7 6 941.01 65.19
-4 7 -6 974.9 75.69
5 -7 6 407.26 29.7
-5 -7 -6 387.26 33.9
-5 -7 -6 386.96 34.2
-5 -7 -6 377.26 35.5
-5 -7 -6 375.56 31.7
-5 -7 -6 434.36 38.4
5 7 6 426.06 37.7
-5 7 -6 417.76 33.6
5 7 6 365.26 33.3
5 7 6 377.96 34.2
-5 7 -6 407.66 30.1
-5 7 -6 369.06 41.3
-5 7 -6 389.26 33.1
-6 -7 -6 1188.08 79.69
-6 -7 -6 1175.48 82.89
-6 -7 -6 1096.29 81.59
-6 -7 -6 1218.18 86.39
-6 -7 -6 1196.98 84.49
6 7 6 1209.08 83.09
-6 7 -6 1159.98 80.19
6 7 6 1176.78 86.09
-6 7 -6 932.91 87.59
-6 7 -6 1194.58 77.29
-6 7 -6 1223.98 80.79
-6 7 -6 1136.39 77.89
-7 -7 -6 622.84 49.6
-7 -7 -6 656.53 53.89
-7 -7 -6 612.64 52.99
-7 -7 -6 669.13 55.39
-7 -7 -6 678.83 55.49
-7 7 -6 689.03 49.2
-7 7 -6 671.33 50.09
-7 7 -6 583.84 46.8
7 7 6 678.93 57.19
7 7 6 611.84 51.49
7 7 6 687.03 53.79
-7 7 -6 734.63 51.79
-8 -7 -6 161.68 24.1
-8 -7 -6 162.88 24.5
-8 -7 -6 162.88 20
8 -7 6 153.08 17
-8 -7 -6 153.48 26.2
8 7 6 143.99 22.6
-8 7 -6 116.29 18.3
-8 7 -6 136.69 19.3
8 7 6 120.89 23.2
-8 7 -6 129.39 17.3
-9 -7 -6 890.01 74.59
9 -7 6 878.11 65.29
-9 -7 -6 958.5 74.69
-9 -7 -6 986.7 74.09
-9 7 -6 922.21 67.79
9 7 6 916.31 76.89
9 7 6 886.91 72.09
-9 7 -6 939.71 66.59
-9 7 -6 920.41 71.39
-10 -7 -6 134.49 28.3
10 -7 6 135.89 17.8
-10 -7 -6 114.29 24.4
-10 -7 -6 141.29 25.5
10 7 6 155.18 25.3
10 7 6 150.28 29.2
-10 7 -6 114.19 17.6
-10 7 -6 140.39 20.4
-10 7 -6 157.08 24
-10 -8 6 91.79 16.5
-10 -8 6 73.59 18.8
-10 -8 6 71.29 17.9
-10 -8 6 75.79 18.9
-10 8 6 89.19 12.8
-10 8 6 87.89 13.4
-10 8 6 96.09 14.1
10 8 -6 86.59 19.6
-10 8 6 96.99 17.3
-10 8 6 83.39 17.7
-9 -8 6 99.89 20.3
-9 -8 6 133.59 18.7
-9 -8 6 117.19 18.7
-9 -8 6 149.69 22.7
-9 -8 6 134.79 22
-9 8 6 124.59 15.3
9 8 -6 145.39 22.2
-9 8 6 129.39 19.9
9 8 -6 144.89 22.6
-9 8 6 137.29 15.7
-9 8 6 139.69 18.3
-9 8 6 144.99 15.3
-8 -8 6 627.44 50.19
-8 -8 6 667.13 51.79
-8 -8 6 662.03 53.29
-8 -8 6 634.04 54.39
-8 -8 6 634.24 53.89
8 8 -6 684.53 53.59
-8 8 6 602.64 52.29
-8 8 6 685.03 48.9
-8 8 6 698.13 47.4
-8 8 6 711.73 46.6
-8 8 6 708.23 46
8 8 -6 515.65 52.19
-7 -8 6 601.84 47.6
-7 -8 6 666.83 53.39
-7 -8 6 621.34 49.9
-7 -8 6 616.04 50.19
-7 -8 6 686.53 52.39
-7 -8 6 613.64 52.19
7 -8 -6 675.03 50.39
-7 8 6 666.23 44.6
7 8 -6 571.54 51.49
-7 8 6 617.64 53.39
-7 8 6 652.13 43.2
7 8 -6 601.84 52.89
-7 8 6 687.53 51.99
7 8 -6 644.74 54.19
-6 -8 6 441.66 43.2
-6 -8 6 433.76 41.5
-6 -8 6 439.96 41.2
-6 -8 6 428.36 41.8
6 -8 -6 467.95 42
-6 -8 6 434.06 39.6
-6 -8 6 463.25 38.5
-6 8 6 567.34 37.3
-6 8 6 579.14 36.6
6 8 -6 569.24 45.7
-6 8 6 571.94 34.8
6 8 -6 592.54 45.4
6 8 -6 555.84 42.4
-6 8 6 566.24 43.6
-6 8 6 530.25 36.4
-5 -8 6 2019.5 129.69
-5 -8 6 1941.81 127.49
-5 -8 6 1836.92 125.19
5 -8 -6 1824.72 125.69
-5 -8 6 1759.22 121.49
-5 -8 6 1832.42 125.59
-5 8 6 1910.31 116.59
5 8 -6 1859.51 140.19
-5 8 6 1847.52 117.99
-5 8 6 1927.71 125.49
-5 8 6 1924.91 118.09
5 8 -6 1876.11 125.59
-5 8 6 1995.9 115.99
5 8 -6 1879.11 123.39
-4 -8 6 550.04 42.6
4 -8 -6 553.34 45.8
-4 -8 6 595.24 46.7
-4 -8 6 548.95 45.4
-4 -8 6 537.25 38.8
4 8 -6 576.44 42.5
-4 8 6 569.14 44.3
-4 8 6 554.24 37.4
4 8 -6 546.75 43.7
4 8 -6 570.94 44.9
-4 8 6 530.55 38.7
-3 -8 6 830.12 55.99
-3 -8 6 860.31 60.39
3 -8 -6 882.91 62.79
-3 -8 6 836.22 63.29
-3 -8 6 834.52 54.79
3 -8 -6 862.91 64.09
-3 -8 6 909.01 64.39
-3 -8 6 879.61 59.49
-3 8 6 816.22 54.99
3 8 -6 870.91 61.59
-3 8 6 843.82 65.49
-3 8 6 803.32 54.79
-3 8 6 839.72 53.99
3 8 -6 865.71 60.79
3 8 -6 856.11 59.09
2 -8 -6 2565.64 165.68
-2 -8 6 2493.35 165.08
-2 -8 6 2516.45 159.48
-2 -8 6 2548.34 164.88
-2 -8 6 2379.56 159.98
2 -8 -6 2555.24 164.28
-2 8 6 2462.05 157.68
2 8 -6 2806.02 170.38
2 8 -6 2478.85 165.28
-2 8 6 2492.95 156.18
2 8 -6 2687.33 161.38
1 -8 -6 344.67 25
-1 -8 6 335.57 32.8
1 -8 -6 359.96 32.5
-1 -8 6 350.36 27.8
1 -8 -6 350.56 25.2
-1 -8 6 328.77 27.9
1 -8 -6 348.17 33.8
-1 -8 6 320.77 32.6
-1 8 6 388.26 28.1
-1 8 6 363.66 26.4
1 8 -6 381.46 30.1
-1 8 6 394.66 27.3
1 8 -6 398.26 28.3
1 8 -6 380.96 29.1
1 8 -6 383.56 34.4
0 -8 -6 773.02 46.8
0 -8 -6 777.82 53.59
0 -8 -6 739.33 54.79
0 -8 6 768.52 46.9
0 8 -6 633.24 45.5
0 8 -6 581.54 52.69
0 8 6 642.64 46.8
0 8 6 631.64 46.8
0 8 -6 605.34 47.4
0 8 6 614.64 45.5
-1 -8 -6 1217.48 88.99
-1 -8 -6 1277.57 89.39
1 -8 6 1272.37 87.59
-1 -8 -6 1253.87 94.59
-1 -8 -6 1258.57 96.09
1 8 6 1480.45 91.99
-1 8 -6 1428.96 99.09
-1 8 -6 1472.15 91.29
1 8 6 1502.05 90.99
-1 8 -6 1491.05 88.59
-1 8 -6 1481.25 89.39
1 8 6 1493.75 90.19
-2 -8 -6 108.99 14.2
2 -8 6 112.79 10.7
-2 -8 -6 89.79 18
-2 -8 -6 111.09 17.4
-2 -8 -6 112.99 9.6
-2 -8 -6 109.99 9.5
-2 -8 -6 118.79 13.9
-2 8 -6 153.98 15
-2 8 -6 181.88 23.2
-3 -8 -6 436.56 34.9
-3 -8 -6 439.66 34.8
3 -8 6 442.26 32.5
-3 -8 -6 436.56 37.6
-3 -8 -6 423.26 42.4
-3 -8 -6 418.56 37.8
-3 -8 -6 411.26 40.9
-3 8 -6 572.84 36.7
-3 8 -6 569.74 36.7
3 8 6 516.55 38.5
-3 8 -6 576.44 36.5
-3 8 -6 565.84 48.6
3 8 6 546.35 41.6
3 8 6 561.74 39.9
-4 -8 -6 254.57 23.6
4 -8 6 244.88 20.1
-4 -8 -6 231.18 24
-4 -8 -6 256.87 26.9
-4 -8 -6 252.77 30.4
-4 -8 -6 233.78 25.1
4 8 6 337.87 27.7
4 8 6 304.17 27.4
-4 8 -6 335.27 37.3
4 8 6 344.87 30.9
-4 8 -6 318.97 23.6
-4 8 -6 315.47 25.1
-4 8 -6 314.27 26
-5 -8 -6 248.78 26.7
-5 -8 -6 257.77 25
5 -8 6 254.97 18.9
-5 -8 -6 246.48 22.8
-5 -8 -6 243.08 24.8
-5 -8 -6 249.28 29.6
5 8 6 223.38 24.4
5 8 6 244.58 28
-5 8 -6 205.68 22.5
5 8 6 241.08 26
-5 8 -6 256.27 21.3
-5 8 -6 212.28 31.3
-5 8 -6 241.98 24
-6 -8 -6 53.59 12.8
6 -8 6 69.79 9.2
-6 -8 -6 74.79 13.3
-6 -8 -6 77.19 17.3
-6 -8 -6 70.59 15.2
-6 -8 -6 57.19 16
-6 8 -6 69.19 11.1
-6 8 -6 86.99 13.2
-6 8 -6 64.79 10.7
-6 8 -6 103.79 15.3
-6 8 -6 68.19 28
6 8 6 90.79 16.5
6 8 6 69.09 16.2
6 8 6 83.59 17.3
7 -8 6 133.39 13.8
-7 -8 -6 134.99 22.2
-7 -8 -6 134.49 21
-7 -8 -6 169.48 27.9
-7 -8 -6 130.99 17.6
-7 8 -6 135.49 18.3
-7 8 -6 128.19 17.2
7 8 6 147.99 24.2
-7 8 -6 84.49 22.6
-7 8 -6 128.09 16
-7 8 -6 115.59 15.1
7 8 6 135.89 21.2
8 -8 6 117.49 14.5
-8 -8 -6 94.99 20.2
-8 -8 -6 98.39 22.9
-8 -8 -6 100.19 20.2
-8 -8 -6 125.39 17.9
8 8 6 155.78 23.5
-8 8 -6 137.79 19.1
-8 8 -6 147.69 17.8
8 8 6 133.19 25.9
-8 8 -6 155.18 22.1
-8 8 -6 129.59 16.1
-9 -8 -6 75.19 19.5
-9 -8 -6 86.69 20.6
-9 -8 -6 100.09 22
-9 8 -6 111.89 20.8
-9 8 -6 95.69 15.5
9 8 6 91.09 23.1
-9 8 -6 102.39 15.1
9 8 6 95.39 21
-9 8 -6 82.99 14.1
-9 -9 6 169.48 22.2
-9 -9 6 181.18 24.1
-9 -9 6 155.68 23.7
-9 -9 6 171.78 25
-9 -9 6 155.38 19.1
-9 9 6 116.99 17
-9 9 6 99.29 20.6
-9 9 6 116.09 12.5
-9 9 6 110.29 14.4
-9 9 6 116.79 13.6
9 9 -6 100.99 20.6
9 9 -6 102.19 21
-8 -9 6 208.68 25.8
-8 -9 6 228.48 25.1
-8 -9 6 231.88 22.7
-8 -9 6 216.28 29.1
-8 -9 6 244.78 28.7
8 9 -6 172.78 24.1
-8 9 6 155.58 17
-8 9 6 166.48 23.2
-8 9 6 195.98 15
-8 9 6 149.39 15.7
-8 9 6 185.88 19.5
8 9 -6 163.18 23.7
-7 -9 6 195.78 26.2
-7 -9 6 189.08 22.4
-7 -9 6 216.48 25.1
-7 -9 6 211.48 21
7 -9 -6 223.68 25.4
-7 9 6 168.48 16.7
-7 9 6 188.78 23.9
-7 9 6 198.98 18.6
7 9 -6 167.28 23.3
7 9 -6 165.38 22.7
6 -9 -6 383.16 34.6
-6 -9 6 349.67 29.8
-6 -9 6 361.16 35.3
-6 -9 6 333.67 27.7
-6 -9 6 336.37 37.6
-6 -9 6 346.87 32.8
-6 -9 6 349.27 32.2
-6 9 6 328.37 32.6
-6 9 6 265.87 24.1
6 9 -6 324.07 32.7
6 9 -6 326.87 31.1
6 9 -6 333.27 33.6
-6 9 6 331.77 25.5
5 -9 -6 17.5 10.2
-5 -9 6 24.5 8.1
-5 -9 6 24.4 11.7
-5 -9 6 26.8 10.7
-5 -9 6 27.7 7.4
-5 -9 6 26.8 9.6
-5 -9 6 24.2 11.3
-5 9 6 67.19 14.7
5 9 -6 61.99 13.2
5 9 -6 54.39 12.4
5 9 -6 45.8 12.5
-4 -9 6 516.65 34.6
-4 -9 6 511.45 49.2
-4 -9 6 518.25 35.9
-4 -9 6 548.65 41.1
4 -9 -6 552.44 44.8
-4 -9 6 524.75 39.8
-4 -9 6 561.94 44.6
4 9 -6 469.55 40.3
-4 9 6 473.55 33.8
-4 9 6 481.25 41.6
4 9 -6 444.76 40.9
4 9 -6 446.56 38.6
-4 9 6 445.06 34.8
-3 -9 6 373.46 25.8
-3 -9 6 370.76 35.7
3 -9 -6 420.86 35.4
3 -9 -6 406.06 37
-3 -9 6 431.96 37.1
-3 -9 6 379.06 30.4
-3 9 6 333.17 25.9
3 9 -6 356.16 31.4
3 9 -6 355.26 30.4
-3 9 6 350.16 26.7
3 9 -6 320.27 31.7
-2 -9 6 61.39 10.5
-2 -9 6 68.09 10.5
-2 -9 6 71.59 16.5
2 -9 -6 59.49 13.7
2 -9 -6 56.79 14.7
-2 -9 6 40.9 12.5
2 9 -6 63.69 12.8
-2 9 6 61.89 9.4
2 9 -6 67.09 11.4
-2 9 6 64.09 8.2
2 9 -6 62.69 11.8
-2 9 6 63.49 7.4
1 -9 -6 596.74 58.09
-1 -9 6 615.04 46.7
1 -9 -6 645.84 53.09
-1 -9 6 601.04 57.49
-1 -9 6 564.64 46.4
-1 -9 6 633.24 53.79
1 -9 -6 598.24 42.8
1 -9 -6 639.94 43
1 9 -6 746.13 56.59
-1 9 6 787.12 46.7
1 9 -6 691.33 59.39
-1 9 6 773.12 47.9
-1 9 6 757.12 46.4
1 9 -6 751.02 47.9
1 9 -6 761.22 49.3
0 -9 -6 451.95 32.8
0 -9 6 443.66 32.8
0 -9 -6 445.16 40.2
0 -9 -6 460.55 32.4
0 -9 6 474.65 33.4
0 -9 -6 480.05 56.09
0 9 -6 465.25 34.3
0 9 6 476.65 34.8
0 9 -6 471.75 42.8
0 9 6 457.75 33.7
0 9 -6 465.45 35.8
0 9 6 426.36 40.6
-1 -9 -6 502.65 44.9
-1 -9 -6 485.65 36
-1 -9 -6 485.85 35.9
1 -9 6 513.65 33.6
1 -9 6 517.75 33.7
-1 -9 -6 527.65 43.5
-1 9 -6 459.35 44.4
-1 9 -6 480.35 34.9
1 9 6 490.95 37.2
-1 9 -6 490.95 37.6
1 9 6 481.25 37.6
-1 9 -6 477.95 35.2
1 9 6 450.45 37.4
-2 -9 -6 171.78 17.1
-2 -9 -6 193.28 18.2
2 -9 6 192.58 12.5
-2 -9 -6 195.18 24.2
-2 -9 -6 185.48 24.9
-2 9 -6 138.39 14.2
2 9 6 139.69 17.3
-2 9 -6 154.58 15.1
-2 9 -6 121.69 26.3
2 9 6 131.59 16.7
-2 9 -6 143.39 16.6
2 9 6 150.38 18.6
-3 -9 -6 1122.19 72.99
-3 -9 -6 1136.49 78.69
-3 -9 -6 1135.29 72.29
-3 -9 -6 1130.99 65.99
-3 -9 -6 1126.69 66.09
-3 -9 -6 1209.48 81.29
3 9 6 936.01 71.59
3 9 6 931.11 73.49
-3 9 -6 1010.4 68.79
-3 9 -6 971.1 81.29
-3 9 -6 912.71 69.39
3 9 6 913.41 70.89
-3 9 -6 991.7 67.19
-4 -9 -6 757.52 62.19
-4 -9 -6 719.63 51.59
-4 -9 -6 793.12 56.99
-4 -9 -6 717.73 55.49
-4 -9 -6 728.93 60.69
4 9 6 702.93 55.09
-4 9 -6 764.82 50.79
-4 9 -6 750.82 65.99
4 9 6 812.52 59.69
4 9 6 739.93 56.19
-4 9 -6 799.32 54.49
-4 9 -6 710.33 51.59
-5 -9 -6 21.2 7.4
-5 -9 -6 24.3 9
-5 -9 -6 15.2 7.6
-5 -9 -6 18 9.5
-5 -9 -6 18.2 11.2
-5 -9 -6 17.6 12.2
-5 9 -6 38.4 8.4
-5 9 -6 27 6.6
5 9 6 32 11.4
5 9 6 28.8 10
-5 9 -6 34.1 7.6
-5 9 -6 27.9 14.6
5 9 6 26 11.4
-5 9 -6 27.7 9.3
-6 -9 -6 941.71 63.69
-6 -9 -6 913.31 70.39
-6 -9 -6 994.7 67.89
-6 -9 -6 911.51 60.99
-6 9 -6 834.22 57.19
6 9 6 754.12 63.89
-6 9 -6 864.61 61.89
-6 9 -6 726.33 57.49
6 9 6 826.72 67.99
-6 9 -6 713.23 72.09
-7 -9 -6 314.97 32.3
-7 -9 -6 347.07 38.2
-7 -9 -6 331.07 29.7
-7 -9 -6 374.56 36.7
-7 9 -6 291.67 27
-7 9 -6 267.77 28
7 9 6 327.37 37.1
-7 9 -6 356.46 31.1
7 9 6 322.77 34.2
-7 9 -6 334.17 26.9
-8 -9 -6 110.29 22.9
-8 -9 -6 98.69 22.9
-8 -9 -6 92.39 18.8
-8 -9 -6 119.29 16.8
-8 9 -6 80.89 13
8 9 6 75.49 18.4
-8 9 -6 83.79 12.8
-8 9 -6 86.69 16.5
8 9 6 68.19 18.2
-8 9 -6 88.39 13.9
-9 -10 6 240.18 32.1
-9 -10 6 233.88 30
-9 -10 6 215.38 27.5
-9 10 6 236.78 29.2
-9 10 6 255.87 24.4
9 10 -6 244.68 31
-8 -10 6 419.76 38.7
-8 -10 6 441.76 42.1
-8 -10 6 497.75 46.2
-8 -10 6 456.95 42.4
-8 -10 6 429.56 36.6
-8 10 6 411.16 33.2
8 10 -6 517.55 43.9
-8 10 6 494.45 35.7
8 10 -6 376.36 40.9
-7 -10 6 132.19 20.6
-7 -10 6 133.19 18.4
-7 -10 6 162.98 27.7
7 -10 -6 129.69 22.8
-7 -10 6 151.88 25.2
-7 -10 6 125.69 16.1
-7 10 6 141.09 13.8
-7 10 6 150.58 15.2
7 10 -6 121.19 19.7
-7 10 6 133.49 20.4
7 10 -6 145.09 21.2
-6 -10 6 225.28 20.2
-6 -10 6 268.97 29.8
6 -10 -6 240.28 28.7
-6 -10 6 248.78 22.5
-6 -10 6 250.77 29.9
-6 -10 6 238.08 25.7
6 10 -6 236.78 26
-6 10 6 175.28 17.1
6 10 -6 200.18 26.2
-6 10 6 216.18 18.5
6 10 -6 195.08 24.9
-6 10 6 187.58 24.6
5 -10 -6 1294.17 91.69
-5 -10 6 1336.27 93.19
-5 -10 6 1322.17 87.49
-5 -10 6 1289.37 91.39
-5 -10 6 1279.77 88.09
-5 -10 6 1234.78 80.29
5 10 -6 1233.78 93.49
-5 10 6 1265.37 90.89
5 10 -6 1000.3 86.29
5 10 -6 1329.07 87.69
-5 10 6 1242.68 79.69
-4 -10 6 346.57 35.5
-4 -10 6 344.57 30.8
-4 -10 6 359.56 36.1
4 -10 -6 351.46 35.7
-4 -10 6 351.56 30.4
4 10 -6 310.87 31.9
-4 10 6 360.06 25.4
4 10 -6 273.97 29.8
4 10 -6 365.06 31
-4 10 6 366.86 34.1
-4 10 6 322.57 25.7
-3 -10 6 785.22 58.19
3 -10 -6 848.82 66.09
-3 -10 6 796.22 57.59
-3 -10 6 828.32 64.69
-3 -10 6 791.62 64.69
3 10 -6 859.81 60.19
3 10 -6 814.92 61.39
-3 10 6 788.12 54.79
-3 10 6 787.72 53.29
3 10 -6 888.41 59.19
2 -10 -6 1357.76 96.09
2 -10 -6 1305.47 94.49
-2 -10 6 1403.56 95.79
-2 -10 6 1339.97 86.29
-2 -10 6 1303.17 94.09
2 10 -6 1296.17 87.89
-2 10 6 1254.37 83.19
-2 10 6 1289.17 84.69
2 10 -6 1233.28 88.99
2 10 -6 1334.87 86.99
-1 -10 6 211.28 25.8
-1 -10 6 185.58 17.3
1 -10 -6 192.28 26.5
-1 -10 6 180.88 25
1 10 -6 182.48 20
-1 10 6 189.88 17.9
-1 10 6 189.48 16.9
-1 10 6 197.68 16.6
1 10 -6 173.18 24.6
1 10 -6 176.68 18.6
1 10 -6 200.28 18.7
0 -10 -6 999.4 75.19
0 -10 6 988.2 62.29
0 -10 6 1000.3 62.79
0 -10 -6 1009.2 61.79
0 -10 -6 941.61 61.89
0 -10 -6 1012.5 73.49
0 10 -6 975.2 64.09
0 10 6 975.7 64.79
0 10 6 900.11 63.79
0 10 6 917.01 64.49
0 10 -6 847.62 68.79
0 10 -6 949.21 64.39
0 10 -6 923.91 74.19
-1 -10 -6 802.82 53.59
-1 -10 -6 775.22 62.09
-1 -10 -6 828.72 64.89
1 10 6 798.72 55.89
-1 10 -6 786.22 52.49
1 10 6 748.23 54.89
-1 10 -6 796.22 65.19
-1 10 -6 739.93 54.89
1 10 6 724.43 53.99
-1 10 -6 801.12 60.59
-2 -10 -6 243.08 29.1
-2 -10 -6 234.58 22.3
-2 -10 -6 235.98 30.7
-2 -10 -6 232.98 22
-2 10 -6 244.58 31.3
2 10 6 258.07 24.4
-2 10 -6 255.27 19.6
2 10 6 252.77 25.1
-2 10 -6 280.57 21.4
-2 10 -6 224.58 22.5
2 10 6 223.58 22.6
-3 -10 -6 256.07 32.1
-3 -10 -6 295.77 25.5
-3 -10 -6 292.07 31.7
-3 10 -6 249.48 19
-3 10 -6 204.88 22
-3 10 -6 182.18 39
-3 10 -6 265.47 22.1
3 10 6 215.28 25.5
3 10 6 259.07 26.8
3 10 6 241.28 24.9
-4 -10 -6 399.46 41.9
-4 -10 -6 421.26 30
-4 -10 -6 387.76 35.4
-4 -10 -6 406.86 43.6
-4 -10 -6 408.46 29.8
-4 -10 -6 413.16 37.1
-4 10 -6 370.36 33.1
4 10 6 478.15 48.2
4 10 6 515.65 41.8
-4 10 -6 480.05 48.6
4 10 6 514.15 39.8
-4 10 -6 473.65 30
-5 -10 -6 406.36 42.9
-5 -10 -6 354.26 30.5
-5 -10 -6 388.76 36.5
-5 -10 -6 353.06 30.7
-5 -10 -6 386.26 41.2
-5 10 -6 417.26 27.8
-5 10 -6 409.06 28
-5 10 -6 424.76 46.5
5 10 6 384.86 35.6
-5 10 -6 396.06 34
5 10 6 414.06 41.1
5 10 6 433.56 40.2
-6 -10 -6 39.9 17.5
-6 -10 -6 47 11.8
-6 -10 -6 41.3 14
-6 -10 -6 33.3 14.8
-6 -10 -6 40.2 9.7
-6 10 -6 49.7 9.9
-6 10 -6 55.79 8.1
-6 10 -6 53.29 7.8
-6 10 -6 60.79 12.7
6 10 6 61.09 15.7
6 10 6 67.69 17.7
-7 -10 -6 286.17 35.9
-7 -10 -6 252.07 27.3
-7 -10 -6 231.48 30.2
-7 -10 -6 194.68 41.3
-7 -10 -6 260.47 25.9
-7 10 -6 220.58 22.6
7 10 6 272.87 33.8
-7 10 -6 225.58 21.3
7 10 6 283.87 32
-7 10 -6 286.27 26.6
-7 10 -6 273.17 21
-7 -11 6 274.17 28.7
-7 -11 6 292.77 33.9
-7 -11 6 296.67 32.2
-7 -11 6 279.97 24.4
-7 -11 6 282.57 22.5
7 -11 -6 288.27 31.6
-7 11 6 190.48 18.6
-7 11 6 210.68 19.9
-7 11 6 203.18 27.6
7 11 -6 167.38 25.4
7 11 -6 199.08 26.9
-6 -11 6 375.36 26
-6 -11 6 333.17 37.2
-6 -11 6 353.26 32.9
-6 -11 6 335.37 36.4
6 -11 -6 386.36 37.9
-6 -11 6 368.56 27.9
6 11 -6 326.97 33.1
6 11 -6 271.07 31.7
-6 11 6 303.87 24.6
-6 11 6 269.67 23.7
-6 11 6 332.57 37.5
-5 -11 6 23.1 11.7
-5 -11 6 18.2 12.9
5 -11 -6 18.6 11.9
-5 -11 6 22.4 9.4
5 11 -6 34.1 18.2
-5 11 6 38.1 6.7
5 11 -6 29.7 11.8
-5 11 6 20.3 9.9
-5 11 6 24.4 5.4
5 11 -6 21.9 8.6
-4 -11 6 267.17 32.6
4 -11 -6 319.77 34.7
-4 -11 6 293.27 33.3
-4 -11 6 275.27 26.5
-4 -11 6 308.37 26.8
4 11 -6 240.58 26.5
-4 11 6 242.18 21.3
4 11 -6 275.67 27.5
-4 11 6 271.07 22.2
-3 -11 6 237.48 22
3 -11 -6 246.98 30.4
-3 -11 6 237.68 22.3
-3 -11 6 249.68 30
-3 -11 6 257.87 30.4
3 11 -6 223.08 24.7
3 11 -6 220.28 23.4
3 11 -6 218.58 23
-3 11 6 182.48 17.3
-3 11 6 199.68 18.9
-2 -11 6 82.59 18.5
-2 -11 6 69.89 10.6
-2 -11 6 115.49 13
2 -11 -6 99.89 19.9
2 -11 -6 80.69 19.8
-2 -11 6 125.99 23.6
-2 11 6 77.49 11.1
2 11 -6 77.49 13.3
-2 11 6 73.79 9.6
2 11 -6 74.79 14.6
2 11 -6 85.89 14.3
-1 -11 6 233.98 19.2
1 -11 -6 270.47 30.1
-1 -11 6 262.87 30.6
-1 -11 6 264.77 30.3
1 -11 -6 264.37 31.9
-1 -11 6 249.28 20.9
-1 11 6 201.78 21.9
1 11 -6 216.08 21.2
1 11 -6 209.98 21.1
-1 11 6 205.58 17.8
1 11 -6 186.48 21.8
0 -11 -6 246.98 29.7
0 -11 -6 264.77 32.8
0 -11 6 257.77 18.5
0 -11 6 252.37 18
0 11 6 234.58 22.2
0 11 -6 251.97 22.1
0 11 -6 244.78 31
0 11 -6 235.98 21.1
0 11 -6 220.68 23
0 11 6 218.08 21.2
0 11 6 244.38 21.6
-1 -11 -6 117.29 21.5
-1 -11 -6 157.98 27.6
-1 11 -6 89.39 10.6
-1 11 -6 87.39 21.1
1 11 6 98.39 14.3
1 11 6 79.79 12.4
-1 11 -6 91.09 12.3
1 11 6 76.49 13.1
-2 -11 -6 191.68 17.8
-2 -11 -6 194.98 26.2
-2 -11 -6 225.78 29.8
-2 11 -6 148.69 17.2
2 11 6 158.48 19.5
2 11 6 158.28 19.1
2 11 6 119.29 16.7
-2 11 -6 148.19 13.2
-2 11 -6 158.48 26.1
-2 11 -6 155.98 16.3
-3 -11 -6 354.56 38.7
-3 -11 -6 371.16 30.8
-3 -11 -6 346.97 30.9
-3 -11 -6 380.06 41.3
3 11 6 382.86 33.6
-3 11 -6 401.46 43.2
-3 11 -6 431.46 32.3
3 11 6 309.87 30.8
3 11 6 393.96 34.8
-3 11 -6 284.77 29.2
-4 -11 -6 346.67 38.7
-4 -11 -6 331.77 39.9
-4 -11 -6 337.17 31.8
-4 11 -6 375.06 30.8
-4 11 -6 293.47 28.9
4 11 6 349.17 35
4 11 6 362.36 32.8
4 11 6 395.56 35.8
-5 -11 -6 18.5 12.9
-5 -11 -6 23 9.8
-5 -11 -6 17.2 4.5
-5 -11 -6 15 13
-5 -11 -6 21.5 4.9
-5 11 -6 18.5 6.8
5 11 6 17 10.8
-5 11 -6 13.1 7
5 11 6 9.3 9.7
-6 -11 -6 453.45 39.2
-6 -11 -6 460.25 48.4
-6 -11 -6 521.15 51.49
-6 -11 -6 446.66 42.9
-6 -11 -6 436.76 36.1
-6 11 -6 529.55 40
6 11 6 559.44 46.2
-6 11 -6 451.95 37.2
6 11 6 526.25 48.3
-6 -12 6 289.07 28.8
-6 -12 6 274.37 35.1
-6 -12 6 273.57 33.9
6 -12 -6 314.17 35.3
-6 12 6 259.87 20.9
6 12 -6 288.67 30.7
6 12 -6 218.88 27.7
-6 12 6 234.38 19.7
-5 -12 6 646.34 55.79
5 -12 -6 616.64 55.89
-5 -12 6 648.54 48.3
-5 -12 6 649.74 56.59
-5 12 6 615.64 42.2
-5 12 6 504.95 39.9
5 12 -6 695.03 50.79
5 12 -6 515.45 48.3
-4 -12 6 139.89 27.3
4 -12 -6 113.99 25
-4 -12 6 133.79 17.3
-4 -12 6 113.39 24.6
-4 12 6 164.28 14.9
4 12 -6 197.48 37
-4 12 6 135.29 13.7
4 12 -6 144.89 19.2
4 12 -6 190.18 23.6
-3 -12 6 315.57 35.3
3 -12 -6 273.07 34.3
-3 -12 6 273.87 24.2
-3 -12 6 286.07 24.5
-3 -12 6 306.67 34.8
3 12 -6 279.67 26.8
-3 12 6 204.58 19.9
3 12 -6 229.48 24.9
-3 12 6 261.97 21.5
-2 -12 6 675.33 46.3
-2 -12 6 654.03 57.49
-2 -12 6 679.83 57.99
-2 -12 6 695.83 48.7
2 -12 -6 690.83 59.59
2 -12 -6 706.83 57.59
-2 12 6 669.03 45.2
2 12 -6 634.64 48.2
-2 12 6 525.05 43.5
2 12 -6 551.24 49.6
2 12 -6 659.53 48.7
1 -12 -6 129.39 26.6
1 -12 -6 129.49 24.5
-1 -12 6 145.59 27.1
-1 -12 6 128.59 14.8
-1 -12 6 140.49 14
1 12 -6 153.98 18.8
1 12 -6 169.58 18.2
1 12 -6 163.88 17
-1 12 6 147.39 15.5
-1 12 6 184.68 17
0 -12 -6 188.88 27.2
0 -12 -6 186.28 29.9
0 12 -6 200.08 17.8
0 12 -6 217.88 20.2
0 12 6 205.78 20.2
0 12 6 167.08 18
0 12 -6 155.68 19.1
-1 -12 -6 636.64 54.69
-1 -12 -6 591.24 50.49
1 12 6 463.65 39.5
1 12 6 489.45 39.2
-1 12 -6 520.65 34.8
1 12 6 403.86 37.7
-1 12 -6 531.55 38.2
-2 -12 -6 169.58 31.2
-2 -12 -6 158.68 26.2
-2 -12 -6 153.18 19.4
-2 -12 -6 151.18 16.8
2 12 6 148.49 18.5
-2 12 -6 193.08 18.3
2 12 6 199.58 21.4
2 12 6 197.08 21.5
-2 12 -6 162.98 18.3
-3 -12 -6 159.28 17.7
-3 -12 -6 117.59 26.1
-3 -12 -6 177.28 27.1
-3 12 -6 98.79 22.9
-3 12 -6 140.49 16.2
3 12 6 121.19 18
3 12 6 144.19 20.2
3 12 6 142.29 19.9
-4 -12 -6 320.07 29.8
-4 -12 -6 338.77 41.1
4 12 6 294.07 31.5
4 12 6 293.87 32.5
-4 12 -6 310.67 28.2
-5 -12 -6 313.47 39
-5 -12 -6 292.87 28.6
-5 -12 -6 282.37 35.7
5 12 6 245.48 30.3
-5 12 -6 214.38 23.7
5 12 6 243.28 29.1
-5 12 -6 208.38 23.3
-3 -13 6 419.96 41.5
3 -13 -6 352.86 40.6
-3 -13 6 399.36 41
-3 13 6 252.07 23.3
3 13 -6 278.67 28.5
3 13 -6 318.97 32.7
3 13 -6 330.17 40.9
-3 13 6 309.87 24.2
-2 -13 6 12.5 5.1
-2 -13 6 4.6 12.3
2 -13 -6 7.1 12.4
2 -13 -6 16.1 11.7
-2 -13 6 15.5 11.6
-2 -13 6 12.7 5
-2 13 6 7.5 5.5
-2 13 6 12.3 5.6
2 13 -6 10.5 7.7
2 13 -6 9.6 6.1
1 -13 -6 182.88 33.5
1 -13 -6 170.48 27.4
1 13 -6 205.18 21
1 13 -6 172.88 18
-1 13 6 202.18 19.1
-1 13 6 155.38 17
1 13 -6 158.28 20.4
0 -13 -6 222.18 34.8
0 -13 -6 225.98 31.7
0 13 6 205.18 21.6
0 13 -6 290.67 24.6
0 13 6 256.77 23.7
0 13 -6 231.18 24.2
-1 -13 -6 145.19 29.4
-1 -13 -6 144.29 31.1
1 13 6 97.29 14.6
1 13 6 115.79 16.8
-1 13 -6 103.89 14.8
-1 13 -6 136.09 16
-2 -13 -6 85.19 11.1
-2 -13 -6 67.19 19.1
-2 -13 -6 69.19 10.6
-2 -13 -6 80.09 24.4
2 13 6 123.99 17.6
2 13 6 121.69 16.6
-2 13 -6 92.49 13.4
2 13 6 114.09 16.1
13 0 -7 123.89 19.3
-13 0 7 116.59 32.2
-13 0 7 131.09 25.1
-13 0 7 106.49 23.4
12 0 -7 269.17 27.7
-12 0 7 265.67 33.1
-12 0 7 263.17 31.7
12 0 -7 230.48 26.1
-12 0 7 273.97 40.7
-11 0 7 667.63 53.49
11 0 -7 689.43 49.2
-11 0 7 491.25 50.39
11 0 -7 610.94 49.9
-11 0 7 629.64 53.69
-10 0 7 252.67 26.2
10 0 -7 278.87 25.4
10 0 -7 228.28 26.5
-10 0 7 242.68 28.5
-10 0 7 245.58 28.6
-9 0 7 743.43 57.69
9 0 -7 771.22 53.79
9 0 -7 725.93 55.99
-9 0 7 690.83 56.59
-9 0 7 743.93 56.59
-9 0 7 745.63 54.89
9 0 -7 688.03 54.39
-8 0 7 1765.72 123.09
8 0 -7 1799.52 121.89
8 0 -7 1960.9 120.09
-8 0 7 1894.81 122.79
-8 0 7 1814.12 120.89
8 0 -7 1824.02 121.59
-8 0 7 1888.51 123.19
7 0 -7 46.1 9.2
7 0 -7 38.4 9.7
-7 0 7 25 7.6
-7 0 7 31.9 9.6
7 0 -7 25.8 7.4
-7 0 7 36.2 9.5
-7 0 7 39.8 11
-6 0 7 2645.24 218.68
6 0 -7 2436.46 217.88
5 0 -7 1888.21 120.99
4 0 -7 234.68 19.5
4 0 -7 249.48 20.9
4 0 -7 227.18 20.3
-4 0 7 236.78 20.4
-4 0 7 259.57 21.1
-4 0 7 234.38 19.9
3 0 -7 2501.75 199.78
3 0 -7 2615.24 200.48
-2 0 7 5.7 3.2
2 0 -7 10.9 1.7
-2 0 7 8.3 3.5
2 0 -7 11.5 3.6
-2 0 7 25.1 6
2 0 -7 9.5 3.8
2 0 -7 13.1 4.1
-1 0 7 452.65 32.2
1 0 -7 448.56 32.5
1 0 -7 450.25 32.3
-1 0 7 451.65 32.7
1 0 -7 478.55 33
-1 0 7 416.06 32.2
0 0 -7 183.98 16.5
0 0 7 170.98 16.3
0 0 7 174.18 15.5
0 0 7 163.88 15.8
0 0 -7 163.98 15.4
0 0 -7 195.88 16.7
-1 0 -7 56.29 8.4
-1 0 -7 56.69 8
-1 0 -7 39.7 8.1
1 0 7 69.19 8.5
1 0 7 63.39 8.9
-2 0 -7 212.08 17.9
2 0 7 198.58 18.5
-2 0 -7 220.58 18.9
-3 0 -7 168.38 16.4
3 0 7 163.38 17
-3 0 -7 177.28 15.9
3 0 7 158.98 15.6
3 0 7 161.68 16.3
-4 0 -7 391.76 30
4 0 7 397.66 30.4
4 0 7 376.96 30.7
-4 0 -7 387.86 31.6
4 0 7 399.26 32.1
-4 0 -7 397.86 31.3
5 0 7 891.01 62.99
-5 0 -7 869.71 61.59
5 0 7 905.01 60.69
-5 0 -7 847.22 59.89
5 0 7 803.22 60.39
-5 0 -7 960.8 62.99
6 0 7 477.15 38.3
6 0 7 433.66 35.2
-6 0 -7 360.96 42
6 0 7 471.45 35.5
-6 0 -7 436.76 34.5
-7 0 -7 107.39 17
7 0 7 110.09 15.6
-7 0 -7 106.49 15.9
7 0 7 109.89 15.5
7 0 7 108.59 17.8
-7 0 -7 127.59 18.5
-7 0 -7 124.39 19
-8 0 -7 752.72 57.69
8 0 7 757.12 60.09
8 0 7 768.72 56.39
-8 0 -7 766.82 55.89
8 0 7 724.53 56.49
-8 0 -7 711.53 60.09
-8 0 -7 779.12 60.39
9 0 7 1242.48 90.69
9 0 7 1318.67 96.49
-9 0 -7 1346.47 96.59
-9 0 -7 1287.17 97.19
-9 0 -7 1430.06 108.59
-9 0 -7 1300.27 90.99
9 0 7 1335.07 91.29
10 0 7 -1.5 5.5
-10 0 -7 -1 5.5
-10 0 -7 -2 8
10 0 7 1 8.5
10 0 7 -3.1 13.4
-10 0 -7 -3.7 8.3
11 0 7 930.21 68.69
-11 0 -7 846.12 70.49
-11 0 -7 889.21 74.39
-11 0 -7 927.91 76.79
11 0 7 908.71 74.99
-13 -1 7 80.99 22.2
-13 -1 7 123.49 24.9
13 -1 -7 95.29 15.2
13 -1 -7 96.09 17
-13 1 7 105.69 22.3
-13 1 7 131.89 25.2
13 1 -7 126.49 20.1
-13 1 7 153.48 26.4
-12 -1 7 53.79 16.7
12 -1 -7 45 11.5
12 -1 -7 38.9 11.6
-12 -1 7 32.6 14.5
-12 -1 7 29.3 12
-12 1 7 38.8 15.9
-12 1 7 46.8 14.9
-12 1 7 45 14.9
12 1 -7 40.3 12.9
11 -1 -7 3.6 6.6
-11 -1 7 -0.4 8
-11 -1 7 -2 6.4
-11 -1 7 3.2 8.4
-11 1 7 5.1 8.7
11 1 -7 7.2 8
-11 1 7 8.6 9.6
-11 1 7 6.4 7.9
-10 -1 7 114.89 17.2
-10 -1 7 102.19 23.5
10 -1 -7 107.39 15
10 -1 -7 114.59 17.1
-10 -1 7 121.39 25
10 -1 -7 109.39 16
-10 1 7 94.99 19.1
-10 1 7 101.59 19.5
-10 1 7 115.89 16.7
10 1 -7 87.39 16
10 1 -7 108.49 19
10 1 -7 92.99 18.4
-9 -1 7 350.36 32.1
9 -1 -7 367.66 29.8
-9 -1 7 364.76 34.2
-9 -1 7 347.97 34.5
9 -1 -7 311.97 30.4
9 -1 -7 360.96 32.5
-9 -1 7 342.47 34.1
-9 1 7 359.06 31.7
9 1 -7 357.36 33.2
9 1 -7 380.86 32
-9 1 7 345.17 33.8
-9 1 7 371.26 33.6
-9 1 7 393.16 34.9
9 1 -7 339.57 33.2
-8 -1 7 757.12 54.39
8 -1 -7 694.33 50.09
-8 -1 7 756.02 53.89
-8 -1 7 733.33 52.99
8 -1 -7 700.43 51.09
-8 -1 7 699.03 50.89
8 -1 -7 742.73 48.9
-8 1 7 621.64 49.5
8 1 -7 671.13 49.9
-8 1 7 613.64 51.29
-8 1 7 602.04 51.29
-8 1 7 629.64 50.89
8 1 -7 640.84 51.39
8 1 -7 629.14 51.29
-7 -1 7 462.95 42.1
-7 -1 7 454.15 37.4
7 -1 -7 443.16 35.8
7 -1 -7 447.76 33.8
7 -1 -7 437.86 35
-7 -1 7 434.56 36.8
-7 -1 7 423.46 35.1
-7 1 7 451.95 35.2
-7 1 7 442.56 36.4
-7 1 7 449.66 36.2
7 1 -7 435.66 36.6
-7 1 7 446.36 37.2
7 1 -7 508.75 36
7 1 -7 451.65 37
-6 -1 7 2114.29 142.69
6 -1 -7 2228.08 140.39
6 1 -7 2268.17 146.29
-6 1 7 2231.68 142.29
-5 -1 7 4349.46 312.87
5 -1 -7 4243.58 308.17
5 1 -7 3886.81 309.17
-5 1 7 4021.6 303.87
-4 -1 7 111.69 8.9
4 -1 -7 105.79 11.4
-4 -1 7 108.99 11.6
-4 -1 7 108.29 12.7
4 -1 -7 113.49 11.7
4 -1 -7 129.69 11.5
-4 1 7 81.99 10.4
4 1 -7 80.99 11.4
4 1 -7 79.89 8.2
-4 1 7 83.89 11
3 -1 -7 4112.09 301.37
-3 -1 7 4403.46 307.67
3 -1 -7 4333.77 301.97
3 1 -7 4236.68 307.17
2 -1 -7 6158.48 405.96
2 1 -7 5886.31 404.96
2 1 -7 5940.61 409.56
1 -1 -7 14.1 4.5
1 -1 -7 13.7 4.4
-1 -1 7 12.7 3.9
-1 -1 7 16.9 4.4
1 -1 -7 15.9 4.4
1 1 -7 11.2 3.9
-1 1 7 5.2 3.4
-1 1 7 4.1 3.4
1 1 -7 8.8 3.6
1 1 -7 4.2 3.2
0 -1 -7 6216.88 433.86
0 -1 7 5880.51 432.96
0 1 -7 6805.92 437.86
1 -1 7 5093.19 358.36
-1 -1 -7 4960.3 354.36
-1 1 -7 5183.38 360.46
1 1 7 4543.25 350.46
2 1 7 64.19 9.1
-2 1 -7 66.49 8.5
2 1 7 64.19 9.7
-2 1 -7 59.39 8.8
-2 1 -7 63.19 9.7
3 -1 7 2810.12 238.18
-3 -1 -7 2699.43 243.38
3 1 7 3462.95 271.57
-3 1 -7 3546.35 256.47
4 -1 7 1362.66 91.09
-4 -1 -7 1380.76 90.99
-4 -1 -7 1469.15 91.69
4 -1 7 1323.47 89.89
-4 -1 -7 1344.97 91.49
-4 1 -7 1414.66 90.89
4 1 7 1433.36 90.39
-4 1 -7 1341.07 88.99
4 1 7 1383.96 92.09
-4 1 -7 1410.36 91.49
4 1 7 1289.77 89.89
-5 -1 -7 140.99 17.6
5 -1 7 147.69 16.7
5 -1 7 161.38 18.4
5 -1 7 133.69 15.9
-5 -1 -7 141.99 16.4
5 1 7 179.88 18.1
-5 1 -7 178.98 19
-5 1 -7 201.68 17.6
-5 1 -7 189.78 18.6
5 1 7 186.28 18.1
5 1 7 185.28 19.9
6 -1 7 710.53 54.69
-6 -1 -7 693.33 55.09
6 -1 7 704.03 51.69
6 -1 7 661.63 51.99
-6 -1 -7 664.63 53.19
-6 -1 -7 693.33 52.09
-6 -1 -7 662.83 55.49
-6 1 -7 824.52 55.49
-6 1 -7 761.92 54.09
6 1 7 777.12 56.49
6 1 7 784.02 53.79
-6 1 -7 800.12 52.69
6 1 7 766.12 53.69
-7 -1 -7 122.39 18.1
-7 -1 -7 121.99 17.2
-7 -1 -7 116.49 18
7 1 7 80.69 16.7
7 1 7 69.89 13.9
-7 1 -7 78.09 14.3
-7 1 -7 63.59 13.8
-7 1 -7 65.99 12.5
7 1 7 73.09 14.5
-7 1 -7 66.29 14.9
-8 -1 -7 29.8 10.8
8 -1 7 45.6 14.2
-8 -1 -7 29.5 12
8 -1 7 56.49 12.6
-8 -1 -7 52.79 13.5
-8 -1 -7 53.09 16.7
8 -1 7 51.19 11.8
8 1 7 65.39 13.3
8 1 7 88.09 18.9
-8 1 -7 71.89 14.6
8 1 7 57.69 13.4
-8 1 -7 66.29 14.4
-8 1 -7 74.79 17.2
-8 1 -7 71.19 13.4
9 -1 7 31.9 11.6
[truncated: 4,661,962 more chars]
